# Supplementary material for: Mechanism of fertilization-induced auxin synthesis in the endosperm for seed and fruit development
Source: Nat Commun. 2022 Jul 9;13:3985. doi: 10.1038/s41467-022-31656-y (PMC9271072; doi:10.1038/s41467-022-31656-y)
Supplement: Supplementary file 8 — Supplementary Data 1 [file 41467_2022_31656_MOESM8_ESM.xlsx]

## Sheet: Sheet 1 - consensus90_hd_ltpm_c
consensus90_hd_ltpm_cluster_76_genes_products
	fv_gene_num	fv_gene	fv_product	ath_gene	product_ath	uniprot_ath	alias_ath
55	gene01789	FV2G02680	description = Agamous-like MADS-box protein AGL62 (similar to) -- fatm_description = MADS-box protein AGL62	AT1G01530	short_description = AGAMOUS-like 28	None	AGL28 ; AGAMOUS-like 28
252	gene10196	FV6G40050	description = Anthocyanin 5-aromatic acyltransferase (5AT) (probable) -- fatm_description = Malonyl-coenzyme:anthocyanin 5-O-glucoside-6'''-O-malonyltransferase	AT1G03495	short_description = HXXXD-type acyl-transferase family protein	Q9LR73	None
305	gene10196	FV6G40050	description = Anthocyanin 5-aromatic acyltransferase (5AT) (probable) -- fatm_description = Malonyl-coenzyme:anthocyanin 5-O-glucoside-6'''-O-malonyltransferase	AT1G03940	short_description = HXXXD-type acyl-transferase family protein	Q9ZWB4	None
381	gene20747	FV0G48260	description = Cytochrome c biogenesis protein ccsB (probable)	AT1G04645	short_description = Plant self-incompatibility protein S1 family	NA	NA
924	gene00279	FV6G03130	description = Putative invertase inhibitor, Precursor (probable)	AT1G09360	short_description = Plant invertase/pectin methylesterase inhibitor superfamily protein	NA	NA
925	gene00279	FV6G03130	description = Putative invertase inhibitor, Precursor (probable)	AT1G09370	short_description = Plant invertase/pectin methylesterase inhibitor superfamily protein	NA	NA
1159	gene10856	FV5G32400	description = Pectinesterase inhibitor (PMEI), Precursor (probable) -- fatm_description = wall / vacuolar inhibitor of fructosidase	AT1G11362	short_description = Plant invertase/pectin methylesterase inhibitor superfamily protein	NA	NA
1202	gene08321	FV2G10050	description = Formamidopyrimidine-DNA glycosylase (Fapy-DNA glycosylase) (probable)	AT1G11765	short_description = Plant self-incompatibility protein S1 family	NA	NA
1382	gene07021	FV0G11080	description = Cytochrome P450 86A2 (probable) -- fatm_description = P450 86B1	AT1G13140	curator_summary = member of CYP86C ; short_description = cytochrome P450, family 86, subfamily C, polypeptide 3	None	'cytochrome P450, family 86, subfamily C, polypeptide 3' ; CYP86C3
1383	gene07021	FV0G11080	description = Cytochrome P450 86A2 (probable) -- fatm_description = P450 86B1	AT1G13150	curator_summary = member of CYP86C ; short_description = cytochrome P450, family 86, subfamily C, polypeptide 4	None	'cytochrome P450, family 86, subfamily C, polypeptide 4' ; CYP86C4
1832	gene02341	FV3G17490	description = Exopolygalacturonase, Precursor (probable) -- fatm_description = Exopolygalacturonase clone GBGE184	AT1G17150	short_description = Pectin lyase-like superfamily protein	NA	NA
1896	gene11831	FV0G34780	description = Chemocyanin, Precursor (probable) -- fatm_description = Basic blue protein	AT1G17800	short_description = early nodulin-like protein 22	None	early nodulin-like protein 22 ; ENODL22 ; AtENODL22
1897	gene11826	FV0G34730	description = Chemocyanin, Precursor (putative) -- fatm_description = Basic blue protein	AT1G17800	short_description = early nodulin-like protein 22	None	early nodulin-like protein 22 ; ENODL22 ; AtENODL22
2392	gene04949	FV7G13570	description = Agamous-like MADS-box protein AGL80 (probable) -- fatm_description = MADS-box transcription factor PHERES 2	AT1G22590	short_description = AGAMOUS-like 87	None	AGAMOUS-like 87 ; AGL87
2393	gene15899	FV6G23920	description = Agamous-like MADS-box protein AGL80 (probable) -- fatm_description = MADS-box transcription factor PHERES 2	AT1G22590	short_description = AGAMOUS-like 87	None	AGAMOUS-like 87 ; AGL87
2481	gene04115	FV0G07130	description = Axial regulator YABBY 4 (probable) -- fatm_description = Axial regulator YABBY 4	AT1G23420	curator_summary = Essential for formation and asymmetric growth of the ovule outer integument. Member of the YABBY protein family of putative transcription factors that contain apparent Cys(2)-Cys(2) zinc-finger domains and regions of similarity to the high mobility group (HMG) transcription factors. INO may be required for polarity determination in the central part of the ovule. ; short_descript…	Q9LDT3	INO ; INNER NO OUTER
2570	gene07347	FV2G06100	description = U4/U6.U5 tri-snRNP-associated protein snu66 (probable)	AT1G24380	NA	NA	NA
2587	gene07021	FV0G11080	description = Cytochrome P450 86A2 (probable) -- fatm_description = P450 86B1	AT1G24540	curator_summary = member of CYP86C ; short_description = cytochrome P450, family 86, subfamily C, polypeptide 1	None	'cytochrome P450, family 86, subfamily C, polypeptide 1' ; CYP86C1
2770	gene20747	FV0G48260	description = Cytochrome c biogenesis protein ccsB (probable)	AT1G26795	short_description = Plant self-incompatibility protein S1 family	NA	NA
2771	gene20747	FV0G48260	description = Cytochrome c biogenesis protein ccsB (probable)	AT1G26796	short_description = Plant self-incompatibility protein S1 family	NA	NA
2772	gene20747	FV0G48260	description = Cytochrome c biogenesis protein ccsB (probable)	AT1G26797	short_description = Plant self-incompatibility protein S1 family	NA	NA
2773	gene20747	FV0G48260	description = Cytochrome c biogenesis protein ccsB (probable)	AT1G26798	short_description = Plant self-incompatibility protein S1 family	NA	NA
2774	gene29070	FV4G06830	description = Protein FPV127 (probable)	AT1G26799	short_description = Plant self-incompatibility protein S1 family	NA	NA
2775	gene29071	FV4G06840	description = Protein FPV127 (probable)	AT1G26799	short_description = Plant self-incompatibility protein S1 family	NA	NA
2929	gene08321	FV2G10050	description = Formamidopyrimidine-DNA glycosylase (Fapy-DNA glycosylase) (probable)	AT1G28305	short_description = Plant self-incompatibility protein S1 family	NA	NA
2930	gene17642	FV2G15690	description = Outer capsid protein VP2 (probable)	AT1G28306	short_description = Plant self-incompatibility protein S1 family	NA	NA
3227	gene16363	FV0G23410	description = Aspartic proteinase nepenthesin-1, Precursor (probable) -- fatm_description = Probable aspartic protease At2g35615	AT1G31450	short_description = Eukaryotic aspartyl protease family protein	NA	NA
3237	gene22916	FV6G03720	description = Agamous-like MADS-box protein AGL80 (similar to) -- fatm_description = MADS-box protein AGL80	AT1G31630	short_description = AGAMOUS-like 86	Q9C6V3	AGL86 ; AGAMOUS-like 86
3241	gene22916	FV6G03720	description = Agamous-like MADS-box protein AGL80 (similar to) -- fatm_description = MADS-box protein AGL80	AT1G31640	curator_summary = A paternally expressed imprinted gene. ; short_description = AGAMOUS-like 92	Q9C6V4	AGL92 ; AGAMOUS-like 92
3402	gene14292	FV7G16700	description = Glucan endo-1,3-beta-glucosidase, basic isoform ((1->3)-beta-glucanase), Precursor (probable) -- fatm_description = endo-1,3-beta-glucosidase, basic	AT1G33220	short_description = Glycosyl hydrolase superfamily protein	NA	NA
3403	gene12482	FV1G10110	description = Glucan endo-1,3-beta-glucosidase, basic isoform ((1->3)-beta-glucanase), Precursor (probable) -- fatm_description = Putative glucan endo-1,3-beta-glucosidase GVI	AT1G33220	short_description = Glycosyl hydrolase superfamily protein	NA	NA
3664	gene02341	FV3G17490	description = Exopolygalacturonase, Precursor (probable) -- fatm_description = Exopolygalacturonase clone GBGE184	AT1G43080	short_description = Pectin lyase-like superfamily protein	NA	NA
3668	gene02341	FV3G17490	description = Exopolygalacturonase, Precursor (probable) -- fatm_description = Exopolygalacturonase clone GBGE184	AT1G43090	short_description = Pectin lyase-like superfamily protein	NA	NA
3669	gene02341	FV3G17490	description = Exopolygalacturonase, Precursor (probable) -- fatm_description = Exopolygalacturonase clone GBGE184	AT1G43100	short_description = Pectin lyase-like superfamily protein	NA	NA
3804	gene07364	FV2G06270	description = Agamous-like MADS-box protein AGL62 (probable) -- fatm_description = homeotic protein APETALA 1	AT1G46408	short_description = AGAMOUS-like 97	Q9C633	AGL97 ; AGAMOUS-like 97
3892	gene05043	FV3G38520	description = Pectinesterase inhibitor (PMEI), Precursor (probable) -- fatm_description = Pectinesterase inhibitor	AT1G48020	curator_summary = Pectin methylesterase inhibitor AtPMEI1. Inactivates AtPPME1 in vitro. Localized to pollen tube cell tip. ; short_description = pectin methylesterase inhibitor 1	Q9LNF2	ATPMEI1 ; ARABIDOPSIS THALIANA PECTIN METHYLESTERASE INHIBITOR 1 ; pectin methylesterase inhibitor 1 ; PMEI1
3903	gene07364	FV2G06270	description = Agamous-like MADS-box protein AGL62 (probable) -- fatm_description = homeotic protein APETALA 1	AT1G48150	short_description = MADS-box transcription factor family protein	NA	NA
4779	gene29071	FV4G06840	description = Protein FPV127 (probable)	AT1G56385	short_description = Plant self-incompatibility protein S1 family	NA	NA
5002	gene22916	FV6G03720	description = Agamous-like MADS-box protein AGL80 (similar to) -- fatm_description = MADS-box protein AGL80	AT1G59920	short_description = MADS-box family protein	NA	NA
5004	gene22916	FV6G03720	description = Agamous-like MADS-box protein AGL80 (similar to) -- fatm_description = MADS-box protein AGL80	AT1G59930	curator_summary = Encodes a maternally expressed imprinted gene. ; short_description = MADS-box family protein	NA	NA
5702	gene07447	FV7G18710	description = Aspartic proteinase nepenthesin-1, Precursor (probable) -- fatm_description = Probable aspartic protease At2g35615	AT1G64830	short_description = Eukaryotic aspartyl protease family protein	NA	NA
5703	gene07346	FV7G18660	description = Aspartic proteinase nepenthesin-1, Precursor (probable) -- fatm_description = Probable aspartic protease At2g35615	AT1G64830	short_description = Eukaryotic aspartyl protease family protein	NA	NA
5707	gene11647	FV2G40110	description = DNA ligase (probable)	AT1G64870	NA	NA	NA
5711	gene06716	FV4G11710	description = Cytochrome P450 89A2 (putative) -- fatm_description = epiaristolochene 1,3-dihydroxylase	AT1G64900	curator_summary = Encodes cytochrome P450 (CYP89A2). ; short_description = cytochrome P450, family 89, subfamily A, polypeptide 2	Q42602	'cytochrome P450, family 89, subfamily A, polypeptide 2' ; CYP89A2 ; CYP89
5721	gene06716	FV4G11710	description = Cytochrome P450 89A2 (putative) -- fatm_description = epiaristolochene 1,3-dihydroxylase	AT1G64930	curator_summary = member of CYP89A ; short_description = cytochrome P450, family 87, subfamily A, polypeptide 7	None	CYP89A7 ; 'cytochrome P450, family 87, subfamily A, polypeptide 7'
5722	gene06716	FV4G11710	description = Cytochrome P450 89A2 (putative) -- fatm_description = epiaristolochene 1,3-dihydroxylase	AT1G64940	curator_summary = member of CYP89A ; short_description = cytochrome P450, family 87, subfamily A, polypeptide 6	None	CYP89A6 ; 'cytochrome P450, family 87, subfamily A, polypeptide 6'
5727	gene06716	FV4G11710	description = Cytochrome P450 89A2 (putative) -- fatm_description = epiaristolochene 1,3-dihydroxylase	AT1G64950	curator_summary = member of CYP89A ; short_description = cytochrome P450, family 89, subfamily A, polypeptide 5	None	CYP89A5 ; 'cytochrome P450, family 89, subfamily A, polypeptide 5'
5771	gene04949	FV7G13570	description = Agamous-like MADS-box protein AGL80 (probable) -- fatm_description = MADS-box transcription factor PHERES 2	AT1G65300	curator_summary = Encodes PHERES2, a homolog of PHERES1. PHERES1 and PHERES2 are both target genes of the FIS Polycomb group complex but only PHERES1 is regulated by genomic imprinting, which is likely caused by the presence of repeat sequences in the proximity of the PHERES1 locus. ; short_description = AGAMOUS-like 38	Q7XJK8	AGL38 ; PHE2 ; PHERES2 ; AGAMOUS-like 38
5772	gene15899	FV6G23920	description = Agamous-like MADS-box protein AGL80 (probable) -- fatm_description = MADS-box transcription factor PHERES 2	AT1G65300	curator_summary = Encodes PHERES2, a homolog of PHERES1. PHERES1 and PHERES2 are both target genes of the FIS Polycomb group complex but only PHERES1 is regulated by genomic imprinting, which is likely caused by the presence of repeat sequences in the proximity of the PHERES1 locus. ; short_description = AGAMOUS-like 38	Q7XJK8	AGL38 ; PHE2 ; PHERES2 ; AGAMOUS-like 38
5777	gene22916	FV6G03720	description = Agamous-like MADS-box protein AGL80 (similar to) -- fatm_description = MADS-box protein AGL80	AT1G65330	curator_summary = Type I MADS-box protein, regulated by MEA and FIE, expressed transiently after fertilization in embryo and endosperm. ; short_description = MADS-box transcription factor family protein	O80805	PHE1 ; AGAMOUS-like 37 ; PHERES1 ; AGL37
5781	gene01789	FV2G02680	description = Agamous-like MADS-box protein AGL62 (similar to) -- fatm_description = MADS-box protein AGL62	AT1G65360	curator_summary = Encodes AGL23, a Type I MADS-box gene that controls female gametophyte development and the biogenesis of organelles during embryo development. ; short_description = AGAMOUS-like 23	None	AGL23 ; AGAMOUS-like 23
5870	gene07347	FV2G06100	description = U4/U6.U5 tri-snRNP-associated protein snu66 (probable)	AT1G66235	NA	NA	NA
6524	gene01789	FV2G02680	description = Agamous-like MADS-box protein AGL62 (similar to) -- fatm_description = MADS-box protein AGL62	AT1G72350	short_description = MADS-box transcription factor family protein	NA	NA
7108	gene14292	FV7G16700	description = Glucan endo-1,3-beta-glucosidase, basic isoform ((1->3)-beta-glucanase), Precursor (probable) -- fatm_description = endo-1,3-beta-glucosidase, basic	AT1G77790	short_description = Glycosyl hydrolase superfamily protein	NA	NA
7109	gene12482	FV1G10110	description = Glucan endo-1,3-beta-glucosidase, basic isoform ((1->3)-beta-glucanase), Precursor (probable) -- fatm_description = Putative glucan endo-1,3-beta-glucosidase GVI	AT1G77790	short_description = Glycosyl hydrolase superfamily protein	NA	NA
7163	gene02341	FV3G17490	description = Exopolygalacturonase, Precursor (probable) -- fatm_description = Exopolygalacturonase clone GBGE184	AT1G78400	short_description = Pectin lyase-like superfamily protein	NA	NA
7898	gene17642	FV2G15690	description = Outer capsid protein VP2 (probable)	AT2G06090	short_description = Plant self-incompatibility protein S1 family	NA	NA
7958	gene06716	FV4G11710	description = Cytochrome P450 89A2 (putative) -- fatm_description = epiaristolochene 1,3-dihydroxylase	AT2G12190	short_description = Cytochrome P450 superfamily protein	NA	NA
7991	gene07347	FV2G06100	description = U4/U6.U5 tri-snRNP-associated protein snu66 (probable)	AT2G13760	NA	NA	NA
8031	gene16896	FV4G18200	description = UPF0463 transmembrane protein C6orf35 homolog (probable)	AT2G14378	curator_summary = Encodes a ECA1 gametogenesis related family protein ; short_description = Protein of unknown function (DUF1278)	NA	NA
8099	gene02341	FV3G17490	description = Exopolygalacturonase, Precursor (probable) -- fatm_description = Exopolygalacturonase clone GBGE184	AT2G15450	short_description = Pectin lyase-like superfamily protein	NA	NA
8103	gene02341	FV3G17490	description = Exopolygalacturonase, Precursor (probable) -- fatm_description = Exopolygalacturonase clone GBGE184	AT2G15460	short_description = Pectin lyase-like superfamily protein	NA	NA
8105	gene02341	FV3G17490	description = Exopolygalacturonase, Precursor (probable) -- fatm_description = Exopolygalacturonase clone GBGE184	AT2G15470	short_description = Pectin lyase-like superfamily protein	NA	NA
8123	gene22916	FV6G03720	description = Agamous-like MADS-box protein AGL80 (similar to) -- fatm_description = MADS-box protein AGL80	AT2G15660	short_description = AGAMOUS-like 95	None	AGAMOUS-like 95 ; AGL95
8330	gene06932	FV0G11510	description = RPM1-interacting protein 4 (probable)	AT2G17660	short_description = RPM1-interacting protein 4 (RIN4) family protein	NA	NA
8480	gene20388	FV4G20070	description = Probable pectinesterase 29 (PE 29), Precursor (similar to) -- fatm_description = Pectinesterase/pectinesterase inhibitor	AT2G19150	short_description = Pectin lyase-like superfamily protein	O64479	None
8684	gene07603	FV2G06850	description = Disease resistance response protein 206 (probable) -- fatm_description = Dirigent protein 15	AT2G21110	short_description = Disease resistance-responsive (dirigent-like protein) family protein	Q9SKQ2	None
8872	gene02600	FV2G31810	description = Serine carboxypeptidase-like 19 chain B, Precursor (similar to) -- fatm_description = Serine carboxypeptidase-like	AT2G22960	short_description = alpha/beta-Hydrolases superfamily protein	Q8S8P0	None
8894	gene20746	FV0G48250	description = N-acetylgalactosaminyltransferase 7 (pp-GaNTase 7) (probable)	AT2G23148	short_description = Plant self-incompatibility protein S1 family	NA	NA
8963	gene17075	FV4G04320	description = Aspartic proteinase nepenthesin-1, Precursor (probable) -- fatm_description = ASPARTIC PROTEASE IN GUARD CELL 2	AT2G23945	short_description = Eukaryotic aspartyl protease family protein	NA	NA
8988	gene16896	FV4G18200	description = UPF0463 transmembrane protein C6orf35 homolog (probable)	AT2G24205	curator_summary = Encodes a ECA1 gametogenesis related family protein ; short_description = ECA1 gametogenesis related family protein	NA	NA
9054	gene03176	FV3G23870	description = Laccase-1, Precursor (probable)	AT2G24870	short_description = Plant self-incompatibility protein S1 family	NA	NA
9055	gene20746	FV0G48250	description = N-acetylgalactosaminyltransferase 7 (pp-GaNTase 7) (probable)	AT2G24880	short_description = Plant self-incompatibility protein S1 family	NA	NA
9085	gene32198	FV5G06310	description = Transcription factor MYB98 (AtMYB98) (probable) -- fatm_description = Myb-related protein A	AT2G25230	curator_summary = Encodes a putative transcription factor (MYB100). ; short_description = myb domain protein 100	None	myb domain protein 100 ; MYB100 ; AtMYB100
9227	gene02341	FV3G17490	description = Exopolygalacturonase, Precursor (probable) -- fatm_description = Exopolygalacturonase clone GBGE184	AT2G26620	short_description = Pectin lyase-like superfamily protein	NA	NA
9310	gene16896	FV4G18200	description = UPF0463 transmembrane protein C6orf35 homolog (probable)	AT2G27315	short_description = Protein of unknown function (DUF1278)	NA	NA
9376	gene07346	FV7G18660	description = Aspartic proteinase nepenthesin-1, Precursor (probable) -- fatm_description = Probable aspartic protease At2g35615	AT2G28010	short_description = Eukaryotic aspartyl protease family protein	NA	NA
9377	gene07447	FV7G18710	description = Aspartic proteinase nepenthesin-1, Precursor (probable) -- fatm_description = Probable aspartic protease At2g35615	AT2G28010	short_description = Eukaryotic aspartyl protease family protein	NA	NA
9380	gene07346	FV7G18660	description = Aspartic proteinase nepenthesin-1, Precursor (probable) -- fatm_description = Probable aspartic protease At2g35615	AT2G28040	short_description = Eukaryotic aspartyl protease family protein	NA	NA
9381	gene07447	FV7G18710	description = Aspartic proteinase nepenthesin-1, Precursor (probable) -- fatm_description = Probable aspartic protease At2g35615	AT2G28040	short_description = Eukaryotic aspartyl protease family protein	NA	NA
9454	gene22916	FV6G03720	description = Agamous-like MADS-box protein AGL80 (similar to) -- fatm_description = MADS-box protein AGL80	AT2G28700	short_description = AGAMOUS-like 46	None	AGAMOUS-like 46 ; AGL46
9961	gene02341	FV3G17490	description = Exopolygalacturonase, Precursor (probable) -- fatm_description = Exopolygalacturonase clone GBGE184	AT2G33160	curator_summary = Gene structure annotation for AT2G33160.1 is inaccurate in TAIR10, see PMID:23709666 and Comments field on the locus page for updated annotation. ; short_description = glycoside hydrolase family 28 protein / polygalacturonase (pectinase) family protein	None	NIMNA (Sanskrit for sunken' or 'low') ; NMA
10226	gene16363	FV0G23410	description = Aspartic proteinase nepenthesin-1, Precursor (probable) -- fatm_description = Probable aspartic protease At2g35615	AT2G35615	short_description = Eukaryotic aspartyl protease family protein	Q3EBM5	None
10727	gene22916	FV6G03720	description = Agamous-like MADS-box protein AGL80 (similar to) -- fatm_description = MADS-box protein AGL80	AT2G40210	short_description = AGAMOUS-like 48	None	AGAMOUS-like 48 ; AGL48
10737	gene02341	FV3G17490	description = Exopolygalacturonase, Precursor (probable) -- fatm_description = Exopolygalacturonase clone GBGE184	AT2G40310	short_description = Pectin lyase-like superfamily protein	NA	NA
11198	gene03017	FV7G21570	description = Endoglucanase 14, Precursor (similar to) -- fatm_description = Endoglucanase 15	AT2G44540	short_description = glycosyl hydrolase 9B9	O64889	AtGH9B9 ; glycosyl hydrolase 9B9 ; GH9B9
11199	gene03017	FV7G21570	description = Endoglucanase 14, Precursor (similar to) -- fatm_description = Endoglucanase 15	AT2G44550	short_description = glycosyl hydrolase 9B10	O64890	AtGH9B10 ; GH9B10 ; glycosyl hydrolase 9B10
11200	gene03017	FV7G21570	description = Endoglucanase 14, Precursor (similar to) -- fatm_description = Endoglucanase 15	AT2G44560	short_description = glycosyl hydrolase 9B11	Q8S8Q4	glycosyl hydrolase 9B11 ; AtGH9B11 ; GH9B11
11201	gene03017	FV7G21570	description = Endoglucanase 14, Precursor (similar to) -- fatm_description = Endoglucanase 15	AT2G44570	short_description = glycosyl hydrolase 9B12	O80497	glycosyl hydrolase 9B12 ; GH9B12 ; AtGH9B12
11483	gene20388	FV4G20070	description = Probable pectinesterase 29 (PE 29), Precursor (similar to) -- fatm_description = Pectinesterase/pectinesterase inhibitor	AT2G47280	short_description = Pectin lyase-like superfamily protein	Q4PSQ5	None
11771	gene31209	FV2G15820	description = Superoxide dismutase 1 copper chaperone (probable) -- fatm_description = Copper transport protein	AT3G02960	short_description = Heavy metal transport/detoxification superfamily protein	NA	NA
11837	gene06716	FV4G11710	description = Cytochrome P450 89A2 (putative) -- fatm_description = epiaristolochene 1,3-dihydroxylase	AT3G03470	curator_summary = member of CYP89A ; short_description = cytochrome P450, family 87, subfamily A, polypeptide 9	Q9SRQ1	CYP89A9 ; 'cytochrome P450, family 87, subfamily A, polypeptide 9'
12113	gene22916	FV6G03720	description = Agamous-like MADS-box protein AGL80 (similar to) -- fatm_description = MADS-box protein AGL80	AT3G05860	short_description = MADS-box transcription factor family protein	NA	NA
12572	gene08321	FV2G10050	description = Formamidopyrimidine-DNA glycosylase (Fapy-DNA glycosylase) (probable)	AT3G10460	short_description = Plant self-incompatibility protein S1 family	NA	NA
12843	gene10856	FV5G32400	description = Pectinesterase inhibitor (PMEI), Precursor (probable) -- fatm_description = wall / vacuolar inhibitor of fructosidase	AT3G12880	short_description = Plant invertase/pectin methylesterase inhibitor superfamily protein	NA	NA
13367	gene20747	FV0G48260	description = Cytochrome c biogenesis protein ccsB (probable)	AT3G17080	short_description = Plant self-incompatibility protein S1 family	NA	NA
13381	gene05043	FV3G38520	description = Pectinesterase inhibitor (PMEI), Precursor (probable) -- fatm_description = Pectinesterase inhibitor	AT3G17220	curator_summary = Pectin methylesterase inhibitor AtPMEI2. Inactivates AtPPME1 in vitro. Localized to Brefeldin A-induced compartments, and was found in FYVE-induced endosomal aggregates. ; short_description = pectin methylesterase inhibitor 2	Q9LUV1	ATPMEI2 ; pectin methylesterase inhibitor 2 ; PMEI2
13382	gene05041	FV3G38500	description = Pectinesterase inhibitor 2 (AtPMEI2), Precursor (probable) -- fatm_description = Pectinesterase inhibitor	AT3G17220	curator_summary = Pectin methylesterase inhibitor AtPMEI2. Inactivates AtPPME1 in vitro. Localized to Brefeldin A-induced compartments, and was found in FYVE-induced endosomal aggregates. ; short_description = pectin methylesterase inhibitor 2	Q9LUV1	ATPMEI2 ; pectin methylesterase inhibitor 2 ; PMEI2
13383	gene05043	FV3G38520	description = Pectinesterase inhibitor (PMEI), Precursor (probable) -- fatm_description = Pectinesterase inhibitor	AT3G17230	short_description = invertase/pectin methylesterase inhibitor family protein	NA	NA
14078	gene32530	FV1G24590	description = Transcriptional regulator SUPERMAN (probable) -- fatm_description = Probable transcriptional regulator RABBIT EARS	AT3G23140	curator_summary = Encodes UPRIGHT ROSETTE (URO). Overexpression of URO alters indole-3-acetic acid (IAA) homeostasis. ; short_description = C2H2 and C2HC zinc fingers superfamily protein	None	UPRIGHT ROSETTE ; URO
14177	gene01082	FV0G49540	description = mRNA (guanine-N(7)-)-methyltransferase (probable)	AT3G24065	short_description = Plant self-incompatibility protein S1 family	NA	NA
14178	gene01082	FV0G49540	description = mRNA (guanine-N(7)-)-methyltransferase (probable)	AT3G24068	short_description = Plant self-incompatibility protein S1 family	NA	NA
14185	gene20388	FV4G20070	description = Probable pectinesterase 29 (PE 29), Precursor (similar to) -- fatm_description = Pectinesterase/pectinesterase inhibitor	AT3G24130	short_description = Pectin lyase-like superfamily protein	Q4PSN0	None
14397	gene07021	FV0G11080	description = Cytochrome P450 86A2 (probable) -- fatm_description = P450 86B1	AT3G26125	curator_summary = encodes a protein with cytochrome P450 domain ; short_description = cytochrome P450, family 86, subfamily C, polypeptide 2	None	CYP86C2 ; 'cytochrome P450, family 86, subfamily C, polypeptide 2'
14461	gene26806	FV7G02480	description = LOB domain-containing protein 24 (AS2-like protein 13) (similar to) -- fatm_description = LOB domain-containing protein 6	AT3G26620	short_description = LOB domain-containing protein 23	P59467	LOB domain-containing protein 23 ; LBD23
14465	gene26806	FV7G02480	description = LOB domain-containing protein 24 (AS2-like protein 13) (similar to) -- fatm_description = LOB domain-containing protein 6	AT3G26660	short_description = LOB domain-containing protein 24	P59468	LOB domain-containing protein 24 ; LBD24
14488	gene20746	FV0G48250	description = N-acetylgalactosaminyltransferase 7 (pp-GaNTase 7) (probable)	AT3G26860	short_description = Plant self-incompatibility protein S1 family	NA	NA
14489	gene03176	FV3G23870	description = Laccase-1, Precursor (probable)	AT3G26870	short_description = Plant self-incompatibility protein S1 family	NA	NA
14490	gene08321	FV2G10050	description = Formamidopyrimidine-DNA glycosylase (Fapy-DNA glycosylase) (probable)	AT3G26880	short_description = Plant self-incompatibility protein S1 family	NA	NA
14549	gene03176	FV3G23870	description = Laccase-1, Precursor (probable)	AT3G27329	short_description = Plant self-incompatibility protein S1 family	NA	NA
14551	gene03176	FV3G23870	description = Laccase-1, Precursor (probable)	AT3G27331	short_description = Plant self-incompatibility protein S1 family	NA	NA
14608	gene03176	FV3G23870	description = Laccase-1, Precursor (probable)	AT3G27680	short_description = Plant self-incompatibility protein S1 family	NA	NA
14618	gene32198	FV5G06310	description = Transcription factor MYB98 (AtMYB98) (probable) -- fatm_description = Myb-related protein A	AT3G27785	curator_summary = putative transcription factor (MYB118) ; short_description = myb domain protein 118	None	PLANT GROWTH ACTIVATOR 37 ; MYB118 ; ATMYB118 ; myb domain protein 118 ; PGA37
14891	gene16896	FV4G18200	description = UPF0463 transmembrane protein C6orf35 homolog (probable)	AT3G42565	curator_summary = Encodes a ECA1 gametogenesis related family protein ; short_description = ECA1 gametogenesis related family protein	NA	NA
15071	gene11647	FV2G40110	description = DNA ligase (probable)	AT3G45200	NA	NA	NA
15445	gene16896	FV4G18200	description = UPF0463 transmembrane protein C6orf35 homolog (probable)	AT3G48675	short_description = Protein of unknown function (DUF1278)	NA	NA
15888	gene11319	FV0G35830	description = F-box/FBD/LRR-repeat protein At5g22660 (probable) -- fatm_description = F-box/FBD/LRR-repeat protein	AT3G52690	short_description = RNI-like superfamily protein	NA	NA
16021	gene32530	FV1G24590	description = Transcriptional regulator SUPERMAN (probable) -- fatm_description = Probable transcriptional regulator RABBIT EARS	AT3G53820	short_description = C2H2 and C2HC zinc fingers superfamily protein	NA	NA
16049	gene20013	FV3G10930	description = Transmembrane protein 167 homolog, Precursor (probable) -- fatm_description = Protein kish-A	AT3G54085	short_description = Yos1-like protein	NA	NA
16140	gene16776	FV0G27730	description = Protein GDAP2 homolog (probable)	AT3G54925	short_description = Plant self-incompatibility protein S1 family	NA	NA
16222	gene20747	FV0G48260	description = Cytochrome c biogenesis protein ccsB (probable)	AT3G55665	short_description = Plant self-incompatibility protein S1 family	NA	NA
16223	gene29070	FV4G06830	description = Protein FPV127 (probable)	AT3G55672	short_description = Plant self-incompatibility protein S1 family	NA	NA
16224	gene29071	FV4G06840	description = Protein FPV127 (probable)	AT3G55672	short_description = Plant self-incompatibility protein S1 family	NA	NA
16225	gene16776	FV0G27730	description = Protein GDAP2 homolog (probable)	AT3G55677	short_description = Plant self-incompatibility protein S1 family	NA	NA
17670	gene17075	FV4G04320	description = Aspartic proteinase nepenthesin-1, Precursor (probable) -- fatm_description = ASPARTIC PROTEASE IN GUARD CELL 2	AT4G04985	short_description = Eukaryotic aspartyl protease family protein	NA	NA
17874	gene16896	FV4G18200	description = UPF0463 transmembrane protein C6orf35 homolog (probable)	AT4G09545	curator_summary = Encodes a ECA1 gametogenesis related family protein ; short_description = ECA1 gametogenesis related family protein	None	cysteine-rich peptide 4 ; CRP4
17944	gene07347	FV2G06100	description = U4/U6.U5 tri-snRNP-associated protein snu66 (probable)	AT4G10230	NA	NA	NA
18024	gene08321	FV2G10050	description = Formamidopyrimidine-DNA glycosylase (Fapy-DNA glycosylase) (probable)	AT4G10895	short_description = Plant self-incompatibility protein S1 family	NA	NA
18227	gene17490	FV2G13070	description = Defensin-like protein 125 (Protein LCR54), Precursor (probable)	AT4G12840	short_description = Protein of unknown function (DUF707)	NA	NA
18235	gene17075	FV4G04320	description = Aspartic proteinase nepenthesin-1, Precursor (probable) -- fatm_description = ASPARTIC PROTEASE IN GUARD CELL 2	AT4G12920	short_description = Eukaryotic aspartyl protease family protein	None	UND ; UNDEAD
18332	gene02341	FV3G17490	description = Exopolygalacturonase, Precursor (probable) -- fatm_description = Exopolygalacturonase clone GBGE184	AT4G13760	short_description = Pectin lyase-like superfamily protein	NA	NA
18368	gene11319	FV0G35830	description = F-box/FBD/LRR-repeat protein At5g22660 (probable) -- fatm_description = F-box/FBD/LRR-repeat protein	AT4G13965	short_description = Protein with RNI-like/FBD-like domains	Q3EA38	None
18691	gene20747	FV0G48260	description = Cytochrome c biogenesis protein ccsB (probable)	AT4G16195	short_description = Plant self-incompatibility protein S1 family	NA	NA
18705	gene17642	FV2G15690	description = Outer capsid protein VP2 (probable)	AT4G16295	curator_summary = self-incompatibility (S) protein homolog, expressed at very low levels in floral buds ; short_description = S-protein homologue 1	None	S-protein homologue 1 ; SPH1
18959	gene17490	FV2G13070	description = Defensin-like protein 125 (Protein LCR54), Precursor (probable)	AT4G18530	short_description = Protein of unknown function (DUF707)	NA	NA
18984	gene32198	FV5G06310	description = Transcription factor MYB98 (AtMYB98) (probable) -- fatm_description = Myb-related protein A	AT4G18770	curator_summary = MYB98 is a member of the R2R3-MYB gene family, the members of which likely encode transcription factors. Within an ovule, MYB98 is expressed exclusively in the synergid cells, and mutations in this gene affect the female gametophyte specifically. myb98 female gametophytes are affected in two unique features of the synergid cell, pollen tube guidance and the filiform apparatus, b…	Q9S7L2	MYB98 ; AtMYB98 ; myb domain protein 98
19785	gene27602	FV2G21220	description = Putative invertase inhibitor, Precursor (probable)	AT4G24640	curator_summary = Encodes AppB protein (AppB1). ; short_description = Plant invertase/pectin methylesterase inhibitor superfamily protein	None	APPB1
19823	gene20747	FV0G48260	description = Cytochrome c biogenesis protein ccsB (probable)	AT4G24973	short_description = Plant self-incompatibility protein S1 family	NA	NA
19824	gene20747	FV0G48260	description = Cytochrome c biogenesis protein ccsB (probable)	AT4G24974	short_description = Plant self-incompatibility protein S1 family	NA	NA
19825	gene20747	FV0G48260	description = Cytochrome c biogenesis protein ccsB (probable)	AT4G24975	short_description = Plant self-incompatibility protein S1 family	NA	NA
20264	gene08402	FV2G10870	description = GDSL esterase/lipase At4g28780, Precursor (putative) -- fatm_description = esterase/lipase At4g28780	AT4G28780	short_description = GDSL-like Lipase/Acylhydrolase superfamily protein	Q9SVU5	None
20283	gene17642	FV2G15690	description = Outer capsid protein VP2 (probable)	AT4G29035	short_description = Plant self-incompatibility protein S1 family	NA	NA
20378	gene17075	FV4G04320	description = Aspartic proteinase nepenthesin-1, Precursor (probable) -- fatm_description = ASPARTIC PROTEASE IN GUARD CELL 2	AT4G30030	short_description = Eukaryotic aspartyl protease family protein	NA	NA
20379	gene17075	FV4G04320	description = Aspartic proteinase nepenthesin-1, Precursor (probable) -- fatm_description = ASPARTIC PROTEASE IN GUARD CELL 2	AT4G30040	short_description = Eukaryotic aspartyl protease family protein	NA	NA
20381	gene17493	FV2G13100	description = Defensin-like protein 182 (Protein LCR59), Precursor (probable) -- fatm_description = Defensin-like protein	AT4G30070	curator_summary = Encodes a member of a family of small,secreted, cysteine rich protein with sequence similarity to the PCP (pollen coat protein) gene family. Predicted to encode a PR (pathogenesis-related) protein. Belongs to the plant defensin (PDF) family with the following members: At1g75830/PDF1.1, At5g44420/PDF1.2a, At2g26020/PDF1.2b, At5g44430/PDF1.2c, At2g26010/PDF1.3, At1g19610/PDF1.4, A…	P82773	low-molecular-weight cysteine-rich 59 ; LCR59
20382	gene17493	FV2G13100	description = Defensin-like protein 182 (Protein LCR59), Precursor (probable) -- fatm_description = Defensin-like protein	AT4G30074	curator_summary = Encodes a member of a family of small,secreted, cysteine rich protein with sequence similarity to the PCP (pollen coat protein) gene family. ; short_description = low-molecular-weight cysteine-rich 19	P82733	low-molecular-weight cysteine-rich 19 ; LCR19
20596	gene11595	FV2G39590		AT4G32105	short_description = Beta-1,3-N-Acetylglucosaminyltransferase family protein	NA	NA
20626	gene05284	FV0G16110	description = Probable polygalacturonase At3g15720 (PG), Precursor -- fatm_description = Probable polygalacturonase At3g15720	AT4G32370	short_description = Pectin lyase-like superfamily protein	NA	NA
20631	gene05284	FV0G16110	description = Probable polygalacturonase At3g15720 (PG), Precursor -- fatm_description = Probable polygalacturonase At3g15720	AT4G32375	short_description = Pectin lyase-like superfamily protein	NA	NA
20955	gene16896	FV4G18200	description = UPF0463 transmembrane protein C6orf35 homolog (probable)	AT4G35165	short_description = Protein of unknown function (DUF1278)	NA	NA
21095	gene01789	FV2G02680	description = Agamous-like MADS-box protein AGL62 (similar to) -- fatm_description = MADS-box protein AGL62	AT4G36590	short_description = MADS-box transcription factor family protein	NA	NA
21310	gene07603	FV2G06850	description = Disease resistance response protein 206 (probable) -- fatm_description = Dirigent protein 15	AT4G38700	short_description = Disease resistance-responsive (dirigent-like protein) family protein	F4JUF8	None
21403	gene07021	FV0G11080	description = Cytochrome P450 86A2 (probable) -- fatm_description = P450 86B1	AT4G39500	curator_summary = member of CYP96A ; short_description = cytochrome P450, family 96, subfamily A, polypeptide 11	None	CYP96A11 ; 'cytochrome P450, family 96, subfamily A, polypeptide 11'
21573	gene00274	FV7G01210	description = Zinc finger protein 1 (probable) -- fatm_description = Zinc finger protein 7	AT5G01860	short_description = C2H2 and C2HC zinc fingers superfamily protein	NA	NA
21816	gene20746	FV0G48250	description = N-acetylgalactosaminyltransferase 7 (pp-GaNTase 7) (probable)	AT5G04047	short_description = Plant self-incompatibility protein S1 family	NA	NA
21845	gene17642	FV2G15690	description = Outer capsid protein VP2 (probable)	AT5G04347	short_description = Plant self-incompatibility protein S1 family	NA	NA
21846	gene08321	FV2G10050	description = Formamidopyrimidine-DNA glycosylase (Fapy-DNA glycosylase) (probable)	AT5G04350	short_description = Plant self-incompatibility protein S1 family	NA	NA
22017	gene16104	FV0G21710	description = Mucin-5AC (TBM), Precursor (probable)	AT5G06020	short_description = Plant self-incompatibility protein S1 family	NA	NA
22018	gene16104	FV0G21710	description = Mucin-5AC (TBM), Precursor (probable)	AT5G06030	short_description = Plant self-incompatibility protein S1 family	NA	NA
22067	gene22916	FV6G03720	description = Agamous-like MADS-box protein AGL80 (similar to) -- fatm_description = MADS-box protein AGL80	AT5G06500	short_description = AGAMOUS-like 96	None	AGL96 ; AGAMOUS-like 96
22546	gene11647	FV2G40110	description = DNA ligase (probable)	AT5G11220	NA	NA	NA
22608	gene17642	FV2G15690	description = Outer capsid protein VP2 (probable)	AT5G11820	short_description = Plant self-incompatibility protein S1 family	NA	NA
22630	gene29070	FV4G06830	description = Protein FPV127 (probable)	AT5G12060	short_description = Plant self-incompatibility protein S1 family	NA	NA
22631	gene29071	FV4G06840	description = Protein FPV127 (probable)	AT5G12060	short_description = Plant self-incompatibility protein S1 family	NA	NA
22632	gene20747	FV0G48260	description = Cytochrome c biogenesis protein ccsB (probable)	AT5G12070	short_description = Plant self-incompatibility protein S1 family	NA	NA
22775	gene26601	FV7G26320		AT5G13825	NA	NA	NA
23355	gene06647	FV4G11380	description = Pyrimidine-specific ribonucleoside hydrolase rihA (probable) -- fatm_description = Pyrimidine-specific ribonucleoside hydrolase RihA	AT5G18860	curator_summary = Encodes a purine nucleoside hydrolase active in the apoplast. It might play a role in salvaging extracellular ATP. NSH3 transcript levels rise in response to jasmonic acid and wounding. ; short_description = inosine-uridine preferring nucleoside hydrolase family protein	None	nucleoside hydrolase 3 ; NSH3
23357	gene06647	FV4G11380	description = Pyrimidine-specific ribonucleoside hydrolase rihA (probable) -- fatm_description = Pyrimidine-specific ribonucleoside hydrolase RihA	AT5G18870	short_description = Inosine-uridine preferring nucleoside hydrolase family protein	None	NSH5 ; nucleoside hydrolase 5
23361	gene06647	FV4G11380	description = Pyrimidine-specific ribonucleoside hydrolase rihA (probable) -- fatm_description = Pyrimidine-specific ribonucleoside hydrolase RihA	AT5G18890	short_description = Inosine-uridine preferring nucleoside hydrolase family protein	None	NSH4 ; nucleoside hydrolase 4
23371	gene20388	FV4G20070	description = Probable pectinesterase 29 (PE 29), Precursor (similar to) -- fatm_description = Pectinesterase/pectinesterase inhibitor	AT5G18990	short_description = Pectin lyase-like superfamily protein	Q3E9D3	None
23521	gene14292	FV7G16700	description = Glucan endo-1,3-beta-glucosidase, basic isoform ((1->3)-beta-glucanase), Precursor (probable) -- fatm_description = endo-1,3-beta-glucosidase, basic	AT5G20330	short_description = beta-1,3-glucanase 4	None	BETAG4 ; 'beta-1,3-glucanase 4'
23522	gene12482	FV1G10110	description = Glucan endo-1,3-beta-glucosidase, basic isoform ((1->3)-beta-glucanase), Precursor (probable) -- fatm_description = Putative glucan endo-1,3-beta-glucosidase GVI	AT5G20330	short_description = beta-1,3-glucanase 4	None	BETAG4 ; 'beta-1,3-glucanase 4'
23523	gene12482	FV1G10110	description = Glucan endo-1,3-beta-glucosidase, basic isoform ((1->3)-beta-glucanase), Precursor (probable) -- fatm_description = Putative glucan endo-1,3-beta-glucosidase GVI	AT5G20340	curator_summary = Encodes a putative beta 1,3-glucanase. ; short_description = beta-1,3-glucanase 5	None	BG5 ; beta-1,3-glucanase 5
23524	gene14292	FV7G16700	description = Glucan endo-1,3-beta-glucosidase, basic isoform ((1->3)-beta-glucanase), Precursor (probable) -- fatm_description = endo-1,3-beta-glucosidase, basic	AT5G20340	curator_summary = Encodes a putative beta 1,3-glucanase. ; short_description = beta-1,3-glucanase 5	None	BG5 ; beta-1,3-glucanase 5
23529	gene12482	FV1G10110	description = Glucan endo-1,3-beta-glucosidase, basic isoform ((1->3)-beta-glucanase), Precursor (probable) -- fatm_description = Putative glucan endo-1,3-beta-glucosidase GVI	AT5G20390	short_description = Glycosyl hydrolase superfamily protein	NA	NA
23530	gene14292	FV7G16700	description = Glucan endo-1,3-beta-glucosidase, basic isoform ((1->3)-beta-glucanase), Precursor (probable) -- fatm_description = endo-1,3-beta-glucosidase, basic	AT5G20390	short_description = Glycosyl hydrolase superfamily protein	NA	NA
23552	gene12482	FV1G10110	description = Glucan endo-1,3-beta-glucosidase, basic isoform ((1->3)-beta-glucanase), Precursor (probable) -- fatm_description = Putative glucan endo-1,3-beta-glucosidase GVI	AT5G20560	short_description = Glycosyl hydrolase superfamily protein	NA	NA
23553	gene14292	FV7G16700	description = Glucan endo-1,3-beta-glucosidase, basic isoform ((1->3)-beta-glucanase), Precursor (probable) -- fatm_description = endo-1,3-beta-glucosidase, basic	AT5G20560	short_description = Glycosyl hydrolase superfamily protein	NA	NA
23902	gene11647	FV2G40110	description = DNA ligase (probable)	AT5G24355	NA	NA	NA
23951	gene16363	FV0G23410	description = Aspartic proteinase nepenthesin-1, Precursor (probable) -- fatm_description = Probable aspartic protease At2g35615	AT5G24820	short_description = Eukaryotic aspartyl protease family protein	NA	NA
24107	gene15899	FV6G23920	description = Agamous-like MADS-box protein AGL80 (probable) -- fatm_description = MADS-box transcription factor PHERES 2	AT5G26580	curator_summary = Type I member of MADs box domain transcription factor family. This class lacks the K-domain required for dimerization that is characteristic of class II MADS box proteins. ; short_description = AGAMOUS-like-34	None	AGAMOUS-like-34 ; AGL34
24108	gene04949	FV7G13570	description = Agamous-like MADS-box protein AGL80 (probable) -- fatm_description = MADS-box transcription factor PHERES 2	AT5G26580	curator_summary = Type I member of MADs box domain transcription factor family. This class lacks the K-domain required for dimerization that is characteristic of class II MADS box proteins. ; short_description = AGAMOUS-like-34	None	AGAMOUS-like-34 ; AGL34
24116	gene22916	FV6G03720	description = Agamous-like MADS-box protein AGL80 (similar to) -- fatm_description = MADS-box protein AGL80	AT5G26630	short_description = MADS-box transcription factor family protein	NA	NA
24117	gene04949	FV7G13570	description = Agamous-like MADS-box protein AGL80 (probable) -- fatm_description = MADS-box transcription factor PHERES 2	AT5G26650	short_description = AGAMOUS-like 36	Q7XJK6	AGAMOUS-like 36 ; AGL36
24118	gene15899	FV6G23920	description = Agamous-like MADS-box protein AGL80 (probable) -- fatm_description = MADS-box transcription factor PHERES 2	AT5G26650	short_description = AGAMOUS-like 36	Q7XJK6	AGAMOUS-like 36 ; AGL36
24171	gene07364	FV2G06270	description = Agamous-like MADS-box protein AGL62 (probable) -- fatm_description = homeotic protein APETALA 1	AT5G27130	short_description = AGAMOUS-like 39	None	AGAMOUS-like 39 ; AGL39
24242	gene22916	FV6G03720	description = Agamous-like MADS-box protein AGL80 (similar to) -- fatm_description = MADS-box protein AGL80	AT5G27810	short_description = MADS-box transcription factor family protein	NA	NA
24249	gene00274	FV7G01210	description = Zinc finger protein 1 (probable) -- fatm_description = Zinc finger protein 7	AT5G27880	short_description = C2H2 and C2HC zinc fingers superfamily protein	NA	NA
24258	gene22916	FV6G03720	description = Agamous-like MADS-box protein AGL80 (similar to) -- fatm_description = MADS-box protein AGL80	AT5G27960	short_description = AGAMOUS-like 90	Q7XJK5	AGL90 ; AGAMOUS-like 90
24358	gene07447	FV7G18710	description = Aspartic proteinase nepenthesin-1, Precursor (probable) -- fatm_description = Probable aspartic protease At2g35615	AT5G33340	curator_summary = Encodes a protein with aspartic protease activity (also known as aspartate-type endopeptidase activity). Overexpression of the gene was shown to lead to salicylic acid (SA)-mediated disease resistance upon exposure to the pathogen Pseudomonas syringae. Moreover, overexpression of this gene led to the upregulation of two pathogenesis-related genes PR1 and PR2. This upregulation w…	Q6XBF8	CDR1 ; CONSTITUTIVE DISEASE RESISTANCE 1
24359	gene07346	FV7G18660	description = Aspartic proteinase nepenthesin-1, Precursor (probable) -- fatm_description = Probable aspartic protease At2g35615	AT5G33340	curator_summary = Encodes a protein with aspartic protease activity (also known as aspartate-type endopeptidase activity). Overexpression of the gene was shown to lead to salicylic acid (SA)-mediated disease resistance upon exposure to the pathogen Pseudomonas syringae. Moreover, overexpression of this gene led to the upregulation of two pathogenesis-related genes PR1 and PR2. This upregulation w…	Q6XBF8	CDR1 ; CONSTITUTIVE DISEASE RESISTANCE 1
24370	gene22916	FV6G03720	description = Agamous-like MADS-box protein AGL80 (similar to) -- fatm_description = MADS-box protein AGL80	AT5G35120	short_description = MADS-box family protein	NA	NA
24476	gene16896	FV4G18200	description = UPF0463 transmembrane protein C6orf35 homolog (probable)	AT5G36310	curator_summary = Encodes a ECA1 gametogenesis related family protein ; short_description = ECA1 gametogenesis related family protein	NA	NA
24479	gene16896	FV4G18200	description = UPF0463 transmembrane protein C6orf35 homolog (probable)	AT5G36320	curator_summary = Encodes a ECA1 gametogenesis related family protein ; short_description = ECA1 gametogenesis related family protein	NA	NA
24481	gene16896	FV4G18200	description = UPF0463 transmembrane protein C6orf35 homolog (probable)	AT5G36330	short_description = ECA1 gametogenesis related family protein	NA	NA
24482	gene16896	FV4G18200	description = UPF0463 transmembrane protein C6orf35 homolog (probable)	AT5G36340	curator_summary = Encodes a ECA1 gametogenesis related family protein ; short_description = ECA1 gametogenesis related family protein	NA	NA
24485	gene16896	FV4G18200	description = UPF0463 transmembrane protein C6orf35 homolog (probable)	AT5G36350	curator_summary = Encodes a ECA1 gametogenesis related family protein ; short_description = ECA1 gametogenesis related family protein	NA	NA
24486	gene16896	FV4G18200	description = UPF0463 transmembrane protein C6orf35 homolog (probable)	AT5G36360	curator_summary = Encodes a ECA1 gametogenesis related family protein ; short_description = ECA1 gametogenesis related family protein	NA	NA
24488	gene16896	FV4G18200	description = UPF0463 transmembrane protein C6orf35 homolog (probable)	AT5G36370	curator_summary = Encodes a ECA1 gametogenesis related family protein ; short_description = ECA1 gametogenesis related family protein	NA	NA
24490	gene16896	FV4G18200	description = UPF0463 transmembrane protein C6orf35 homolog (probable)	AT5G36380	curator_summary = Encodes a ECA1 gametogenesis related family protein ; short_description = ECA1 gametogenesis related family protein	NA	NA
24493	gene16896	FV4G18200	description = UPF0463 transmembrane protein C6orf35 homolog (probable)	AT5G36390	curator_summary = Encodes a ECA1 gametogenesis related family protein ; short_description = ECA1 gametogenesis related family protein	NA	NA
24494	gene16896	FV4G18200	description = UPF0463 transmembrane protein C6orf35 homolog (probable)	AT5G36400	curator_summary = Encodes a ECA1 gametogenesis related family protein ; short_description = ECA1 gametogenesis related family protein	NA	NA
24496	gene16896	FV4G18200	description = UPF0463 transmembrane protein C6orf35 homolog (probable)	AT5G36410	curator_summary = Encodes a ECA1 gametogenesis related family protein ; short_description = ECA1 gametogenesis related family protein	NA	NA
24498	gene16896	FV4G18200	description = UPF0463 transmembrane protein C6orf35 homolog (probable)	AT5G36420	curator_summary = Encodes a ECA1 gametogenesis related family protein ; short_description = ECA1 gametogenesis related family protein	NA	NA
24500	gene16896	FV4G18200	description = UPF0463 transmembrane protein C6orf35 homolog (probable)	AT5G36430	curator_summary = Encodes a ECA1 gametogenesis related family protein ; short_description = ECA1 gametogenesis related family protein	NA	NA
24502	gene16896	FV4G18200	description = UPF0463 transmembrane protein C6orf35 homolog (probable)	AT5G36440	curator_summary = Encodes a ECA1 gametogenesis related family protein ; short_description = ECA1 gametogenesis related family protein	NA	NA
24504	gene16896	FV4G18200	description = UPF0463 transmembrane protein C6orf35 homolog (probable)	AT5G36450	curator_summary = Encodes a ECA1 gametogenesis related family protein ; short_description = ECA1 gametogenesis related family protein	NA	NA
24506	gene16896	FV4G18200	description = UPF0463 transmembrane protein C6orf35 homolog (probable)	AT5G36460	curator_summary = Encodes a ECA1 gametogenesis related family protein ; short_description = ECA1 gametogenesis related family protein	NA	NA
24509	gene16896	FV4G18200	description = UPF0463 transmembrane protein C6orf35 homolog (probable)	AT5G36470	curator_summary = Encodes a ECA1 gametogenesis related family protein ; short_description = ECA1 gametogenesis related family protein	NA	NA
24511	gene16896	FV4G18200	description = UPF0463 transmembrane protein C6orf35 homolog (probable)	AT5G36480	curator_summary = Encodes a ECA1 gametogenesis related family protein ; short_description = ECA1 gametogenesis related family protein	NA	NA
24513	gene16896	FV4G18200	description = UPF0463 transmembrane protein C6orf35 homolog (probable)	AT5G36490	curator_summary = Encodes a ECA1 gametogenesis related family protein ; short_description = ECA1 gametogenesis related family protein	NA	NA
24515	gene16896	FV4G18200	description = UPF0463 transmembrane protein C6orf35 homolog (probable)	AT5G36500	curator_summary = Encodes a ECA1 gametogenesis related family protein ; short_description = ECA1 gametogenesis related family protein	NA	NA
24516	gene16896	FV4G18200	description = UPF0463 transmembrane protein C6orf35 homolog (probable)	AT5G36520	curator_summary = Encodes a ECA1 gametogenesis related family protein ; short_description = ECA1 gametogenesis related family protein	NA	NA
24519	gene16896	FV4G18200	description = UPF0463 transmembrane protein C6orf35 homolog (probable)	AT5G36540	curator_summary = Encodes a ECA1 gametogenesis related family protein ; short_description = ECA1 gametogenesis related family protein	NA	NA
24520	gene16896	FV4G18200	description = UPF0463 transmembrane protein C6orf35 homolog (probable)	AT5G36550	curator_summary = Encodes a ECA1 gametogenesis related family protein ; short_description = ECA1 gametogenesis related family protein	NA	NA
24522	gene16896	FV4G18200	description = UPF0463 transmembrane protein C6orf35 homolog (probable)	AT5G36657	curator_summary = Encodes a ECA1 gametogenesis related family protein ; short_description = ECA1 gametogenesis related family protein	NA	NA
24525	gene16896	FV4G18200	description = UPF0463 transmembrane protein C6orf35 homolog (probable)	AT5G36658	curator_summary = Encodes a ECA1 gametogenesis related family protein ; short_description = ECA1 gametogenesis related family protein	NA	NA
24526	gene16896	FV4G18200	description = UPF0463 transmembrane protein C6orf35 homolog (probable)	AT5G36659	curator_summary = Encodes a ECA1 gametogenesis related family protein ; short_description = ECA1 gametogenesis related family protein	NA	NA
24528	gene16896	FV4G18200	description = UPF0463 transmembrane protein C6orf35 homolog (probable)	AT5G36661	curator_summary = Encodes a ECA1 gametogenesis related family protein ; short_description = ECA1 gametogenesis related family protein	NA	NA
24530	gene16896	FV4G18200	description = UPF0463 transmembrane protein C6orf35 homolog (probable)	AT5G36662	curator_summary = Encodes a ECA1 gametogenesis related family protein ; short_description = ECA1 gametogenesis related family protein	NA	NA
24542	gene16896	FV4G18200	description = UPF0463 transmembrane protein C6orf35 homolog (probable)	AT5G36738	curator_summary = Encodes a ECA1 gametogenesis related family protein ; short_description = ECA1 gametogenesis related family protein	NA	NA
24543	gene16896	FV4G18200	description = UPF0463 transmembrane protein C6orf35 homolog (probable)	AT5G36739	curator_summary = Encodes a ECA1 gametogenesis related family protein ; short_description = ECA1 gametogenesis related family protein	NA	NA
24720	gene20746	FV0G48250	description = N-acetylgalactosaminyltransferase 7 (pp-GaNTase 7) (probable)	AT5G38435	curator_summary = self-incompatibility (S) protein homolog, expressed at low levels in floral buds and very low levels in other plant tissues ; short_description = S-protein homologue 8	None	S-protein homologue 8 ; SPH8
24721	gene20746	FV0G48250	description = N-acetylgalactosaminyltransferase 7 (pp-GaNTase 7) (probable)	AT5G38440	short_description = Plant self-incompatibility protein S1 family	NA	NA
24813	gene04298	FV6G42760	description = Expansin-A25 (AtEXPA25), Precursor (similar to) -- fatm_description = Expansin-A4	AT5G39260	curator_summary = expansin-like protein. Naming convention from the Expansin Working Group (Kende et al, 2004. Plant Mol Bio) ; short_description = expansin A21	Q9FL81	EXPANSIN 21 ; ATEXPA21 ; expansin A21 ; EXPA21 ; EXP21 ; ATEXP21 ; ATHEXP ALPHA 1.20
24815	gene04404	FV6G43870	description = Expansin-A25 (AtEXPA25), Precursor (similar to) -- fatm_description = Expansin-A4	AT5G39270	curator_summary = expansin-like protein. Naming convention from the Expansin Working Group (Kende et al, 2004. Plant Mol Bio) ; short_description = expansin A22	Q9FL80	EXPA22 ; EXPANSIN 22 ; ATEXP22 ; EXP22 ; expansin A22 ; ATHEXP ALPHA 1.15 ; ATEXPA22
24816	gene04298	FV6G42760	description = Expansin-A25 (AtEXPA25), Precursor (similar to) -- fatm_description = Expansin-A4	AT5G39270	curator_summary = expansin-like protein. Naming convention from the Expansin Working Group (Kende et al, 2004. Plant Mol Bio) ; short_description = expansin A22	Q9FL80	EXPA22 ; EXPANSIN 22 ; ATEXP22 ; EXP22 ; expansin A22 ; ATHEXP ALPHA 1.15 ; ATEXPA22
24817	gene04298	FV6G42760	description = Expansin-A25 (AtEXPA25), Precursor (similar to) -- fatm_description = Expansin-A4	AT5G39280	curator_summary = member of Alpha-Expansin Gene Family. Naming convention from the Expansin Working Group (Kende et al, 2004. Plant Mol Bio) ; short_description = expansin A23	Q9FL79	ATEXPA23 ; ATHEXP ALPHA 1.17 ; expansin A23 ; EXPA23 ; ATEXP23 ; EXPANSIN 23
24819	gene04404	FV6G43870	description = Expansin-A25 (AtEXPA25), Precursor (similar to) -- fatm_description = Expansin-A4	AT5G39280	curator_summary = member of Alpha-Expansin Gene Family. Naming convention from the Expansin Working Group (Kende et al, 2004. Plant Mol Bio) ; short_description = expansin A23	Q9FL79	ATEXPA23 ; ATHEXP ALPHA 1.17 ; expansin A23 ; EXPA23 ; ATEXP23 ; EXPANSIN 23
24820	gene04298	FV6G42760	description = Expansin-A25 (AtEXPA25), Precursor (similar to) -- fatm_description = Expansin-A4	AT5G39290	curator_summary = member of Alpha-Expansin Gene Family. Naming convention from the Expansin Working Group (Kende et al, 2004. Plant Mol Bio) ; short_description = expansin A26	Q9FL78	ATHEXP ALPHA 1.16 ; ATEXP26 ; EXPANSIN 26 ; expansin A26 ; EXP26
24821	gene04404	FV6G43870	description = Expansin-A25 (AtEXPA25), Precursor (similar to) -- fatm_description = Expansin-A4	AT5G39290	curator_summary = member of Alpha-Expansin Gene Family. Naming convention from the Expansin Working Group (Kende et al, 2004. Plant Mol Bio) ; short_description = expansin A26	Q9FL78	ATHEXP ALPHA 1.16 ; ATEXP26 ; EXPANSIN 26 ; expansin A26 ; EXP26
24823	gene04298	FV6G42760	description = Expansin-A25 (AtEXPA25), Precursor (similar to) -- fatm_description = Expansin-A4	AT5G39300	curator_summary = member of Alpha-Expansin Gene Family. Naming convention from the Expansin Working Group (Kende et al, 2004. Plant Mol Bio) ; short_description = expansin A25	Q9FL77	EXPANSIN 25 ; ATEXP25 ; EXPA25 ; EXP25 ; expansin A25 ; ATHEXP ALPHA 1.18 ; ATEXPA25
24824	gene04404	FV6G43870	description = Expansin-A25 (AtEXPA25), Precursor (similar to) -- fatm_description = Expansin-A4	AT5G39300	curator_summary = member of Alpha-Expansin Gene Family. Naming convention from the Expansin Working Group (Kende et al, 2004. Plant Mol Bio) ; short_description = expansin A25	Q9FL77	EXPANSIN 25 ; ATEXP25 ; EXPA25 ; EXP25 ; expansin A25 ; ATHEXP ALPHA 1.18 ; ATEXPA25
24826	gene04298	FV6G42760	description = Expansin-A25 (AtEXPA25), Precursor (similar to) -- fatm_description = Expansin-A4	AT5G39310	curator_summary = member of Alpha-Expansin Gene Family. Naming convention from the Expansin Working Group (Kende et al, 2004. Plant Mol Bio) ; short_description = expansin A24	Q9FL76	EXPANSIN 24 ; ATEXPA24 ; expansin A24 ; ATHEXP ALPHA 1.19 ; ATEXP24 ; EXPA24 ; EXP24
24948	gene32198	FV5G06310	description = Transcription factor MYB98 (AtMYB98) (probable) -- fatm_description = Myb-related protein A	AT5G40360	curator_summary = putative transcription factor (MYB115) ; short_description = myb domain protein 115	None	myb domain protein 115 ; MYB115 ; AtMYB115
24957	gene32198	FV5G06310	description = Transcription factor MYB98 (AtMYB98) (probable) -- fatm_description = Myb-related protein A	AT5G40430	curator_summary = Encodes a putative transcription factor (MYB22). ; short_description = myb domain protein 22	None	MYB22 ; myb domain protein 22 ; AtMYB22
25249	gene16896	FV4G18200	description = UPF0463 transmembrane protein C6orf35 homolog (probable)	AT5G42895	curator_summary = Encodes a ECA1 gametogenesis related family protein ; short_description = ECA1 gametogenesis related family protein	NA	NA
25341	gene32530	FV1G24590	description = Transcriptional regulator SUPERMAN (probable) -- fatm_description = Probable transcriptional regulator RABBIT EARS	AT5G43540	short_description = C2H2 and C2HC zinc fingers superfamily protein	NA	NA
25457	gene16896	FV4G18200	description = UPF0463 transmembrane protein C6orf35 homolog (probable)	AT5G44495	curator_summary = Encodes a ECA1 gametogenesis related family protein ; short_description = ECA1 gametogenesis related family protein	NA	NA
25746	gene10546	FV5G30930	description = Putative invertase inhibitor, Precursor (probable) -- fatm_description = Putative invertase inhibitor	AT5G46940	short_description = Plant invertase/pectin methylesterase inhibitor superfamily protein	NA	NA
25878	gene16896	FV4G18200	description = UPF0463 transmembrane protein C6orf35 homolog (probable)	AT5G48210	short_description = Protein of unknown function (DUF1278)	NA	NA
25936	gene22916	FV6G03720	description = Agamous-like MADS-box protein AGL80 (similar to) -- fatm_description = MADS-box protein AGL80	AT5G48670	curator_summary = AGL80 is a member of the MADS box family of genes. AGL80 functions as a transcription factor within the central cell gene regulatory network and controls the expression of downstream genes required for central cell development and function. ; short_description = AGAMOUS-like 80	Q9FJK3	AGAMOUS-like 80 ; AGL80 ; FEM111
26016	gene01789	FV2G02680	description = Agamous-like MADS-box protein AGL62 (similar to) -- fatm_description = MADS-box protein AGL62	AT5G49420	short_description = MADS-box transcription factor family protein	NA	NA
26083	gene27602	FV2G21220	description = Putative invertase inhibitor, Precursor (probable)	AT5G50060	short_description = Plant invertase/pectin methylesterase inhibitor superfamily protein	NA	NA
26204	gene16896	FV4G18200	description = UPF0463 transmembrane protein C6orf35 homolog (probable)	AT5G51105	short_description = Protein of unknown function (DUF1278)	NA	NA
26281	gene07021	FV0G11080	description = Cytochrome P450 86A2 (probable) -- fatm_description = P450 86B1	AT5G51900	short_description = Cytochrome P450 family protein	NA	NA
26385	gene16896	FV4G18200	description = UPF0463 transmembrane protein C6orf35 homolog (probable)	AT5G52965	short_description = Protein of unknown function (DUF1278)	NA	NA
26388	gene16896	FV4G18200	description = UPF0463 transmembrane protein C6orf35 homolog (probable)	AT5G52975	short_description = Protein of unknown function (DUF1278)	NA	NA
26479	gene16896	FV4G18200	description = UPF0463 transmembrane protein C6orf35 homolog (probable)	AT5G53742	curator_summary = Encodes a ECA1 gametogenesis related family protein ; short_description = Protein of unknown function (DUF1278)	NA	NA
26504	gene16896	FV4G18200	description = UPF0463 transmembrane protein C6orf35 homolog (probable)	AT5G53905	NA	NA	NA
26541	gene16896	FV4G18200	description = UPF0463 transmembrane protein C6orf35 homolog (probable)	AT5G54062	NA	NA	NA
27248	gene01789	FV2G02680	description = Agamous-like MADS-box protein AGL62 (similar to) -- fatm_description = MADS-box protein AGL62	AT5G60440	curator_summary = AGL62 encodes a Type I MADS domain protein that likely functions as a transcription factor. It is expressed AGL62 is expressed exclusively in the endosperm. AGL62 supresses suppresses cellularization during the syncytial phase of endosperm development. ; short_description = AGAMOUS-like 62	Q9FKK2	AGL62 ; AGAMOUS-like 62
27301	gene20630	FV3G42660	description = Putative receptor protein kinase ZmPK1, Precursor (probable) -- fatm_description = BRASSINOSTEROID INSENSITIVE 1-associated receptor kinase 1	AT5G60900	curator_summary = Encodes a receptor-like protein kinase. ; short_description = receptor-like protein kinase 1	None	receptor-like protein kinase 1 ; RLK1
27307	gene16896	FV4G18200	description = UPF0463 transmembrane protein C6orf35 homolog (probable)	AT5G60945	curator_summary = Encodes a ECA1 gametogenesis related family protein ; short_description = ECA1 gametogenesis related family protein	NA	NA
27312	gene16896	FV4G18200	description = UPF0463 transmembrane protein C6orf35 homolog (probable)	AT5G60964	curator_summary = Encodes a ECA1 gametogenesis related family protein ; short_description = ECA1 gametogenesis related family protein	NA	NA
27353	gene06716	FV4G11710	description = Cytochrome P450 89A2 (putative) -- fatm_description = epiaristolochene 1,3-dihydroxylase	AT5G61320	curator_summary = member of CYP89A ; short_description = cytochrome P450, family 89, subfamily A, polypeptide 3	None	'cytochrome P450, family 89, subfamily A, polypeptide 3' ; CYP89A3
27703	gene22178	FV5G10250	description = Serine/threonine-protein phosphatase 2A 65 kDa regulatory subunit A alpha isoform (probable) -- fatm_description = Egg cell-secreted protein 1	AT5G64720	curator_summary = Encodes a small cysteine-rich protein that is secreted by the egg cell during gamete interactions. The regulated secretion of EC1 by the egg cell upon sperm-egg interaction is proposed to ensure the appropriate localization of the cell-fusion machinery in distinct sperm membrane domains to accomplish gamete fusion. ; short_description = Protein of unknown function (DUF1278)	Q9FGG1	EC1.5 ; EGG CELL 1.5
27704	gene17848	FV1G20600	description = Putative sporulation transcription regulator whiA (probable) -- fatm_description = Egg cell-secreted protein 1	AT5G64720	curator_summary = Encodes a small cysteine-rich protein that is secreted by the egg cell during gamete interactions. The regulated secretion of EC1 by the egg cell upon sperm-egg interaction is proposed to ensure the appropriate localization of the cell-fusion machinery in distinct sperm membrane domains to accomplish gamete fusion. ; short_description = Protein of unknown function (DUF1278)	Q9FGG1	EC1.5 ; EGG CELL 1.5
28162	gene13010	FV1G11800	description = Ribonuclease Oy (RNase Oy) (probable) -- fatm_description = Ribonuclease S-2	NA	NA	NA	NA
28163	gene13011	FV1G11810	description = Netrin-5, Precursor (similar to)	NA	NA	NA	NA
28294	gene14524	FV1G12800	description = Pre-mRNA-splicing factor CWC22 homolog (probable)	NA	NA	NA	NA
28295	gene14525	FV1G12810	description = Adenosine deaminase-like protein (probable)	NA	NA	NA	NA
28298	gene14528	FV1G12840	description = Transmembrane protein 125 (probable)	NA	NA	NA	NA
28538	gene04508	FV0G03110	description = Teneurin-2 (Ten-2) (probable) -- fatm_description = Teneurin-3	NA	NA	NA	NA
28539	gene04509	FV0G03120	description = Tenascin (TN), Precursor (probable) -- fatm_description = Teneurin-2	NA	NA	NA	NA
28700	gene16770	FV0G27670	description = Elongation factor 1-alpha (EF-1-alpha) (probable)	NA	NA	NA	NA
28786	gene04686	FV0G04940	description = Urease accessory protein ureE (probable)	NA	NA	NA	NA
28851	gene30566	FV3G04860	description = 50S ribosomal protein L29 (probable)	NA	NA	NA	NA
28972	gene32497	FV5G02940	description = Protein TAP1 precursor (probable)	NA	NA	NA	NA
29624	gene06966	FV0G11240	description = Peroxisomal membrane protein PEX15 (probable)	NA	NA	NA	NA
29659	gene06935	FV0G11540	description = Pectinesterase inhibitor (PMEI), Precursor (probable)	NA	NA	NA	NA
29663	gene06938	FV0G11580	description = Microtubule-actin cross-linking factor 1, isoform 4 (similar to)	NA	NA	NA	NA
29713	gene07103	FV0G12060	description = UPF0164 protein TP_0856, Precursor (probable)	NA	NA	NA	NA
29715	gene32539	FV1G24170	description = Probable ATP-dependent RNA helicase DDX20	NA	NA	NA	NA
29810	gene01537	FV1G24960	description = Ubiquitin carboxyl-terminal hydrolase 19 (probable)	NA	NA	NA	NA
29915	gene20699	FV1G25940	description = Metalloendoproteinase 1, Precursor (probable) -- fatm_description = Matrix metalloproteinase	NA	NA	NA	NA
29991	gene28365	FV0G38320	description = Hexon protein (probable)	NA	NA	NA	NA
30000	gene06913	FV0G14500	description = Pectinesterase inhibitor (PMEI), Precursor (probable) -- fatm_description = wall / vacuolar inhibitor of fructosidase 1	NA	NA	NA	NA
30108	gene29670	FV3G14120	description = UPI00016E350A related cluster (probable)	NA	NA	NA	NA
30292	gene05438	FV0G16720	description = GDSL esterase/lipase 2, Precursor (probable) -- fatm_description = esterase/lipase	NA	NA	NA	NA
30465	gene08975	FV5G15310	description = Secologanin synthase (SLS) (probable) -- fatm_description = 11-oxo-beta-amyrin 30-oxidase	NA	NA	NA	NA
30486	gene30038	FV3G17240	description = Glucose-1-phosphate adenylyltransferase (ADPGlc PPase) (probable)	NA	NA	NA	NA
30495	gene05375	FV0G18250		NA	NA	NA	NA
30935	gene16105	FV0G21720	description = Choriogonadotropin subunit beta (CG-beta), Precursor (probable)	NA	NA	NA	NA
31048	gene11949	FV5G19470	description = Tubulin polyglutamylase TTLL4 (probable)	NA	NA	NA	NA
31253	gene16463	FV0G24460	description = Cysteine proteinase inhibitor 5 (AtCYS-5), Precursor (probable) -- fatm_description = Cysteine proteinase inhibitor	NA	NA	NA	NA
31267	gene16475	FV0G24580	description = Mucin-6 (MUC-6), Precursor (probable) -- fatm_description = Cysteine synthase	NA	NA	NA	NA
31624	gene16749	FV0G27460	description = Subtilisin-like protease, Precursor (probable) -- fatm_description = Xylem serine proteinase 1	NA	NA	NA	NA
31899	gene13747	FV0G29830	description = Anthocyanidin 3-O-glucosyltransferase 2 (probable) -- fatm_description = Kaempferol 3-O-beta-D-galactosyltransferase	NA	NA	NA	NA
32212	gene13968	FV0G32040	description = Cysteine proteinase inhibitor 5 (AtCYS-5), Precursor (probable) -- fatm_description = Cysteine proteinase inhibitor 1	NA	NA	NA	NA
32970	gene08117	FV2G21460	description = Stamen-specific protein FIL1, Precursor (probable) -- fatm_description = Egg cell-secreted protein 1	NA	NA	NA	NA
32972	gene08119	FV2G21480	description = Stamen-specific protein FIL1, Precursor (probable) -- fatm_description = Egg cell-secreted protein 1	NA	NA	NA	NA
33094	gene23548	FV7G14010	description = Malate synthase (probable)	NA	NA	NA	NA
33388	gene05048	FV3G38570	description = Pectinesterase inhibitor (PMEI), Precursor (probable)	NA	NA	NA	NA
33992	gene20672	FV3G43100	description = Beta-galactosidase ganA (Beta-gal) (probable)	NA	NA	NA	NA
34158	gene14530	FV1G12860	description = NADP-dependent glyceraldehyde-3-phosphate dehydrogenase (probable)	NA	NA	NA	NA
34201	gene02601	FV2G31820	description = Serine carboxypeptidase-like 7, Precursor (similar to) -- fatm_description = Serine carboxypeptidase-like	NA	NA	NA	NA
34732	gene08762	FV2G36020	description = Probable calcium-binding protein CML43 (similar to) -- fatm_description = binding allergen Bet v 3	NA	NA	NA	NA
34900	gene32498	FV5G02950	description = Protein TAP1 precursor (probable)	NA	NA	NA	NA
35258	gene11591	FV2G39550	description = Niemann-Pick C1 protein, Precursor (probable)	NA	NA	NA	NA
35594	gene06802	FV4G13130	description = Putative ubiquitin thioesterase 232R (similar to)	NA	NA	NA	NA
35609	gene02022	FV1G00110	description = LIM and calponin homology domains-containing protein 1 (probable)	NA	NA	NA	NA
35632	gene23154	FV2G41990	description = Histidine-rich glycoprotein (HPRG), Precursor (probable)	NA	NA	NA	NA
35673	gene25708	FV6G14910	description = Cysteine proteinase inhibitor 4 (AtCYS-4), Precursor (probable) -- fatm_description = Cysteine proteinase inhibitor	NA	NA	NA	NA
35748	gene05838	FV4G14530	description = Sugar transport protein 13 (putative) -- fatm_description = Hexose carrier protein HEX6	NA	NA	NA	NA
36151	gene30787	FV1G04220	description = Filamin-C (probable)	NA	NA	NA	NA
36323	gene31059	FV1G05360	description = Protein FAM136A (probable)	NA	NA	NA	NA
36328	gene04422	FV6G44050	description = Structural protein ORF567 (probable)	NA	NA	NA	NA
36705	gene12625	FV1G08840	description = Auxin-binding protein ABP19a, Precursor (putative) -- fatm_description = like protein subfamily 3 member 3	NA	NA	NA	NA
36722	gene12644	FV1G09030	description = tRNA modification GTPase mnmE (probable)	NA	NA	NA	NA
37065	gene17998	FV6G26950		NA	NA	NA	NA
37069	gene13012	FV1G11820	description = Arf-GAP with GTPase, ANK repeat and PH domain-containing protein 1 (AGAP-1) (probable)	NA	NA	NA	NA
37096	gene17984	FV6G27240	description = Transcriptional regulator SUPERMAN (probable) -- fatm_description = Transcriptional regulator	NA	NA	NA	NA
37191	gene19744	FV3G01970	description = RPM1-interacting protein 4 (probable)	NA	NA	NA	NA
37200	gene14523	FV1G12790	description = Integrin beta-2-like protein, Precursor (probable)	NA	NA	NA	NA
37232	gene14554	FV1G13100	description = Aquaporin PIP2-7 (AtPIP2) (putative) -- fatm_description = PIP1-3/PIP1-4	NA	NA	NA	NA
37709	gene23944	FV1G16470	description = Protein TRANSPARENT TESTA 12 (probable) -- fatm_description = toxin extrusion protein 1	NA	NA	NA	NA
37830	gene24022	FV1G17440	description = Translation initiation factor IF-2 (probable)	NA	NA	NA	NA
37887	gene32489	FV5G02860	description = Protein TAP1 precursor (probable)	NA	NA	NA	NA
38060	gene30476	FV3G06680	description = Beta-galactosidase 8 (Lactase 8), Precursor (putative) -- fatm_description = Putative beta-galactosidase 10	NA	NA	NA	NA
38439	gene20162	FV3G09400	description = Reticuline oxidase-like protein, Precursor (probable) -- fatm_description = Cannabidiolic acid synthase-like	NA	NA	NA	NA
38440	gene20161	FV3G09410	description = Reticuline oxidase-like protein, Precursor (probable) -- fatm_description = Cannabidiolic acid synthase-like 2	NA	NA	NA	NA
38441	gene20160	FV3G09420	description = Reticuline oxidase-like protein, Precursor (probable) -- fatm_description = Cannabidiolic acid synthase-like 2	NA	NA	NA	NA
38985	gene04297	FV6G42750	description = Expansin-A22 (AtEXPA22), Precursor (similar to) -- fatm_description = Expansin-A4	NA	NA	NA	NA
39000	gene26091	FV5G12020	description = Exocyst complex component 7 (rExo70) (probable) -- fatm_description = Exocyst complex component EXO70A1	NA	NA	NA	NA
39006	gene29817	FV3G13750	description = Cysteine proteinase inhibitor 8 (OC-VIII), Precursor (probable) -- fatm_description = Putative cysteine proteinase inhibitor 7	NA	NA	NA	NA
39063	gene07763	FV3G21080	description = Cytokinin-N-glucosyltransferase 1 (probable) -- fatm_description = UDP-glycosyltransferase 76E11	NA	NA	NA	NA
39134	gene34039	FV3G36420	description = Disease resistance response protein 206 (probable) -- fatm_description = Dirigent protein 21	NA	NA	NA	NA
39231	gene23481	FV7G15460	description = PNMA-like protein 2 (probable)	NA	NA	NA	NA
39403	gene29957	FV3G17010	description = Putative Peroxidase 48 (Atperox P48), Precursor (probable) -- fatm_description = Lignin-forming anionic peroxidase	NA	NA	NA	NA
39456	gene09198	FV7G17580	description = LRR domain-containing protein PFC0760c (probable) -- fatm_description = OBERON-like protein	NA	NA	NA	NA
39583	gene33901	FV6G46670	description = Cytochrome P450 71A2 (similar to) -- fatm_description = Amorpha-4,11-diene 12-monooxygenase	NA	NA	NA	NA
39697	gene27294	FV3G19030	description = Somatic embryogenesis receptor kinase 2 (AtSERK2), Precursor (probable) -- fatm_description = BRASSINOSTEROID INSENSITIVE 1-associated receptor kinase 1	NA	NA	NA	NA
39744	gene27314	FV3G19230	description = BRASSINOSTEROID INSENSITIVE 1-associated receptor kinase 1 (BRI1-associated receptor kinase 1), Precursor (probable) -- fatm_description = BRASSINOSTEROID INSENSITIVE 1-associated receptor kinase 1	NA	NA	NA	NA
39907	gene27150	FV3G19950	description = Auxin-responsive protein IAA18 (probable)	NA	NA	NA	NA
40097	gene07361	FV2G06240	description = Agamous-like MADS-box protein AGL62 (probable) -- fatm_description = MADS-box	NA	NA	NA	NA
40485	gene17233	FV4G04440	description = Vegetative cell wall protein gp1, Precursor (probable) -- fatm_description = IgA FC receptor	NA	NA	NA	NA
40535	gene26318	FV7G25730	description = Probable transcriptional regulator RABBIT EARS -- fatm_description = Probable transcriptional regulator RABBIT EARS	NA	NA	NA	NA
40809	gene13858	FV6G08890	description = Auxin-induced protein 6B (probable)	NA	NA	NA	NA
40856	gene32495	FV5G02920	description = Insulin-like peptide receptor beta chain, Precursor (probable) -- fatm_description = Cell surface glycoprotein 1	NA	NA	NA	NA
40857	gene32496	FV5G02930	description = Protein TAP1 precursor (probable)	NA	NA	NA	NA
40929	gene25031	FV3G27480	description = Probable LRR receptor-like serine/threonine-protein kinase At1g05700, Precursor -- fatm_description = Putative leucine-rich repeat receptor-like serine/threonine-protein kinase	NA	NA	NA	NA
40951	gene08600	FV2G37750	description = Beta-scruin (probable)	NA	NA	NA	NA
41076	gene21021	FV7G29970	fatm_description = Glutaredoxin domain-containing cysteine-rich protein 1	NA	NA	NA	NA
41281	gene13328	FV7G39150		NA	NA	NA	NA
41397	gene28096	FV3G31240	description = Two-component response regulator ARR17 (probable) -- fatm_description = Two-component response regulator	NA	NA	NA	NA
41413	gene27735	FV2G25890	description = Rep1-C, Precursor (probable)	NA	NA	NA	NA
42082	gene34040	FV3G36430	description = Disease resistance response protein 206 (probable) -- fatm_description = Dirigent protein 19	NA	NA	NA	NA
42139	gene11585	FV2G39490	description = Protein FYV10 (probable) -- fatm_description = Topless-related protein	NA	NA	NA	NA
42315	gene05042	FV3G38510	description = Pectinesterase inhibitor (PMEI), Precursor (probable) -- fatm_description = wall / vacuolar inhibitor of fructosidase	NA	NA	NA	NA
42331	gene05051	FV3G38600	description = MLX-interacting protein (probable)	NA	NA	NA	NA
42387	gene27733	FV2G25870	description = Ring-infected erythrocyte surface antigen (probable)	NA	NA	NA	NA
42689	gene18513	FV7G03190	description = Somatic embryogenesis receptor kinase 1 (AtSERK1), Precursor (probable) -- fatm_description = BRASSINOSTEROID INSENSITIVE 1-associated receptor kinase 1	NA	NA	NA	NA
42839	gene27134	FV3G19790	description = Disease resistance protein RPM1 (probable) -- fatm_description = Disease resistance protein RPM1	NA	NA	NA	NA
43401	gene18197	FV6G13860	description = Transcription factor Sox-11 (probable)	NA	NA	NA	NA
43725	gene20850	FV7G28240	description = Wall-associated receptor kinase-like 20, Precursor (probable) -- fatm_description = BRASSINOSTEROID INSENSITIVE 1-associated receptor kinase 1	NA	NA	NA	NA
43748	gene03051	FV7G20890	description = Putative ribonuclease H protein At1g65750 (probable)	NA	NA	NA	NA
43966	gene07772	FV3G21180	description = Polyadenylation and cleavage factor homolog 11 (probable)	NA	NA	NA	NA
44165	gene06652	FV4G11250	description = Immunoglobulin A1 protease translocator, Precursor (probable)	NA	NA	NA	NA
44513	gene21454	FV2G42810	description = Transcription factor TCP9 (probable) -- fatm_description = Transcription factor	NA	NA	NA	NA
44598	gene13562	FV6G08370	description = Zinc finger protein GLI3 (probable)	NA	NA	NA	NA
44747	gene12826	FV7G35900	description = Fruit bromelain, Precursor (probable) -- fatm_description = Xylem cysteine proteinase 1	NA	NA	NA	NA
44953	gene29709	FV3G14520		NA	NA	NA	NA
45235	gene00350	FV7G00100	description = Early nodulin-55-2 (N-55-2), Precursor (probable) -- fatm_description = nodulin-like protein 1	NA	NA	NA	NA
45255	gene12271	FV5G22710	description = Defensin-like protein 181 (Protein LCR80), Precursor (probable)	NA	NA	NA	NA
45393	gene09253	FV7G18320	description = Histidine-rich glycoprotein, Precursor (probable)	NA	NA	NA	NA
45454	gene15116	FV2G51220	description = Nucleolar protein 3 (probable)	NA	NA	NA	NA
45590	gene18515	FV7G03210	description = BRASSINOSTEROID INSENSITIVE 1-associated receptor kinase 1 (BRI1-associated receptor kinase 1), Precursor (probable) -- fatm_description = BRASSINOSTEROID INSENSITIVE 1-associated receptor kinase 1	NA	NA	NA	NA
45675	gene15973	FV6G25270	description = A disintegrin and metalloproteinase with thrombospondin motifs 20 (ADAMTS-20), Precursor (probable)	NA	NA	NA	NA
45940	gene12299	FV5G23000	description = Glucagon-like peptide 2 receptor (GLP-2 receptor), Precursor (probable)	NA	NA	NA	NA
46051	gene27647	FV5G32990	description = Protein TAP1 precursor (probable)	NA	NA	NA	NA
46143	gene13324	FV7G39110	description = LOB domain-containing protein 24 (AS2-like protein 13) (similar to) -- fatm_description = LOB domain-containing protein	NA	NA	NA	NA
46226	gene14316	FV7G16970	description = Cucumisin, Precursor (probable) -- fatm_description = Xylem serine proteinase 1	NA	NA	NA	NA
46418	gene26920	FV5G24370	description = Neurofilament heavy polypeptide (NF-H) (probable)	NA	NA	NA	NA
46474	gene26616	FV7G26480	description = Heat shock 70 kDa protein (probable) -- fatm_description = 70 kDa protein	NA	NA	NA	NA
46933	gene00944	FV6G45310	description = Pectinesterase PPE8B (PE PPE8B), Precursor (probable) -- fatm_description = Pectinesterase/pectinesterase inhibitor	NA	NA	NA	NA
47070	gene09654	FV6G48450	description = Aspartic proteinase nepenthesin-2, Precursor (probable) -- fatm_description = Aspartic proteinase nepenthesin	NA	NA	NA	NA
47086	gene18976	FV7G06450	description = F-box/LRR-repeat protein 4 (AtFBL4) (probable)	NA	NA	NA	NA
47106	gene19265	FV7G07550	description = Cell division cycle protein 48 homolog (similar to)	NA	NA	NA	NA
47160	gene08909	FV5G14640	description = Chemocyanin, Precursor (probable)	NA	NA	NA	NA
47317	gene18494	FV7G03000	description = Putative transferase CAF17, mitochondrial, Precursor (probable)	NA	NA	NA	NA
47347	gene21254	FV7G33220	description = Endoglucanase 8 (AtCEL1), Precursor (probable) -- fatm_description = Endoglucanase 13	NA	NA	NA	NA
47478	gene34456	FV7G26490	description = Chloroplast envelope membrane 70 kDa heat shock-related protein (similar to) -- fatm_description = 70 kDa protein	NA	NA	NA	NA
47773	gene19263	FV7G07530	description = Probable leucine-rich repeat receptor-like protein kinase At5g49770, Precursor -- fatm_description = Calmodulin-binding receptor-like cytoplasmic kinase 2	NA	NA	NA	NA
48213	gene30246	FV6G18710	description = Prenyl transferase (probable)	NA	NA	NA	NA
48281	gene22894	FV4G21410	description = Acetylcholinesterase (AChE), Precursor (probable)	NA	NA	NA	NA
48480	gene11455	FV4G00290	description = Leafy/floricaula homolog FL1 (ELF1) (probable)	NA	NA	NA	NA
48753	gene18495	FV7G03010	description = Collagen alpha-2(VIII) chain, Precursor (probable)	NA	NA	NA	NA
48780	gene20486	FV5G36480		NA	NA	NA	NA
48933	gene21253	FV7G33210	description = Endoglucanase 8 (AtCEL1), Precursor (similar to) -- fatm_description = Endoglucanase 17	NA	NA	NA	NA
48998	gene22369	FV6G07080	description = RING finger protein 180 (probable) -- fatm_description = Putative E3 ubiquitin-protein ligase SH3RF2	NA	NA	NA	NA
