# Supplementary material for: Mechanism of fertilization-induced auxin synthesis in the endosperm for seed and fruit development
Source: Nat Commun. 2022 Jul 9;13:3985. doi: 10.1038/s41467-022-31656-y (PMC9271072; doi:10.1038/s41467-022-31656-y)
Supplement: Supplementary file 9 — Supplementary Data 2 [file 41467_2022_31656_MOESM9_ESM.csv]

Gene	DE	log2FoldChange	padj	ArabidopsisBlastId	ArabidopsisBlastSymbol	ArabidopsisBlastDesc	YW_1	YW_2	YW_3	AGL62_1	AGL62_2	AGL62_3
FvH4_1g00040	AGL62_YW_Down	-1.39562520517691	0.0196069612626857	AT2G44160	MTHFR2	methylenetetrahydrofolate reductase 2	106.395915	80.789563	92.657373	29.181461	35.091987	29.377008
FvH4_1g00220	AGL62_YW_Down	-2.40510145310131	0.0245603691873677	AT2G43990	.	unknown protein; FUNCTIONS IN: molecular_function unknown; INVOLVED IN: biological_process unknown; LOCATED IN: chloroplast; EXPRESSED IN: 9 plant structures; EXPRESSED DURING: 6 growth stages; Has 1419 Blast hits to 494 proteins in 144 species: Archae - 0; Bacteria - 300; Metazoa - 246; Fungi - 102; Plants - 31; Viruses - 2; Other Eukaryotes - 738 (source: NCBI BLink).	2.555328	1.601041	1.763525	0.228813	0.52526	0.246578
FvH4_1g00940	AGL62_YW_Down	-1.68560377289012	0.0236549484252591	AT5G57950	.	26S proteasome regulatory subunit, putative	43.790853	38.4202	49.18933	14.049281	10.698517	10.950874
FvH4_1g00950	AGL62_YW_Down	-1.63412009331344	0.0280896154686667	AT5G57970	.	DNA glycosylase superfamily protein	49.052599	40.247144	48.611932	13.956098	15.780208	9.569401
FvH4_1g00970	AGL62_YW_Down	-2.56999137626235	0.0204423910238977	AT1G69770	CMT3	chromomethylase 3	20.716183	11.662704	12.958422	1.602451	4.412381	0.911125
FvH4_1g01000	AGL62_YW_Down	-2.17236603495037	0.00281335511762219	AT2G24230	.	Leucine-rich repeat protein kinase family protein	42.278725	24.837235	33.634987	6.299133	9.456466	4.082029
FvH4_1g02520	AGL62_YW_Down	-3.08133965580484	5.52112714820196e-06	AT5G11130	.	Exostosin family protein	9.835905	6.444697	14.466857	1.431771	1.048701	0.689686
FvH4_1g02570	AGL62_YW_Down	-4.31633193236696	7.36025359300205e-05	AT2G10940	.	Bifunctional inhibitor/lipid-transfer protein/seed storage 2S albumin superfamily protein	62.946162	47.753808	44.503185	0.489776	5.9075	0.891259
FvH4_1g03202	AGL62_YW_Down	-5.68692426366896	6.76974383588066e-06	AT2G41480	.	Peroxidase superfamily protein	2.408184	4.428346	2.390738	0.085868	0	0.06956
FvH4_1g03520	AGL62_YW_Down	-2.49310422655802	8.5818667871454e-05	AT2G42520	.	P-loop containing nucleoside triphosphate hydrolases superfamily protein	15.853665	14.01103	12.319937	1.67624	3.558385	1.53127
FvH4_1g03960	AGL62_YW_Down	-3.20218697649222	0.0117051566958705	AT2G26650	AKT1,ATAKT1,KT1	K+ transporter 1	0.944198	0.775806	0.883159	0.086653	0.026254	0.140437
FvH4_1g04050	AGL62_YW_Down	-4.92663013826154	1.6253830141578e-11	.	.	.	479.611115	241.607212	356.476531	6.272173	21.753	4.074012
FvH4_1g04190	AGL62_YW_Down	-2.39027098055734	0.00211973051527065	AT5G17050	UGT78D2	UDP-glucosyl transferase 78D2	49.206159	90.035171	56.644525	7.319761	15.91993	10.839465
FvH4_1g04380	AGL62_YW_Down	-4.49801678836225	1.97263955709852e-05	AT5G42030	ABIL4	ABL interactor-like protein 4	22.525058	17.539693	19.673496	0.46348	1.89664	0.102762
FvH4_1g04500	AGL62_YW_Down	-2.09731588563513	0.00137698094040856	AT1G45688	.	unknown protein; FUNCTIONS IN: molecular_function unknown; INVOLVED IN: biological_process unknown; LOCATED IN: plasma membrane; EXPRESSED IN: 22 plant structures; EXPRESSED DURING: 13 growth stages; BEST Arabidopsis thaliana protein match is: unknown protein (TAIR:AT5G42860.1); Has 258 Blast hits to 242 proteins in 39 species: Archae - 0; Bacteria - 11; Metazoa - 10; Fungi - 14; Plants - 198; Vi…	34.602022	28.290791	37.990477	6.774619	9.741615	4.498346
FvH4_1g04780	AGL62_YW_Down	-3.36322787125792	0.000127668333634716	.	.	.	6.125967	4.151883	9.245324	0.667396	0.508944	0.48423
FvH4_1g04841	AGL62_YW_Down	-1.68687852991136	0.0140036806449946	.	.	.	592.001992	413.877185	579.576006	125.196016	154.479952	151.555687
FvH4_1g05030	AGL62_YW_Down	-6.30293431706211	0.000128394587635551	AT1G24577	.	unknown protein; BEST Arabidopsis thaliana protein match is: unknown protein (TAIR:AT1G67910.2); Has 115 Blast hits to 115 proteins in 17 species: Archae - 0; Bacteria - 0; Metazoa - 0; Fungi - 0; Plants - 115; Viruses - 0; Other Eukaryotes - 0 (source: NCBI BLink).	23.863717	42.699194	39.970759	0	1.267239	0
FvH4_1g05130	AGL62_YW_Down	-3.37278858184926	0.0259613984097203	AT3G24495	MSH7,MSH6-2,ATMSH7	MUTS homolog 7	2.196763	0.702081	1.099573	0.17027	0.159919	0.011375
FvH4_1g05410	AGL62_YW_Down	-3.41767865111551	0.016293058502998	AT1G04350	.	2-oxoglutarate (2OG) and Fe(II)-dependent oxygenase superfamily protein	17.028846	29.977058	32.403397	1.511171	5.203031	0.275642
FvH4_1g05820	AGL62_YW_Down	-1.95570516972179	0.000356605697167879	AT5G11590	TINY2	Integrase-type DNA-binding superfamily protein	16.176678	17.328136	14.568819	3.727131	3.324247	3.855875
FvH4_1g05980	AGL62_YW_Down	-2.78318584289157	0.00286332376329301	AT2G19910	.	RNA-dependent RNA polymerase family protein	1.006416	1.022114	0.753774	0.125327	0.177469	0.064227
FvH4_1g06350	AGL62_YW_Down	-5.49815932608188	6.49084437183616e-06	AT5G19730	.	Pectin lyase-like superfamily protein	8.64359	6.949241	6.112584	0	0.418977	0.033212
FvH4_1g06470	AGL62_YW_Down	-5.80363548346473	0.00887246557145358	AT4G29340	PRF4	profilin 4	8.983987	3.460512	7.175853	0	0.292874	0
FvH4_1g06710	AGL62_YW_Down	-4.1712961114728	1.56408210469851e-05	AT2G46330	AGP16,ATAGP16	arabinogalactan protein 16	7.368913	9.207637	7.317515	0.214605	0.831892	0.174094
FvH4_1g06840	AGL62_YW_Down	-2.6836109554802	2.93379096240855e-07	AT4G26220	.	S-adenosyl-L-methionine-dependent methyltransferases superfamily protein	154.869285	101.486408	224.220783	22.084174	23.305629	19.961739
FvH4_1g07850	AGL62_YW_Down	-5.83299992475523	0.0335219555297343	AT3G13898	.	unknown protein; LOCATED IN: endomembrane system; BEST Arabidopsis thaliana protein match is: unknown protein (TAIR:AT5G10310.1).	0.844384	0.754572	0.334786	0	0	0
FvH4_1g08390	AGL62_YW_Down	-2.84682736941848	2.77814230551408e-06	AT5G35550	TT2,ATMYB123,MYB123,ATTT2	Duplicated homeodomain-like superfamily protein	78.306195	52.175047	78.876426	6.234016	14.189362	5.704519
FvH4_1g08530	AGL62_YW_Down	-7.3637968687791	1.33519989048014e-14	AT5G20340	BG5	beta-1,3-glucanase 5	21.39932	14.159546	52.754075	0.247767	0	0.201937
FvH4_1g08570	AGL62_YW_Down	-7.94862845711252	3.45128870062591e-06	AT5G20630	GLP3,GLP3A,GLP3B,ATGER3,GER3	germin 3	5.018746	8.313709	6.987459	0	0	0
FvH4_1g08631	AGL62_YW_Down	-4.31521456773017	0.029352981173612	AT1G64870	.	unknown protein; BEST Arabidopsis thaliana protein match is: unknown protein (TAIR:AT3G45200.1); Has 99 Blast hits to 91 proteins in 10 species: Archae - 0; Bacteria - 0; Metazoa - 0; Fungi - 0; Plants - 99; Viruses - 0; Other Eukaryotes - 0 (source: NCBI BLink).	2.979455	3.219783	1.744652	0	0.388353	0
FvH4_1g08930	AGL62_YW_Down	-5.78690968962874	1.4822907857609e-13	AT3G02210	COBL1	COBRA-like protein 1 precursor	6.478164	3.140822	5.45354	0.058865	0.176367	0.015811
FvH4_1g09300	AGL62_YW_Down	-2.69182138450756	0.00263656510296891	AT5G20820	.	SAUR-like auxin-responsive protein family	29.208914	37.475896	29.614642	2.075166	5.27125	5.92176
FvH4_1g09511	AGL62_YW_Down	-6.36917352717343	0.0164918505597399	AT3G14250	.	RING/U-box superfamily protein	1.859607	0.23457	1.229252	0	0	0
FvH4_1g09610	AGL62_YW_Down	-2.18304208212119	4.2662208925378e-05	AT4G33220	PME44,ATPME44	pectin methylesterase 44	647.759311	494.69387	751.634072	112.188073	167.852071	90.58699
FvH4_1g09950	AGL62_YW_Down	-5.17662829156539	1.7326094579739e-08	.	.	.	40.82272	59.174168	65.084611	0	3.05964	1.065266
FvH4_1g10040	AGL62_YW_Down	-5.2050017646653	0.00317798046678257	AT1G26820	RNS3	ribonuclease 3	562.968064	364.601469	622.604309	14.382081	22.990256	0.551599
FvH4_1g10120	AGL62_YW_Down	-5.98139071383421	0.0203071207223598	AT3G51490	TMT3	tonoplast monosaccharide transporter3	0.153165	0.322337	0.291438	0	0	0
FvH4_1g10460	AGL62_YW_Down	-2.45746988183911	0.00305496628769378	AT4G35590	.	RWP-RK domain-containing protein	5.717977	6.206257	7.041719	0.987558	1.596545	0.545992
FvH4_1g10500	AGL62_YW_Down	-3.41986938824439	0.00301868623053364	AT2G21100	.	Disease resistance-responsive (dirigent-like protein) family protein	50.104795	20.333733	69.046241	1.835162	8.406772	1.648563
FvH4_1g10970	AGL62_YW_Down	-2.51585290423866	0.0261563683237152	AT2G38290	ATAMT2,AMT2;1,AMT2	ammonium transporter 2	1.738307	1.119131	1.314837	0.150248	0.157094	0.313938
FvH4_1g11030	AGL62_YW_Down	-10.5505777063671	2.75112214150807e-11	.	.	.	21.682286	25.859704	74.690683	0	0	0
FvH4_1g11080	AGL62_YW_Down	-1.46959065187451	0.0438365605445788	AT2G17710	.	unknown protein; Has 39 Blast hits to 39 proteins in 14 species: Archae - 0; Bacteria - 0; Metazoa - 0; Fungi - 0; Plants - 39; Viruses - 0; Other Eukaryotes - 0 (source: NCBI BLink).	74.377512	76.167242	68.593134	23.604134	23.735126	22.518964
FvH4_1g11220	AGL62_YW_Down	-6.17427342434265	7.18965949846645e-16	AT5G42180	.	Peroxidase superfamily protein	82.279165	101.024001	106.315612	0.484167	2.832258	0.441917
FvH4_1g11550	AGL62_YW_Down	-4.83827776904047	2.01425860026767e-10	AT5G66150	.	Glycosyl hydrolase family 38 protein	7.918866	5.620592	6.804458	0.241573	0.369366	0.036337
FvH4_1g11600	AGL62_YW_Down	-2.5049860005522	3.29793655217188e-07	AT5G66150	.	Glycosyl hydrolase family 38 protein	9.306315	6.30536	9.474961	0.929234	1.676056	1.298806
FvH4_1g11710	AGL62_YW_Down	-3.57721452293372	7.20290873267636e-11	AT4G38660	.	Pathogenesis-related thaumatin superfamily protein	7.500478	7.648687	8.085551	0.419169	0.930409	0.405514
FvH4_1g11810	AGL62_YW_Down	-2.380585222171	4.24925911726972e-12	AT3G51240	F3H,TT6,F3'H	flavanone 3-hydroxylase	1144.178704	1042.640217	1019.747558	192.174076	211.304754	141.727115
FvH4_1g12360	AGL62_YW_Down	-2.90393598598986	1.62320397909478e-14	AT3G51030	ATTRX1,ATTRX H1,TRX1	thioredoxin H-type 1	525.543381	465.035467	546.175183	43.954178	84.555807	55.015648
FvH4_1g12700	AGL62_YW_Down	-2.36623322632087	1.38866407001658e-06	AT2G18193	.	P-loop containing nucleoside triphosphate hydrolases superfamily protein	68.2701	83.94726	55.513546	10.397027	12.710543	12.751025
FvH4_1g13190	AGL62_YW_Down	-5.90720316971389	1.87626095109468e-15	AT2G18360	.	alpha/beta-Hydrolases superfamily protein	42.779266	26.236609	34.248429	0	0.645665	0.814106
FvH4_1g13440	AGL62_YW_Down	-2.33469363896599	0.00179549719852227	AT2G25737	.	Sulfite exporter TauE/SafE family protein	9.745021	10.623523	6.90885	1.911187	1.873131	1.047201
FvH4_1g14530	AGL62_YW_Down	-8.31064526909434	2.39755979608733e-05	.	.	.	4.725587	3.287486	20.286235	0	0	0
FvH4_1g14990	AGL62_YW_Down	-2.80201207393289	0.000873566920713532	AT5G66920	sks17	SKU5 similar 17	19.469219	21.340818	11.993499	2.167386	3.66426	1.059956
FvH4_1g15820	AGL62_YW_Down	-2.21676965649119	0.0183311479054067	AT3G50630	KRP2,ICK2	KIP-related protein 2	59.679746	31.652847	56.430729	7.535668	15.409937	5.449438
FvH4_1g16140	AGL62_YW_Down	-3.27569841648629	1.45327270605252e-05	AT5G67070	RALFL34	ralf-like 34	126.690359	86.766684	39.059617	6.720849	11.488963	5.126029
FvH4_1g16180	AGL62_YW_Down	-4.79110821086532	0.00362725541532577	AT5G67090	.	Subtilisin-like serine endopeptidase family protein	3653.764759	2946.636898	2369.825778	39.40306	252.749898	12.660157
FvH4_1g16190	AGL62_YW_Down	-5.44320598927484	1.64909584884287e-07	AT3G46860	.	Serine protease inhibitor, potato inhibitor I-type family protein	173.493407	117.657394	238.064374	8.120025	1.81421	0.474573
FvH4_1g16200	AGL62_YW_Down	-1.82654014380323	0.000109218299653974	AT4G36945	.	PLC-like phosphodiesterases superfamily protein	64.594355	64.77069	63.001206	16.757667	18.381737	12.998486
FvH4_1g16400	AGL62_YW_Down	-1.80882689225867	0.00130463262766576	AT5G47820	FRA1	P-loop containing nucleoside triphosphate hydrolases superfamily protein	9.113453	8.110002	11.403135	2.045229	2.551948	2.590731
FvH4_1g16820	AGL62_YW_Down	-9.37418133994753	2.73655211648079e-08	.	.	.	3.458233	2.463247	9.808932	0	0	0
FvH4_1g16990	AGL62_YW_Down	-2.57780581713917	3.10803349359127e-06	AT4G24204	.	RING/U-box superfamily protein	30.548405	16.994014	25.455532	2.948494	4.938561	2.919478
FvH4_1g17080	AGL62_YW_Down	-2.30341109781456	0.0144842903799511	AT4G37450	AGP18,ATAGP18	arabinogalactan protein 18	603.756097	666.295569	365.478446	57.30721	90.490193	145.557617
FvH4_1g17670	AGL62_YW_Down	-2.13089597092789	0.000501065334462463	AT3G49890	.	unknown protein; Has 27 Blast hits to 27 proteins in 13 species: Archae - 0; Bacteria - 0; Metazoa - 3; Fungi - 0; Plants - 21; Viruses - 0; Other Eukaryotes - 3 (source: NCBI BLink).	10.68869	9.08962	11.578852	1.602714	2.930822	1.843338
FvH4_1g17690	AGL62_YW_Down	-1.88964168737499	0.0172148648247914	AT4G37650	SHR,SGR7	GRAS family transcription factor	16.149257	11.823832	11.689595	2.769682	4.527194	2.252679
FvH4_1g18251	AGL62_YW_Down	-3.17734250513553	1.51266802437448e-10	AT5G65840	.	Thioredoxin superfamily protein	63.159077	62.019811	61.798992	4.202224	9.783594	4.684065
FvH4_1g18330	AGL62_YW_Down	-6.22353269329769	0.0299987585326863	AT3G24130	.	Pectin lyase-like superfamily protein	0.218152	0.212202	1.150889	0	0	0
FvH4_1g18370	AGL62_YW_Down	-2.06964595277801	0.0259718329281851	AT3G49710	.	Pentatricopeptide repeat (PPR) superfamily protein	1.814743	1.997497	1.850485	0.384135	0.31341	0.479695
FvH4_1g19000	AGL62_YW_Down	-3.53436849938931	0.0434658980462573	AT5G52605	.	Defensin-like (DEFL) family protein	23.913034	17.153818	15.906678	0.847965	0	3.247622
FvH4_1g19280	AGL62_YW_Down	-6.57036017997131	0.00559476665193254	AT1G24140	.	Matrixin family protein	0.722085	0.443992	1.870619	0	0	0
FvH4_1g20010	AGL62_YW_Down	-4.59208098182437	1.9739885140152e-10	AT5G09360	LAC14	laccase 14	90.111333	76.664171	50.029169	3.884478	3.281199	0.825576
FvH4_1g20350	AGL62_YW_Down	-4.05191336114526	1.87688836917709e-09	AT2G22420	.	Peroxidase superfamily protein	12.251355	10.566846	23.818888	0.439901	0.984977	1.042095
FvH4_1g20450	AGL62_YW_Down	-2.8615572728266	4.56427373240911e-19	AT4G39980	DHS1	3-deoxy-D-arabino-heptulosonate 7-phosphate synthase 1	336.220486	309.715372	262.974665	30.318522	46.856869	34.272234
FvH4_1g20610	AGL62_YW_Down	-1.99878880179318	0.0110997033517951	AT4G39955	.	alpha/beta-Hydrolases superfamily protein	4.257969	2.778788	3.05577	0.660422	0.857648	0.701335
FvH4_1g20820	AGL62_YW_Down	-2.38052332205489	0.0419608275503114	AT4G39900	.	unknown protein; Has 30201 Blast hits to 17322 proteins in 780 species: Archae - 12; Bacteria - 1396; Metazoa - 17338; Fungi - 3422; Plants - 5037; Viruses - 0; Other Eukaryotes - 2996 (source: NCBI BLink).	36.345914	23.926389	31.424384	3.960414	9.925447	2.091772
FvH4_1g21020	AGL62_YW_Down	-3.18697017807346	8.9580783671396e-19	AT1G68470	.	Exostosin family protein	19.350474	16.571845	14.413923	1.441522	2.132136	1.348651
FvH4_1g21310	AGL62_YW_Down	-2.4912173563059	0.00298131714306262	AT1G22170	.	Phosphoglycerate mutase family protein	3.078824	3.222263	3.783908	0.50802	0.520619	0.5615
FvH4_1g21430	AGL62_YW_Down	-1.7048115930747	0.000493498079638377	AT2G22230	.	Thioesterase superfamily protein	71.496007	55.044261	66.672445	15.242258	21.321465	15.857666
FvH4_1g21480	AGL62_YW_Down	-3.08019300842478	0.0400813037674867	AT5G10180	AST68,SULTR2;1	slufate transporter 2;1	1.227538	2.685641	0.632973	0.233511	0.160601	0.098098
FvH4_1g21600	AGL62_YW_Down	-2.9574397895044	0.022278901858039	AT4G18160	KCO6,ATTPK3,ATKCO6,TPK3	Ca2+ activated outward rectifying K+ channel 6	1.837007	0.871562	2.144131	0.183801	0.149896	0.204596
FvH4_1g22350	AGL62_YW_Down	-2.69197744638302	1.24543858436248e-13	.	.	.	856.584341	770.159262	655.97476	86.618375	120.60371	105.387203
FvH4_1g22401	AGL62_YW_Down	-3.74324787747787	0.0012842431550083	.	.	.	37.41814	13.032518	28.025626	1.768188	3.237531	0.249344
FvH4_1g23231	AGL62_YW_Down	-7.24708835333999	6.79341733663021e-05	.	.	.	1.915814	1.880054	1.601223	0	0	0
FvH4_1g23241	AGL62_YW_Down	-6.89428185803989	0.00111624009872023	AT1G66340	ETR1,EIN1,ETR,AtETR1	Signal transduction histidine kinase, hybrid-type, ethylene sensor	2.703516	1.240856	4.338524	0	0	0
FvH4_1g23630	AGL62_YW_Down	-2.84671314026681	0.00545317789798013	.	.	.	9.92307	6.722153	5.704641	1.273851	1.187049	0.304223
FvH4_1g24150	AGL62_YW_Down	-2.35594092257019	0.0400813037674867	AT5G64630	FAS2,NFB01,NFB1,MUB3.9	Transducin/WD40 repeat-like superfamily protein	3.994741	3.387451	3.27271	0.543525	1.085589	0.262355
FvH4_1g24800	AGL62_YW_Down	-3.58333706358826	0.0383719426442148	AT1G65260	PTAC4,VIPP1	plastid transcriptionally active 4	3.551059	1.980265	3.678363	0	0.370046	0.309521
FvH4_1g25540	AGL62_YW_Down	-3.46306594373747	3.82509739247263e-09	AT5G64440	AtFAAH,FAAH	fatty acid amide hydrolase	41.465084	54.647246	49.84847	3.208456	6.651395	2.226525
FvH4_1g25820	AGL62_YW_Down	-2.44151290538026	0.0486981462917435	AT5G01630	BRCA2B,BRCA2(V),ATBRCA2(V)	BRCA2-like B	2.369668	1.093545	1.249236	0.188553	0.45253	0.137314
FvH4_1g26330	AGL62_YW_Down	-2.64423950285256	5.53278023901761e-12	AT2G47010	.	unknown protein; FUNCTIONS IN: molecular_function unknown; INVOLVED IN: biological_process unknown; LOCATED IN: endomembrane system; EXPRESSED IN: 17 plant structures; EXPRESSED DURING: 10 growth stages; BEST Arabidopsis thaliana protein match is: unknown protein (TAIR:AT1G17030.1); Has 72 Blast hits to 72 proteins in 13 species: Archae - 0; Bacteria - 0; Metazoa - 0; Fungi - 0; Plants - 71; Viru…	48.980233	57.782671	46.920662	6.10104	9.336949	6.596532
FvH4_1g26460	AGL62_YW_Down	-1.48842537012921	0.00549099446402964	AT1G02500	SAM1,SAM-1,MAT1,AtSAM1	S-adenosylmethionine synthetase 1	526.68176	418.132096	465.779311	131.962003	178.276499	134.485162
FvH4_1g27280	AGL62_YW_Down	-2.26888319500418	1.70090147256283e-08	AT1G79450	ALIS5	ALA-interacting subunit 5	91.894782	71.681808	82.700996	12.273107	14.76074	17.730733
FvH4_1g27290	AGL62_YW_Down	-2.82831302591384	0.0327588311051753	AT1G65900	.	unknown protein; FUNCTIONS IN: molecular_function unknown; INVOLVED IN: biological_process unknown; LOCATED IN: endomembrane system; EXPRESSED IN: 21 plant structures; EXPRESSED DURING: 13 growth stages; Has 306 Blast hits to 306 proteins in 119 species: Archae - 19; Bacteria - 238; Metazoa - 0; Fungi - 0; Plants - 34; Viruses - 0; Other Eukaryotes - 15 (source: NCBI BLink).	16.94482	16.81882	15.559952	1.488906	4.470102	0.474846
FvH4_1g27480	AGL62_YW_Down	-2.28512161719258	0.02089473205335	AT5G17230	PSY	PHYTOENE SYNTHASE	4.951141	3.717624	4.991438	0.857982	1.260832	0.400251
FvH4_1g28390	AGL62_YW_Down	-1.48421528607478	0.0261719685398332	AT5G17920	ATCIMS,ATMETS,ATMS1	Cobalamin-independent synthase family protein	833.321309	650.542562	636.275243	198.848435	266.715027	204.731351
FvH4_1g29110	AGL62_YW_Down	-3.7960623675351	4.80481880187474e-30	.	.	.	110.611643	77.801868	78.02468	4.360554	7.202566	5.39634
FvH4_1g29570	AGL62_YW_Down	-2.87547948220597	8.81924938611996e-14	AT4G24380	.	INVOLVED IN: 10-formyltetrahydrofolate biosynthetic process, folic acid and derivative biosynthetic process; EXPRESSED IN: 24 plant structures; EXPRESSED DURING: 15 growth stages; CONTAINS InterPro DOMAIN/s: Serine hydrolase (InterPro:IPR005645); BEST Arabidopsis thaliana protein match is: alpha/beta-Hydrolases superfamily protein (TAIR:AT5G65400.1); Has 30201 Blast hits to 17322 proteins in 780 …	331.391303	277.153617	316.293354	26.747365	52.220617	33.621262
FvH4_1g29710	AGL62_YW_Down	-2.98343603987851	0.0200524384719593	AT1G08810	MYB60,AtMYB60	myb domain protein 60	16.332884	5.160835	15.355127	1.290291	2.48311	0.387972
FvH4_2g00080	AGL62_YW_Down	-3.87932025071353	0.00179549719852227	AT4G10260	.	pfkB-like carbohydrate kinase family protein	4.459463	3.603571	3.439042	0.267646	0.457892	0
FvH4_2g00200	AGL62_YW_Down	-3.21902371330722	0.000159815464227957	AT1G33440	.	Major facilitator superfamily protein	2.613666	3.069578	2.563104	0.393124	0.110555	0.265223
FvH4_2g00353	AGL62_YW_Down	-3.46940563107494	6.33665972653915e-05	.	.	.	5.153893	13.672397	10.866844	0.771157	0.850087	0.790328
FvH4_2g00740	AGL62_YW_Down	-1.96540688862232	0.0167026959741378	AT1G33590	.	Leucine-rich repeat (LRR) family protein	35.356953	59.225935	45.010817	7.895524	13.39166	10.964989
FvH4_2g00790	AGL62_YW_Down	-3.76088665836064	0.0180487086128518	AT5G16360	.	NC domain-containing protein-related	7.422174	3.701623	11.050007	0.138502	1.296814	0.095978
FvH4_2g01230	AGL62_YW_Down	-3.38440783358491	4.88524275446433e-05	AT2G16750	.	Protein kinase protein with adenine nucleotide alpha hydrolases-like domain	15.956637	12.892233	27.62413	1.338665	2.909917	0.646608
FvH4_2g01310	AGL62_YW_Down	-7.50281534163774	3.01275001940217e-05	AT4G35000	APX3	ascorbate peroxidase 3	1.83616	2.868738	2.217311	0	0	0
FvH4_2g01510	AGL62_YW_Down	-2.50439372455146	1.4554476593682e-05	AT4G38650	.	Glycosyl hydrolase family 10 protein	8.718165	4.739465	7.175935	0.892678	1.283308	1.012618
FvH4_2g01700	AGL62_YW_Down	-6.06162536304492	0.00066894332485612	AT4G38700	.	Disease resistance-responsive (dirigent-like protein) family protein	3.671223	2.146539	6.725837	0.168769	0	0
FvH4_2g01970	AGL62_YW_Down	-5.96840999848297	7.02919553937712e-21	AT4G38770	PRP4,ATPRP4	proline-rich protein 4	554.59792	494.651155	621.45399	3.488625	16.53062	4.542218
FvH4_2g01990	AGL62_YW_Down	-1.51854815471007	0.00728514137339753	AT2G16595	.	Translocon-associated protein (TRAP), alpha subunit	187.365966	136.714544	164.011869	43.329751	55.018913	51.398544
FvH4_2g02030	AGL62_YW_Down	-1.36593759397953	0.0296409901879957	AT2G21170	TIM,PDTPI	triosephosphate isomerase	193.021389	158.164295	180.134587	54.1253	70.581848	57.425488
FvH4_2g02190	AGL62_YW_Down	-3.43287081211973	1.16221782414712e-13	AT4G00430	TMP-C,PIP1;4,PIP1E	plasma membrane intrinsic protein 1;4	82.129994	44.5562	70.717838	4.340081	7.769052	4.081215
FvH4_2g02230	AGL62_YW_Down	-8.55869006679004	2.46531256019161e-07	AT5G60440	AGL62	AGAMOUS-like 62	5.271944	2.43329	6.235993	0	0	0
FvH4_2g02480	AGL62_YW_Down	-1.80811764866429	5.22159015699288e-05	AT5G64510	TIN1	unknown protein; FUNCTIONS IN: molecular_function unknown; INVOLVED IN: biological_process unknown; LOCATED IN: endomembrane system; EXPRESSED IN: 17 plant structures; EXPRESSED DURING: 10 growth stages; Has 35333 Blast hits to 34131 proteins in 2444 species: Archae - 798; Bacteria - 22429; Metazoa - 974; Fungi - 991; Plants - 531; Viruses - 0; Other Eukaryotes - 9610 (source: NCBI BLink).	18.132089	14.928834	15.1406	3.696107	4.752046	3.738078
FvH4_2g02750	AGL62_YW_Down	-3.67227046438409	8.6101243330509e-08	AT5G23950	.	Calcium-dependent lipid-binding (CaLB domain) family protein	7.52746	6.576646	8.721078	0.491921	0.925188	0.212315
FvH4_2g02870	AGL62_YW_Down	-4.45936129613246	0.00840323622754949	AT1G50110	.	D-aminoacid aminotransferase-like PLP-dependent enzymes superfamily protein	2.164434	1.432844	4.537972	0.285874	0.033496	0
FvH4_2g03030	AGL62_YW_Down	-7.72372206324697	0.000228810901220498	AT5G60440	AGL62	AGAMOUS-like 62	28.816409	18.671152	68.359432	0	0.520375	0
FvH4_2g03550	AGL62_YW_Down	-4.08950869842167	3.90415062017129e-07	AT1G73270	scpl6	serine carboxypeptidase-like 6	214.898658	161.370164	135.050822	7.137969	17.631278	2.677807
FvH4_2g03560	AGL62_YW_Down	-2.31052846400157	7.3106410542927e-05	AT1G33540	scpl18	serine carboxypeptidase-like 18	18.129784	17.285365	15.974773	1.885098	3.794726	3.534221
FvH4_2g03570	AGL62_YW_Down	-2.75676633457601	0.00590347208334431	AT5G36180	scpl1	serine carboxypeptidase-like 1	44.63433	34.0027	29.470673	4.474709	8.477987	1.567828
FvH4_2g03792	AGL62_YW_Down	-9.04877109181492	5.78469669494939e-09	AT4G33840	.	Glycosyl hydrolase family 10 protein	3.498246	1.900366	3.17956	0	0	0
FvH4_2g03840	AGL62_YW_Down	-8.86222720571852	7.07475435565940e-09	AT4G33840	.	Glycosyl hydrolase family 10 protein	4.131593	3.582033	5.89609	0.02544	0	0
FvH4_2g04800	AGL62_YW_Down	-1.69545119849796	0.00122675558043851	AT2G15000	.	unknown protein; FUNCTIONS IN: molecular_function unknown; INVOLVED IN: biological_process unknown; LOCATED IN: chloroplast; EXPRESSED IN: 22 plant structures; EXPRESSED DURING: 13 growth stages; BEST Arabidopsis thaliana protein match is: unknown protein (TAIR:AT4G34265.2); Has 80 Blast hits to 80 proteins in 11 species: Archae - 0; Bacteria - 0; Metazoa - 0; Fungi - 0; Plants - 80; Viruses - 0;…	79.759265	55.931708	68.218873	17.467095	18.773879	18.848435
FvH4_2g04900	AGL62_YW_Down	-2.20806586877781	0.00823781959953772	AT3G19500	.	basic helix-loop-helix (bHLH) DNA-binding superfamily protein	11.16515	17.325928	13.234843	2.873648	3.650626	1.647602
FvH4_2g05310	AGL62_YW_Down	-1.7022428291196	0.00256755669003243	AT4G34200	EDA9	D-3-phosphoglycerate dehydrogenase	60.462292	52.084344	48.433499	11.802866	15.732974	16.112132
FvH4_2g05731	AGL62_YW_Down	-2.75180071252952	2.64520723006674e-08	AT3G19370	.	Plant protein of unknown function (DUF869)	22.228299	14.3958	24.02791	2.005013	3.786219	2.200244
FvH4_2g05780	AGL62_YW_Down	-2.62400253237266	6.8591941436321e-12	AT4G34050	CCoAOMT1	S-adenosyl-L-methionine-dependent methyltransferases superfamily protein	480.284894	438.663318	506.984169	60.953106	93.676301	51.947872
FvH4_2g05950	AGL62_YW_Down	-1.92230022667789	0.000401744149540883	AT1G45616	AtRLP6,RLP6	receptor like protein 6	9.456122	6.838823	9.012349	2.100892	1.82369	1.903994
FvH4_2g06210	AGL62_YW_Down	-3.51326855370285	0.0307948303496763	AT4G34419	.	unknown protein; BEST Arabidopsis thaliana protein match is: unknown protein (TAIR:AT3G19200.1).	4.201158	4.346508	2.252754	0.346289	0.533289	0
FvH4_2g06281	AGL62_YW_Down	-2.82147892358881	0.0169049280154394	.	.	.	4.121892	4.611953	3.305141	0.237798	0.58811	0.669986
FvH4_2g06360	AGL62_YW_Down	-2.56255810247305	0.000260160635294961	AT1G49620	KRP7,ICN6,ICK5	Cyclin-dependent kinase inhibitor family protein	31.44638	25.303187	31.71507	4.479443	6.721969	2.21456
FvH4_2g06870	AGL62_YW_Down	-4.21370912956341	1.17877442670915e-15	AT3G19090	.	RNA-binding protein	4.389021	3.847566	4.719779	0.211645	0.21415	0.190437
FvH4_2g06880	AGL62_YW_Down	-2.30470215561155	0.0216469023285284	AT2G03500	.	Homeodomain-like superfamily protein	31.342812	15.413798	30.585027	4.399988	7.27701	2.251303
FvH4_2g07200	AGL62_YW_Down	-3.07241888414747	0.00740816890351381	AT2G23530	.	Zinc-finger domain of monoamine-oxidase A repressor R1	5.591957	2.044332	2.67476	0.188272	0.71445	0.213005
FvH4_2g07330	AGL62_YW_Down	-3.82759014222681	2.79346866081819e-08	AT2G26500	.	cytochrome b6f complex subunit (petM), putative	35.508211	13.854211	30.735267	0.910628	2.324348	1.70717
FvH4_2g07450	AGL62_YW_Down	-2.15453815070627	4.67107305989221e-05	AT1G49430	LACS2,LRD2	long-chain acyl-CoA synthetase 2	228.560474	157.402947	203.896093	32.32481	55.2792	30.274754
FvH4_2g09030	AGL62_YW_Down	-2.27741405188605	0.00108809299951308	AT4G34530	CIB1	cryptochrome-interacting basic-helix-loop-helix 1	51.316679	41.1406	54.52043	5.994048	14.521322	6.781209
FvH4_2g09120	AGL62_YW_Down	-3.64937267024504	9.51588565054927e-08	AT4G39230	.	NmrA-like negative transcriptional regulator family protein	340.110363	230.87979	272.265748	15.294818	36.874571	8.730329
FvH4_2g09550	AGL62_YW_Down	-5.80188832386049	0.0439552810697297	AT4G39150	.	DNAJ heat shock N-terminal domain-containing protein	0.780874	0.201937	0.383717	0	0	0
FvH4_2g12610	AGL62_YW_Down	-6.9391068439879	9.2792462095747e-14	AT5G09360	LAC14	laccase 14	6.153457	6.510085	4.370494	0	0.133414	0
FvH4_2g12820	AGL62_YW_Down	-2.70376782111017	0.0281995611444653	AT5G09360	LAC14	laccase 14	18.693167	16.88131	13.864862	1.11326	5.023029	0.928057
FvH4_2g13220	AGL62_YW_Down	-3.87246233844048	0.00252049087512152	AT4G24640	APPB1	Plant invertase/pectin methylesterase inhibitor superfamily protein	14.778438	14.936976	25.840187	2.15657	1.125195	0.078738
FvH4_2g14690	AGL62_YW_Down	-6.46844534391632	7.20680869532583e-09	AT1G43800	.	Plant stearoyl-acyl-carrier-protein desaturase family protein	2.964064	10.355508	2.971395	0.09953	0.050633	0.020877
FvH4_2g14850	AGL62_YW_Down	-3.08028207186482	5.3288848595149e-05	AT1G21460	SWEET1,AtSWEET1	Nodulin MtN3 family protein	16.216666	11.815547	23.385502	1.907725	2.688629	0.842589
FvH4_2g15281	AGL62_YW_Down	-5.59644748733897	0.00121099158837201	AT3G42170	.	BED zinc finger ;hAT family dimerisation domain	1.935242	5.243275	7.162816	0	0.290547	0
FvH4_2g15960	AGL62_YW_Down	-2.62217257082451	0.00342133600280669	AT2G16750	.	Protein kinase protein with adenine nucleotide alpha hydrolases-like domain	8.244054	3.988366	8.046818	0.647928	1.681989	0.619498
FvH4_2g16020	AGL62_YW_Down	-4.02508373962863	9.96265000470523e-05	AT2G41990	.	CONTAINS InterPro DOMAIN/s: Late embryogenesis abundant protein, group 2 (InterPro:IPR004864); BEST Arabidopsis thaliana protein match is: Late embryogenesis abundant (LEA) hydroxyproline-rich glycoprotein family (TAIR:AT4G35170.1); Has 172 Blast hits to 168 proteins in 15 species: Archae - 0; Bacteria - 0; Metazoa - 0; Fungi - 0; Plants - 172; Viruses - 0; Other Eukaryotes - 0 (source: NCBI BLin…	14.136648	11.753439	9.58248	0.34341	1.532805	0.148982
FvH4_2g16052	AGL62_YW_Down	-7.84990973705681	1.06981240925723e-05	AT1G47670	.	Transmembrane amino acid transporter family protein	1.273176	0.662233	1.817229	0	0	0
FvH4_2g16230	AGL62_YW_Down	-3.62106288317924	0.039043144797759	AT2G17070	.	Arabidopsis protein of unknown function (DUF241)	2.503619	1.828261	1.13041	0.175729	0.23687	0
FvH4_2g16370	AGL62_YW_Down	-2.64234506427056	0.00190331868400403	AT1G76270	.	O-fucosyltransferase family protein	3.621345	5.92185	4.967008	0.992567	0.68873	0.393331
FvH4_2g17511	AGL62_YW_Down	-5.444371373654	2.3589633510303e-05	AT4G30074	LCR19	low-molecular-weight cysteine-rich 19	40.217745	23.56573	72.910929	2.297975	0	0.351351
FvH4_2g17531	AGL62_YW_Down	-6.40905344324767	0.000368013864235741	AT4G30074	LCR19	low-molecular-weight cysteine-rich 19	102.15219	70.686735	211.7022	2.050986	1.980736	0
FvH4_2g17570	AGL62_YW_Down	-2.73695469714391	9.39875536577766e-06	AT3G59500	.	Integral membrane HRF1 family protein	10.541191	6.847092	8.120852	0.733181	1.360783	1.25885
FvH4_2g17750	AGL62_YW_Down	-3.00840283645814	0.0116273440480863	AT2G43060	IBH1	ILI1 binding bHLH 1	72.463587	77.883413	193.073945	6.607352	26.679638	5.924293
FvH4_2g17780	AGL62_YW_Down	-2.31614819078323	0.0317625958351662	AT5G48460	.	Actin binding Calponin homology (CH) domain-containing protein	10.679518	8.946644	8.258682	1.202706	3.097203	0.806174
FvH4_2g17820	AGL62_YW_Down	-4.43122023469079	2.44280507362475e-06	AT5G48485	DIR1	Bifunctional inhibitor/lipid-transfer protein/seed storage 2S albumin superfamily protein	250.774633	205.335964	215.835262	3.89576	22.391	2.747677
FvH4_2g17830	AGL62_YW_Down	-10.0343809731244	1.46782749474287e-11	AT5G48485	DIR1	Bifunctional inhibitor/lipid-transfer protein/seed storage 2S albumin superfamily protein	301.349988	306.553595	174.787387	0	0.635276	0
FvH4_2g17930	AGL62_YW_Down	-1.77275899425137	0.000885140852097994	AT3G25400	.	CONTAINS InterPro DOMAIN/s: NTP Pyrophosphohydrolase MazG-related, RS21-C6 (InterPro:IPR011394), EAR (InterPro:IPR009039), NTP pyrophosphohydrolase MazG, putative catalytic core (InterPro:IPR004518); Has 1123 Blast hits to 1121 proteins in 452 species: Archae - 22; Bacteria - 753; Metazoa - 81; Fungi - 3; Plants - 83; Viruses - 0; Other Eukaryotes - 181 (source: NCBI BLink).	62.562499	56.460021	48.5869	14.600806	16.192511	12.611968
FvH4_2g18000	AGL62_YW_Down	-2.98999894029016	1.32628141849193e-14	AT3G25290	.	Auxin-responsive family protein	29.025265	23.607041	19.421269	2.866753	2.782874	2.339714
FvH4_2g18170	AGL62_YW_Down	-1.73843468803981	0.00124375478272198	AT5G48580	FKBP15-2	FK506- and rapamycin-binding protein 15 kD-2	230.474892	158.81648	171.462313	46.07008	48.536587	52.240345
FvH4_2g18410	AGL62_YW_Down	-3.36883004370193	6.05236820045442e-11	AT4G31940	CYP82C4	cytochrome P450, family 82, subfamily C, polypeptide 4	7.467838	6.6252	7.046416	0.597436	0.897831	0.352317
FvH4_2g18430	AGL62_YW_Down	-2.91441210292822	3.26167422242596e-09	AT3G25160	.	ER lumen protein retaining receptor family protein	28.769607	17.436832	18.445345	2.104144	2.733865	2.65389
FvH4_2g18610	AGL62_YW_Down	-3.93044823146331	1.68476880479948e-05	.	.	.	62816.307988	97670.452651	73192.775234	5733.243752	7255.447741	976.964868
FvH4_2g18640	AGL62_YW_Down	-4.91579018093461	2.29167958734876e-05	AT3G25100	CDC45	cell division cycle 45	4.009073	0.863389	2.137462	0.124073	0.021654	0.050272
FvH4_2g19020	AGL62_YW_Down	-6.0327688449492	1.69776483220931e-05	AT5G48740	.	Leucine-rich repeat protein kinase family protein	1.127604	1.364142	0.562207	0.024561	0.01897	0
FvH4_2g19040	AGL62_YW_Down	-1.95394411788058	3.54075108172504e-05	AT2G32720	B5 #4,ATCB5-B,CB5-B	cytochrome B5 isoform B	69.966109	54.866065	77.980038	13.547161	18.948971	13.7981
FvH4_2g19350	AGL62_YW_Down	-6.9749065456637	0.000172407644287987	AT1G47480	.	alpha/beta-Hydrolases superfamily protein	50.324908	24.128689	78.678956	0.242276	0.881363	0
FvH4_2g19800	AGL62_YW_Down	-1.9503845071528	0.036621146641962	AT3G23990	HSP60,HSP60-3B	heat shock protein 60	64.442669	35.629955	48.795546	7.394737	10.819034	15.274629
FvH4_2g19810	AGL62_YW_Down	-3.60638342979622	1.95079629178099e-05	AT5G26594	ARR24,RR24	response regulator 24	139.999986	112.868198	116.962671	4.142084	19.470047	4.390074
FvH4_2g19880	AGL62_YW_Down	-3.49723736344554	0.0250303837145128	AT4G28780	.	GDSL-like Lipase/Acylhydrolase superfamily protein	10.929254	4.718927	4.959642	0.322471	1.303814	0.052592
FvH4_2g19930	AGL62_YW_Down	-1.99171678980817	0.000307034836378632	AT5G17780	.	alpha/beta-Hydrolases superfamily protein	29.950034	18.776426	24.480988	5.102287	4.871348	6.011641
FvH4_2g20320	AGL62_YW_Down	-2.38857751559238	0.00181179851466928	AT2G20340	.	Pyridoxal phosphate (PLP)-dependent transferases superfamily protein	10.836105	8.068966	7.503976	1.014034	2.4482	1.060011
FvH4_2g20680	AGL62_YW_Down	-9.2938370930074	4.95324641606754e-09	AT4G16295	SPH1	S-protein homologue 1	11.064532	8.791406	21.149403	0	0	0
FvH4_2g21010	AGL62_YW_Down	-6.30986385709126	0.0074370224986931	.	.	.	1.380561	1.195399	0.542707	0	0	0
FvH4_2g21040	AGL62_YW_Down	-2.96774070872395	9.56068909629512e-12	AT4G28570	.	Long-chain fatty alcohol dehydrogenase family protein	8.791857	8.676854	9.798079	0.688122	1.395835	1.028631
FvH4_2g21910	AGL62_YW_Down	-3.11308592433858	1.93456389596724e-13	AT1G06620	.	2-oxoglutarate (2OG) and Fe(II)-dependent oxygenase superfamily protein	26.665044	20.528858	32.63734	2.269936	2.480743	3.284963
FvH4_2g22230	AGL62_YW_Down	-2.10215609086532	0.015502850853512	AT4G19540	INDL	IND1(iron-sulfur protein required for NADH dehydrogenase)-like	42.803609	32.704915	38.487684	8.854245	10.734975	4.130165
FvH4_2g23070	AGL62_YW_Down	-2.68153939036997	8.29419658956142e-07	AT1G03070	.	Bax inhibitor-1 family protein	84.798457	61.890683	63.096966	6.414146	14.733292	8.134363
FvH4_2g23440	AGL62_YW_Down	-2.19620142823368	0.0130704380526276	AT4G02780	GA1,ABC33,ATCPS1,CPS,CPS1	Terpenoid cyclases/Protein prenyltransferases superfamily protein	2.258955	2.162433	3.5538	0.525664	0.489289	0.520422
FvH4_2g23480	AGL62_YW_Down	-2.12906798995558	0.00419480218959683	AT3G63170	.	Chalcone-flavanone isomerase family protein	19.306563	11.057697	15.834094	2.31481	2.987531	3.862007
FvH4_2g23510	AGL62_YW_Down	-3.60520083429404	0.0170773649170121	AT5G26330	.	Cupredoxin superfamily protein	2.295655	4.186608	6.660114	0.122862	0.791046	0.099314
FvH4_2g23840	AGL62_YW_Down	-4.19271348159788	0.00182011734937964	AT3G63110	ATIPT3,IPT3	isopentenyltransferase 3	0.994687	0.919064	1.341124	0	0.057219	0.093381
FvH4_2g24060	AGL62_YW_Down	-5.79397759614741	9.15555495831003e-07	AT1G54790	.	GDSL-like Lipase/Acylhydrolase superfamily protein	6.61676	4.175357	8.348344	0	0.327401	0
FvH4_2g24190	AGL62_YW_Down	-7.57209562116802	0.000109942268682145	AT1G47960	C/VIF1,ATC/VIF1	cell wall / vacuolar inhibitor of fructosidase 1	18.104763	8.918896	38.678264	0	0	0
FvH4_2g24200	AGL62_YW_Down	-5.79488523766924	5.69483520205361e-14	AT1G47960	C/VIF1,ATC/VIF1	cell wall / vacuolar inhibitor of fructosidase 1	62.280935	36.481297	100.552946	0.4779	1.632789	1.043073
FvH4_2g24330	AGL62_YW_Down	-2.940895484232	0.00514293932537376	AT1G03440	.	Leucine-rich repeat (LRR) family protein	16.876789	13.860712	12.963778	1.493983	3.236613	0.46261
FvH4_2g24334	AGL62_YW_Down	-5.8461001291483	0.00100026407263509	.	.	.	3.733811	1.941728	4.81952	0.162746	0	0
FvH4_2g24440	AGL62_YW_Down	-1.91646590856368	0.0406081897334421	AT1G08880	HTA5,H2AXA,G-H2AX,GAMMA-H2AX	Histone superfamily protein	63.58653	38.747669	57.317204	12.006432	8.816166	15.59326
FvH4_2g24660	AGL62_YW_Down	-3.65548333007682	0.0389798703942114	AT4G03130	.	BRCT domain-containing DNA repair protein	0.771557	0.112681	0.802016	0.027554	0.042516	0.044235
FvH4_2g24771	AGL62_YW_Down	-2.93526875754608	3.32816515048628e-08	AT2G47930	AGP26,ATAGP26	arabinogalactan protein 26	73.648028	65.803096	66.331952	7.908013	11.584027	4.668299
FvH4_2g24820	AGL62_YW_Down	-2.11551923885547	0.000270842653364381	.	.	.	538.258694	569.618426	598.0146	90.652704	105.917923	149.656432
FvH4_2g25710	AGL62_YW_Down	-7.08472302336695	0.00054362749496163	AT3G62820	.	Plant invertase/pectin methylesterase inhibitor superfamily protein	0.559697	0.662663	1.58409	0	0	0
FvH4_2g25720	AGL62_YW_Down	-3.00659990164246	1.32528862932866e-10	AT3G62830	UXS2,ATUXS2,AUD1	NAD(P)-binding Rossmann-fold superfamily protein	281.889817	262.795522	265.608886	24.282752	46.071336	20.472589
FvH4_2g25790	AGL62_YW_Down	-1.99758375327267	0.00132102582528812	AT2G47590	PHR2	photolyase/blue-light receptor 2	241.388243	186.617731	189.666435	39.061613	65.850147	33.279384
FvH4_2g25880	AGL62_YW_Down	-1.93183934985274	0.00104168620311278	AT4G02370	.	Protein of unknown function, DUF538	82.590992	63.068603	87.071437	14.080297	19.361185	20.088813
FvH4_2g26440	AGL62_YW_Down	-5.19591898760064	0.0122468979683929	AT5G08640	FLS,ATFLS1,FLS1	flavonol synthase 1	0.966551	0.448704	0.487519	0	0	0.043197
FvH4_2g26470	AGL62_YW_Down	-2.32248245052156	5.79349813903268e-13	AT3G59030	TT12,ATTT12	MATE efflux family protein	115.031045	89.385429	94.107395	17.279738	20.90135	14.570869
FvH4_2g27140	AGL62_YW_Down	-9.03338100034573	3.89118780068283e-08	AT1G15550	GA4,ATGA3OX1,GA3OX1	gibberellin 3-oxidase 1	3.677846	2.414324	7.198905	0	0	0
FvH4_2g27200	AGL62_YW_Down	-1.65615153130601	0.00112515985529586	AT1G77510	ATPDIL1-2,PDI6,ATPDI6,PDIL1-2	PDI-like 1-2	688.423608	475.197802	584.915106	150.193939	195.411193	143.409544
FvH4_2g27480	AGL62_YW_Down	-4.92834424903098	1.05095634871202e-08	AT4G32105	.	Beta-1,3-N-Acetylglucosaminyltransferase family protein	27.35423	27.262382	27.334842	1.063853	1.452747	0
FvH4_2g27560	AGL62_YW_Down	-5.98269659119425	0.0350167863315212	AT1G77400	.	CONTAINS InterPro DOMAIN/s: Protein of unknown function DUF688 (InterPro:IPR007789); BEST Arabidopsis thaliana protein match is: hydroxyproline-rich glycoprotein family protein (TAIR:AT1G21695.1); Has 328 Blast hits to 314 proteins in 61 species: Archae - 0; Bacteria - 12; Metazoa - 130; Fungi - 28; Plants - 92; Viruses - 10; Other Eukaryotes - 56 (source: NCBI BLink).	0.959555	0.19852	0.990862	0	0	0
FvH4_2g28370	AGL62_YW_Down	-3.84186990189278	0.025246338235356	AT2G25270	.	unknown protein; LOCATED IN: plasma membrane; EXPRESSED IN: 18 plant structures; EXPRESSED DURING: 13 growth stages; BEST Arabidopsis thaliana protein match is: unknown protein (TAIR:AT2G12400.1); Has 35333 Blast hits to 34131 proteins in 2444 species: Archae - 798; Bacteria - 22429; Metazoa - 974; Fungi - 991; Plants - 531; Viruses - 0; Other Eukaryotes - 9610 (source: NCBI BLink).	2.291649	2.131858	1.330445	0.05404	0.328107	0
FvH4_2g28650	AGL62_YW_Down	-2.24771707570121	0.00907027356327974	AT1G80490	TPR1	TOPLESS-related 1	1.726698	1.582556	2.34238	0.398321	0.444212	0.219422
FvH4_2g28701	AGL62_YW_Down	-7.5680689527418	8.30522079991001e-05	AT4G32105	.	Beta-1,3-N-Acetylglucosaminyltransferase family protein	10.181852	3.307638	22.537729	0.161478	0	0
FvH4_2g28970	AGL62_YW_Down	-4.68248106043187	1.12374168484184e-05	AT4G32280	IAA29	indole-3-acetic acid inducible 29	73.666065	66.500341	75.768155	0.667162	6.58824	0.667786
FvH4_2g29030	AGL62_YW_Down	-3.2625403789652	0.0494696862350074	AT3G11760	.	unknown protein; FUNCTIONS IN: molecular_function unknown; INVOLVED IN: biological_process unknown; LOCATED IN: cellular_component unknown; EXPRESSED IN: 23 plant structures; EXPRESSED DURING: 14 growth stages; BEST Arabidopsis thaliana protein match is: unknown protein (TAIR:AT5G04860.1); Has 84 Blast hits to 73 proteins in 13 species: Archae - 0; Bacteria - 0; Metazoa - 0; Fungi - 0; Plants - 8…	1.813368	24.592871	4.975675	0.916084	0.791293	1.30628
FvH4_2g29070	AGL62_YW_Down	-3.10008874440808	0.0262706466064363	AT4G32300	SD2-5	S-domain-2 5	0.762038	2.770479	0.874356	0.186014	0.189305	0.099096
FvH4_2g29150	AGL62_YW_Down	-3.69149910226936	2.45759557866167e-05	AT5G25390	SHN2	Integrase-type DNA-binding superfamily protein	49.814249	21.792335	49.527959	2.631375	4.922621	0.842488
FvH4_2g29270	AGL62_YW_Down	-6.46740312731841	0.00508017043036451	AT4G35670	.	Pectin lyase-like superfamily protein	1.179285	0.574939	0.373661	0	0	0
FvH4_2g29280	AGL62_YW_Down	-6.33996568387602	0.0268536309493552	AT1G64870	.	unknown protein; BEST Arabidopsis thaliana protein match is: unknown protein (TAIR:AT3G45200.1); Has 99 Blast hits to 91 proteins in 10 species: Archae - 0; Bacteria - 0; Metazoa - 0; Fungi - 0; Plants - 99; Viruses - 0; Other Eukaryotes - 0 (source: NCBI BLink).	0.299185	0.439232	2.210448	0	0	0
FvH4_2g29300	AGL62_YW_Down	-2.18473095513877	2.38713117351143e-05	AT5G25400	.	Nucleotide-sugar transporter family protein	71.591437	48.597609	73.232389	10.928718	16.994502	9.801615
FvH4_2g29570	AGL62_YW_Down	-2.33825874295589	0.00352349266893198	AT4G14770	TCX2,ATTCX2	TESMIN/TSO1-like CXC 2	4.744591	2.546633	3.339878	0.630341	0.848778	0.377894
FvH4_2g29580	AGL62_YW_Down	-1.72497724887666	0.00910131182963569	AT5G20060	.	alpha/beta-Hydrolases superfamily protein	19.743676	14.438401	15.526712	3.854563	5.556788	3.89217
FvH4_2g29670	AGL62_YW_Down	-1.49620655958974	0.0306492785869946	AT5G55190	RAN3,ATRAN3	RAN GTPase 3	216.217841	189.262768	179.968469	50.678215	66.320232	66.22465
FvH4_2g29710	AGL62_YW_Down	-3.83100335081788	1.32133081992445e-05	AT1G15460	ATBOR4,BOR4	HCO3- transporter family	1.350723	2.938012	1.374454	0.132848	0.082431	0.139018
FvH4_2g29991	AGL62_YW_Down	-4.4238930647262	3.28260403535228e-45	AT1G52820	.	2-oxoglutarate (2OG) and Fe(II)-dependent oxygenase superfamily protein	702.927975	453.091976	807.876398	22.429331	31.22889	26.693548
FvH4_2g30010	AGL62_YW_Down	-3.85102210719011	2.30914309162359e-06	AT1G15550	GA4,ATGA3OX1,GA3OX1	gibberellin 3-oxidase 1	5.497856	4.145716	12.813196	0.44724	0.526457	0.394334
FvH4_2g30021	AGL62_YW_Down	-7.49175056870712	0.00862695712587892	AT1G15550	GA4,ATGA3OX1,GA3OX1	gibberellin 3-oxidase 1	0.218558	0.159256	4.453131	0	0	0
FvH4_2g31760	AGL62_YW_Down	-2.14590656689319	0.0351998997945348	AT2G46210	.	Fatty acid/sphingolipid desaturase	16.008318	11.775467	10.90758	2.142603	4.343529	1.402372
FvH4_2g31770	AGL62_YW_Down	-4.75188849289397	0.04049109080647	AT3G13850	LBD22	LOB domain-containing protein 22	1.070216	1.805464	1.367857	0.14533	0	0
FvH4_2g32291	AGL62_YW_Down	-7.61676029175396	1.30773317887649e-05	AT5G25950	.	Protein of Unknown Function (DUF239)	1.537847	1.086499	1.818939	0	0	0
FvH4_2g32770	AGL62_YW_Down	-4.24252116390776	2.89079078782593e-09	AT3G50120	.	Plant protein of unknown function (DUF247)	3.491428	2.722537	4.248447	0.083012	0.27775	0.13362
FvH4_2g32860	AGL62_YW_Down	-3.04610137881791	0.0138449332842356	AT5G09640	SNG2,SCPL19	serine carboxypeptidase-like 19	21.812883	16.233301	21.395011	0.727224	5.097536	0.873196
FvH4_2g32900	AGL62_YW_Down	-3.38846742721625	1.25790512610536e-09	AT4G33800	.	unknown protein; Has 30201 Blast hits to 17322 proteins in 780 species: Archae - 12; Bacteria - 1396; Metazoa - 17338; Fungi - 3422; Plants - 5037; Viruses - 0; Other Eukaryotes - 2996 (source: NCBI BLink).	13.26756	11.939204	11.51741	0.625547	1.721154	0.837699
FvH4_2g32970	AGL62_YW_Down	-2.30526360061707	1.07800877270848e-06	AT1G10200	WLIM1	GATA type zinc finger transcription factor family protein	74.049336	85.821125	71.077497	11.711887	18.610099	11.641187
FvH4_2g33140	AGL62_YW_Down	-2.15692413381054	0.0032445554742504	AT5G67500	VDAC2	voltage dependent anion channel 2	10.108319	6.300642	7.360376	1.213681	2.047566	1.444662
FvH4_2g33470	AGL62_YW_Down	-2.22334989687588	0.000170485930057079	AT4G37340	CYP81D3	cytochrome P450, family 81, subfamily D, polypeptide 3	12.941329	10.045156	10.564975	1.412934	2.417707	2.488719
FvH4_2g33480	AGL62_YW_Down	-5.76535314713506	0.0283530374569915	.	.	.	2.02736	1.802685	2.220598	0	0	0
FvH4_2g33770	AGL62_YW_Down	-3.83480654614466	1.08842378467807e-08	AT3G16150	.	N-terminal nucleophile aminohydrolases (Ntn hydrolases) superfamily protein	86.745486	106.271007	40.858709	4.496709	7.546665	2.887716
FvH4_2g33960	AGL62_YW_Down	-2.55880130823336	0.00697061216333195	AT5G47820	FRA1	P-loop containing nucleoside triphosphate hydrolases superfamily protein	35.751891	44.554129	39.628538	3.615548	11.823709	3.34702
FvH4_2g34130	AGL62_YW_Down	-3.26003379180478	6.4168218013941e-06	AT2G05920	.	Subtilase family protein	27.336812	14.687491	32.638804	1.869204	3.891724	1.217001
FvH4_2g34210	AGL62_YW_Down	-5.11098320111402	3.98844010887817e-09	AT2G05920	.	Subtilase family protein	20.427526	11.159801	28.576408	0.721717	0.743702	0.081165
FvH4_2g34212	AGL62_YW_Down	-5.66415080298703	0.0142674123647898	AT5G67090	.	Subtilisin-like serine endopeptidase family protein	1.345024	0.481855	1.127057	0	0.053675	0
FvH4_2g34660	AGL62_YW_Down	-3.42255384743462	0.00175461547967961	AT1G47410	.	unknown protein; Has 26 Blast hits to 26 proteins in 10 species: Archae - 0; Bacteria - 0; Metazoa - 0; Fungi - 0; Plants - 26; Viruses - 0; Other Eukaryotes - 0 (source: NCBI BLink).	20.527937	18.015959	28.991399	0.738091	4.382121	0.727344
FvH4_2g35010	AGL62_YW_Down	-4.34525689192239	1.7085811452019e-05	AT4G37260	MYB73,ATMYB73	myb domain protein 73	4.376077	35.288249	23.81072	0.713562	1.164759	0.990372
FvH4_2g35150	AGL62_YW_Down	-2.60136225062458	0.0352226483160839	AT1G20890	.	unknown protein; FUNCTIONS IN: molecular_function unknown; INVOLVED IN: biological_process unknown; LOCATED IN: endomembrane system; EXPRESSED IN: 24 plant structures; EXPRESSED DURING: 14 growth stages; BEST Arabidopsis thaliana protein match is: unknown protein (TAIR:AT1G76480.2); Has 33 Blast hits to 33 proteins in 11 species: Archae - 0; Bacteria - 0; Metazoa - 2; Fungi - 0; Plants - 31; Viru…	13.427083	8.838301	9.225082	1.58219	2.674781	0.456725
FvH4_2g36010	AGL62_YW_Down	-1.99698117762977	0.0186854907020574	AT2G20740	.	Tetraspanin family protein	33.700369	15.150443	30.360997	5.295677	6.765379	5.257767
FvH4_2g36250	AGL62_YW_Down	-2.86629637227242	6.57540955252172e-07	AT5G25610	RD22,ATRD22	BURP domain-containing protein	1342.642364	967.56455	1427.224138	105.869809	248.414113	106.462733
FvH4_2g36390	AGL62_YW_Down	-3.55869738952519	0.0382618329318657	AT5G59430	ATTRP1,TRP1	telomeric repeat binding protein 1	1.301506	1.215053	0.638994	0.094312	0	0.130045
FvH4_2g36400	AGL62_YW_Down	-2.86103393116403	0.000355186397800463	AT5G24800	ATBZIP9,BZO2H2,BZIP9	basic leucine zipper 9	10.028027	11.801425	6.781797	0.860696	1.966162	0.767303
FvH4_2g36470	AGL62_YW_Down	-1.98425071270519	0.00229085267394027	AT2G24390	.	AIG2-like (avirulence induced gene) family protein	56.90809	37.657378	57.201086	9.052233	14.940713	9.955001
FvH4_2g36870	AGL62_YW_Down	-4.26451999109804	1.86190167647803e-13	AT4G30170	.	Peroxidase family protein	9.746577	4.721386	6.301917	0.309818	0.404468	0.233419
FvH4_2g38060	AGL62_YW_Down	-2.38665757983852	0.0265247275329726	AT4G39330	ATCAD9,CAD9	cinnamyl alcohol dehydrogenase 9	14.974878	15.621834	11.003791	1.849118	4.32634	1.100789
FvH4_2g38120	AGL62_YW_Down	-3.17517126651834	0.00121721648731956	AT1G75900	.	GDSL-like Lipase/Acylhydrolase superfamily protein	286.687592	226.609916	245.262141	16.550117	52.842926	7.830137
FvH4_2g38300	AGL62_YW_Down	-2.33506739292169	1.0439767456446e-06	AT4G24190	SHD,HSP90.7,AtHsp90.7,AtHsp90-7	Chaperone protein htpG family protein	736.079646	407.585531	531.642959	78.901568	124.804029	88.778804
FvH4_2g38670	AGL62_YW_Down	-1.74993042416125	0.000444552208449768	AT1G75680	AtGH9B7,GH9B7	glycosyl hydrolase 9B7	77.028437	67.716358	63.83625	17.317371	22.665043	15.107137
FvH4_2g38710	AGL62_YW_Down	-2.02720045793641	0.00195769551160532	AT1G19920	APS2,ASA1	Pseudouridine synthase/archaeosine transglycosylase-like family protein	31.066252	37.616046	26.37487	5.108052	8.896707	6.935598
FvH4_2g38730	AGL62_YW_Down	-2.70568526221405	2.93568361229161e-05	AT1G47900	.	Plant protein of unknown function (DUF869)	46.828239	53.336962	42.59071	5.76264	10.412127	3.688184
FvH4_2g38960	AGL62_YW_Down	-1.62860328263112	0.00527771034622687	AT4G39080	VHA-A3	vacuolar proton ATPase A3	12.740645	11.220735	11.434465	2.82676	4.180847	3.158044
FvH4_2g38970	AGL62_YW_Down	-2.23233194539492	0.015887205864492	AT3G54340	AP3,ATAP3	K-box region and MADS-box transcription factor family protein	10.427655	8.427667	5.530548	1.182394	2.260219	1.200731
FvH4_2g39202	AGL62_YW_Down	-1.83988598721481	0.0359843761383813	.	.	.	13.192445	7.594013	10.385847	1.938476	2.785204	2.877049
FvH4_2g39350	AGL62_YW_Down	-3.09461594996798	1.09871542702756e-05	AT1G75390	AtbZIP44,bZIP44	basic leucine-zipper 44	542.42876	373.157525	597.677662	38.627646	94.055642	27.308484
FvH4_2g39520	AGL62_YW_Down	-2.72820072252636	2.73665460787851e-20	AT5G42800	DFR,TT3,M318	dihydroflavonol 4-reductase	1018.01669	932.419533	1091.315348	106.527511	151.741202	147.646622
FvH4_2g39750	AGL62_YW_Down	-3.5061644857539	0.00129129568929358	AT1G75250	ATRL6,RSM3,RL6	RAD-like 6	25.734989	17.190334	26.081948	0.532481	4.189899	0.877531
FvH4_2g39911	AGL62_YW_Down	-3.82963478084914	1.32893746774671e-06	AT3G46940	DUT1	DUTP-PYROPHOSPHATASE-LIKE 1	80.302059	40.827544	46.725814	1.266451	6.730539	2.6827
FvH4_2g39970	AGL62_YW_Down	-3.0444265550656	0.000431817354101879	AT1G75150	.	unknown protein; Has 38228 Blast hits to 24529 proteins in 1168 species: Archae - 169; Bacteria - 4103; Metazoa - 14594; Fungi - 5866; Plants - 1861; Viruses - 317; Other Eukaryotes - 11318 (source: NCBI BLink).	3.983696	2.58533	2.29708	0.256544	0.568117	0.149026
FvH4_2g40120	AGL62_YW_Down	-3.81998039258939	0.000279140960882474	AT1G22710	SUC2,SUT1,ATSUC2	sucrose-proton symporter 2	322.104091	184.475416	289.161277	14.686349	33.717687	2.771567
FvH4_2g40160	AGL62_YW_Down	-2.51013191708824	0.00722579639033745	AT1G75090	.	DNA glycosylase superfamily protein	76.278342	56.588309	74.73125	10.827603	17.77298	4.159895
FvH4_2g40300	AGL62_YW_Down	-3.42808994386717	5.73957710237016e-24	AT1G75030	ATLP-3,TLP-3	thaumatin-like protein 3	18.503828	18.833061	18.618791	1.237604	1.859023	1.513047
FvH4_2g40370	AGL62_YW_Down	-2.15990342451315	0.00365475006248599	AT1G19300	GATL1,PARVUS,GLZ1,ATGATL1	Nucleotide-diphospho-sugar transferases superfamily protein	22.378402	39.603567	25.822536	5.47773	6.682348	5.509964
FvH4_2g40690	AGL62_YW_Down	-2.56654176440973	0.00761382970353096	AT1G27040	.	Major facilitator superfamily protein	9.241306	7.210006	9.257349	0.714499	2.51664	0.730783
FvH4_2g40940	AGL62_YW_Down	-2.08979029309066	1.97214385830655e-12	AT2G39960	.	Microsomal signal peptidase 25 kDa subunit (SPC25)	139.721905	124.028197	132.523496	23.922401	32.83821	25.741629
FvH4_2g41150	AGL62_YW_Down	-1.93043786729445	0.0398223398995781	AT2G25060	ENODL14,AtENODL14	early nodulin-like protein 14	289.671214	203.623899	192.831061	42.283592	83.480566	35.629623
FvH4_2g41260	AGL62_YW_Down	-1.65722103616513	0.0297848470661714	AT5G17920	ATCIMS,ATMETS,ATMS1	Cobalamin-independent synthase family protein	131.36281	100.007828	101.603842	30.806929	39.904914	22.89078
FvH4_3g00300	AGL62_YW_Down	-3.24357676230494	0.0310218523818896	AT2G22260	.	oxidoreductase, 2OG-Fe(II) oxygenase family protein	1.473563	2.175976	0.990827	0.03965	0.244171	0.160048
FvH4_3g00400	AGL62_YW_Down	-2.52278804229278	1.70934011283923e-13	AT4G16370	ATOPT3,OPT3	oligopeptide transporter	128.789992	98.85188	97.785671	13.377567	20.833091	15.977892
FvH4_3g00800	AGL62_YW_Down	-2.05987685257889	0.000125550273887752	AT1G53440	.	Leucine-rich repeat transmembrane protein kinase	14.122187	10.734598	16.456556	3.035764	3.425824	2.279093
FvH4_3g00920	AGL62_YW_Down	-4.28324470130119	8.13404281688713e-13	.	.	.	62.110397	43.337415	58.013993	1.062077	4.432202	2.09387
FvH4_3g01190	AGL62_YW_Down	-5.54354431876734	5.16110554619765e-12	AT2G18370	.	Bifunctional inhibitor/lipid-transfer protein/seed storage 2S albumin superfamily protein	155.030103	119.996158	581.345375	2.768906	7.818529	5.70317
FvH4_3g01420	AGL62_YW_Down	-8.18557600116912	1.69139222860108e-05	AT1G62340	ALE1,ALE	PA-domain containing subtilase family protein	0.86565	0.305402	1.834607	0	0	0
FvH4_3g01880	AGL62_YW_Down	-2.05384943890286	0.00812246987712863	AT1G11820	.	O-Glycosyl hydrolases family 17 protein	14.605149	10.12882	11.908504	2.310379	3.894184	1.680324
FvH4_3g01940	AGL62_YW_Down	-2.73537001168645	1.25154255693236e-15	AT1G11790	ADT1	arogenate dehydratase 1	23.589878	17.394152	18.50287	2.818985	2.648437	2.368857
FvH4_3g02310	AGL62_YW_Down	-2.06048886100109	0.00562189322282465	AT4G21895	.	DNA binding	5.984126	4.367716	4.597848	1.028969	1.398061	0.762969
FvH4_3g02630	AGL62_YW_Down	-3.67736461892471	2.21461334896561e-05	AT1G11545	XTH8	xyloglucan endotransglucosylase/hydrolase 8	9.51579	11.266527	7.79364	0.160797	0.778337	1.038992
FvH4_3g02940	AGL62_YW_Down	-3.52549940739255	0.00170635948763755	AT4G27230	HTA2	histone H2A 2	149.653303	88.427878	78.84385	3.454521	19.472857	2.530816
FvH4_3g02980	AGL62_YW_Down	-3.09618466801994	7.06474279451712e-09	AT1G61720	BAN	NAD(P)-binding Rossmann-fold superfamily protein	1248.445952	1002.367537	1224.637325	98.662372	194.489819	72.645219
FvH4_3g03940	AGL62_YW_Down	-5.49779646853589	0.00768212374546224	AT3G06240	.	F-box family protein	1.023465	1.696569	0.52795	0	0.070149	0
FvH4_3g04460	AGL62_YW_Down	-1.62345265099537	0.0285548092671888	AT1G61240	.	Protein of unknown function (DUF707)	38.440272	30.96356	45.933047	9.3493	13.954803	9.867075
FvH4_3g04620	AGL62_YW_Down	-9.26935611793036	3.23650207134719e-09	AT1G11080	scpl31	serine carboxypeptidase-like 31	5.4789	5.583208	12.428204	0	0.033912	0
FvH4_3g05440	AGL62_YW_Down	-3.5754499254269	0.000393386418567681	AT1G30100	NCED5,ATNCED5	nine-cis-epoxycarotenoid dioxygenase 5	1.049271	1.056869	1.476881	0.056577	0.169211	0.047579
FvH4_3g05570	AGL62_YW_Down	-2.97085494953059	5.13770141878494e-05	AT5G46220	.	Protein of unknown function (DUF616)	29.571041	21.617419	33.340947	1.565902	5.679174	2.508964
FvH4_3g06460	AGL62_YW_Down	-2.95085939753384	0.00205978328394246	AT1G29630	.	5'-3' exonuclease family protein	3.727215	2.762057	2.635148	0.243748	0.680061	0.152953
FvH4_3g06610	AGL62_YW_Down	-1.66651969181861	0.00689922038444143	AT1G29670	.	GDSL-like Lipase/Acylhydrolase superfamily protein	413.339781	334.922186	340.138968	82.667594	133.391338	89.054474
FvH4_3g06650	AGL62_YW_Down	-1.87285630174214	0.0434658980462573	AT5G48930	HCT	hydroxycinnamoyl-CoA shikimate/quinate hydroxycinnamoyl transferase	50.522014	25.012202	29.929281	8.693775	10.375751	6.166985
FvH4_3g07320	AGL62_YW_Down	-3.17318842459858	2.65691693182685e-08	.	.	.	67.444523	44.467574	68.251146	4.103435	9.470671	4.318176
FvH4_3g07430	AGL62_YW_Down	-2.50898175046268	6.83848689644941e-07	AT4G18760	AtRLP51,RLP51	receptor like protein 51	47.345046	38.609937	36.111005	5.64102	9.107185	4.433655
FvH4_3g07680	AGL62_YW_Down	-2.14592317719218	0.0405900762707113	AT1G29240	.	Protein of unknown function (DUF688)	1.703928	2.105583	2.095149	0.488653	0.378466	0.317772
FvH4_3g08020	AGL62_YW_Down	-6.27427316411546	1.0113927327386e-21	AT5G47550	.	Cystatin/monellin superfamily protein	149.779215	96.267772	266.97048	1.437671	3.617814	0.93366
FvH4_3g08030	AGL62_YW_Down	-3.8373429393466	1.51775669436166e-07	AT2G27420	.	Cysteine proteinases superfamily protein	9.254008	4.959753	13.75128	0.367825	0.905615	0.464537
FvH4_3g08120	AGL62_YW_Down	-4.67378795119298	4.78424521691531e-11	AT1G28680	.	HXXXD-type acyl-transferase family protein	4.972151	2.783111	4.709422	0.048166	0.240834	0.141784
FvH4_3g08160	AGL62_YW_Down	-5.77304014570186	0.000768574344582662	AT3G15030	TCP4,MEE35	TCP family transcription factor 4	2.14449	1.320613	1.982316	0	0.095711	0
FvH4_3g08401	AGL62_YW_Down	-2.34525677659607	0.00107072330914291	AT5G10390	.	Histone superfamily protein	244.510848	175.768777	114.400326	26.50479	44.168243	23.229783
FvH4_3g08880	AGL62_YW_Down	-2.75789285829325	0.00323535820688253	AT2G33810	SPL3	squamosa promoter binding protein-like 3	60.801099	38.089533	34.566514	4.415505	10.891075	2.567949
FvH4_3g09410	AGL62_YW_Down	-3.18454804080605	1.7330552019749e-07	AT4G04955	ATALN,ALN	allantoinase	5.493684	6.492286	3.809321	0.44643	0.53117	0.562093
FvH4_3g09490	AGL62_YW_Down	-3.50642912814134	1.02823437795639e-18	AT5G07220	ATBAG3,BAG3	BCL-2-associated athanogene 3	67.245324	90.563892	59.862622	4.988007	6.952844	5.252622
FvH4_3g09670	AGL62_YW_Down	-4.24177264153559	0.0184704026736257	AT4G05430	.	Carbohydrate-binding X8 domain superfamily protein	2.431084	2.30912	0.913354	0.21653	0.056003	0
FvH4_3g11042	AGL62_YW_Down	-7.40167168305716	0.000600300240187557	AT1G26380	.	FAD-binding Berberine family protein	1.185139	0.728485	4.230601	0	0	0
FvH4_3g11044	AGL62_YW_Down	-5.798139175221	0.000788149945780086	AT1G26390	.	FAD-binding Berberine family protein	1.103549	0.996611	1.692336	0.063338	0	0
FvH4_3g11410	AGL62_YW_Down	-3.70294021819245	0.00605669077929729	AT5G44550	.	Uncharacterised protein family (UPF0497)	55.656425	76.077781	96.245751	2.389808	13.402863	0.74896
FvH4_3g11550	AGL62_YW_Down	-1.65244183700379	0.0445307177090219	AT4G20430	.	Subtilase family protein	19.09503	13.833119	17.171088	4.691382	6.000306	3.420332
FvH4_3g11930	AGL62_YW_Down	-1.49458047846435	0.0498284227552329	AT4G19645	.	TRAM, LAG1 and CLN8 (TLC) lipid-sensing domain containing protein	80.025211	72.005109	66.622017	22.679778	27.336027	18.824516
FvH4_3g12150	AGL62_YW_Down	-2.70392653478445	0.000245788147478798	AT2G39440	.	CONTAINS InterPro DOMAIN/s: Ribonuclease H2, subunit C (InterPro:IPR013924); Has 30201 Blast hits to 17322 proteins in 780 species: Archae - 12; Bacteria - 1396; Metazoa - 17338; Fungi - 3422; Plants - 5037; Viruses - 0; Other Eukaryotes - 2996 (source: NCBI BLink).	12.792352	11.984711	9.40366	1.462441	2.243487	1.004249
FvH4_3g12351	AGL62_YW_Down	-1.86823375009926	5.78112003177151e-05	AT2G35120	.	Single hybrid motif superfamily protein	144.406417	108.604623	163.128475	32.555932	36.516456	31.031285
FvH4_3g12391	AGL62_YW_Down	-2.53137152931809	0.0139397283564626	AT4G15570	MAA3	P-loop containing nucleoside triphosphate hydrolases superfamily protein	3.632141	8.359545	4.436851	0.842835	1.26772	0.502796
FvH4_3g12660	AGL62_YW_Down	-1.53392281655597	0.0040048245593561	AT1G31070	GlcNAc1pUT1	N-acetylglucosamine-1-phosphate uridylyltransferase 1	75.847117	64.906997	64.096589	19.357176	24.918672	18.411089
FvH4_3g12830	AGL62_YW_Down	-5.23045135200945	7.82695250739328e-16	AT4G20040	.	Pectin lyase-like superfamily protein	6.114416	4.080624	4.198857	0.119075	0.169826	0.057914
FvH4_3g12840	AGL62_YW_Down	-3.68829994262735	1.81511564177391e-09	AT4G20050	QRT3	Pectin lyase-like superfamily protein	10.72349	10.299709	11.483221	0.584046	1.337615	0.377115
FvH4_3g13000	AGL62_YW_Down	-6.42090506539518	0.0041166333963187	AT5G17050	UGT78D2	UDP-glucosyl transferase 78D2	0.338573	0.656902	0.536901	0	0	0
FvH4_3g13040	AGL62_YW_Down	-1.98217246149783	0.0289878656215072	AT2G40980	.	Protein kinase superfamily protein	18.05577	9.679344	15.250868	3.210146	4.42065	1.98535
FvH4_3g13530	AGL62_YW_Down	-3.16615006628392	2.17216925948735e-07	AT1G30820	.	CTP synthase family protein	74.18364	54.279202	64.762263	3.972033	11.201687	4.277802
FvH4_3g13670	AGL62_YW_Down	-1.83623085604654	0.00279967554451251	AT4G26690	SHV3,MRH5,GPDL2	PLC-like phosphodiesterase family protein	477.638868	344.703442	407.528536	86.682205	140.237592	79.417808
FvH4_3g14630	AGL62_YW_Down	-8.46334700722056	0.000343731236366013	AT2G31953	LCR76	low-molecular-weight cysteine-rich 76	1.051275	2.422358	27.162924	0	0	0
FvH4_3g14710	AGL62_YW_Down	-3.53667551613085	8.18247949003808e-06	AT2G25700	ASK3,SK3	SKP1-like 3	57.882634	38.350426	125.468695	6.492587	7.163981	3.17693
FvH4_3g14800	AGL62_YW_Down	-7.62348960702384	1.51948898935267e-17	AT5G21090	.	Leucine-rich repeat (LRR) family protein	31.651657	24.883534	67.286283	0.252473	0.331345	0
FvH4_3g15500	AGL62_YW_Down	-1.56138179649563	0.0169330357897743	AT1G80600	WIN1	HOPW1-1-interacting 1	44.435872	31.192123	33.642426	10.019362	11.577658	10.876889
FvH4_3g15850	AGL62_YW_Down	-2.91722958738054	2.32178471930276e-07	AT4G37690	.	Galactosyl transferase GMA12/MNN10 family protein	70.379491	44.469749	77.466049	7.09227	10.982856	4.558736
FvH4_3g15980	AGL62_YW_Down	-5.13297772198589	0.0113004580639446	AT4G27290	.	S-locus lectin protein kinase family protein	0.31727	0.414076	0.501234	0	0	0.028037
FvH4_3g16240	AGL62_YW_Down	-3.09921892261192	3.97013500207946e-07	AT1G78380	ATGSTU19,GST8,GSTU19	glutathione S-transferase TAU 19	145.188702	155.923179	143.564483	13.077899	25.793181	8.283629
FvH4_3g16350	AGL62_YW_Down	-6.89003670115699	0.0115507523866596	AT3G26040	.	HXXXD-type acyl-transferase family protein	0.13498	0.395688	2.06096	0	0	0
FvH4_3g16860	AGL62_YW_Down	-2.43750347106948	0.00215603680073233	AT4G12560	CPR30	F-box and associated interaction domains-containing protein	4.390193	2.541407	3.542595	0.478605	0.667669	0.549048
FvH4_3g16960	AGL62_YW_Down	-2.26511592549891	0.0121919670925942	AT3G14570	ATGSL04,gsl04,atgsl4	glucan synthase-like 4	7.413784	8.081565	5.45233	1.106068	2.129109	0.729531
FvH4_3g17190	AGL62_YW_Down	-4.44869379648999	0.00128836429124739	AT4G00160	.	F-box/RNI-like/FBD-like domains-containing protein	1.635386	0.836489	2.182317	0.067673	0	0.107997
FvH4_3g17550	AGL62_YW_Down	-3.02509596115997	0.00217427128118378	AT1G22380	AtUGT85A3,UGT85A3	UDP-glucosyl transferase 85A3	23.141521	19.892149	17.214309	2.224009	3.897714	0.608046
FvH4_3g17710	AGL62_YW_Down	-6.39361452007998	0.00319262670907353	AT1G68460	ATIPT1,IPT1	isopentenyltransferase 1	0.373277	0.49727	1.5307	0	0.025205	0
FvH4_3g17810	AGL62_YW_Down	-4.02323776973642	0.00211973051527065	AT2G30900	TBL43	TRICHOME BIREFRINGENCE-LIKE 43	3.176445	2.066195	5.798996	0	0.236662	0.348873
FvH4_3g17830	AGL62_YW_Down	-3.79902831105102	1.85294908559264e-10	AT3G14850	TBL41	TRICHOME BIREFRINGENCE-LIKE 41	12.499375	10.601448	11.467081	0.363528	1.320797	0.565694
FvH4_3g17980	AGL62_YW_Down	-8.85139968305897	0.000162761864635347	AT5G21090	.	Leucine-rich repeat (LRR) family protein	174.65793	132.50007	402.982303	1.291822	0	0
FvH4_3g18100	AGL62_YW_Down	-7.51781788877176	1.6987124035728e-06	AT5G21090	.	Leucine-rich repeat (LRR) family protein	14.415963	11.090314	39.560766	0.322956	0	0
FvH4_3g18650	AGL62_YW_Down	-3.5506076300565	0.0289656073780953	AT1G73140	TBL31	Plant protein of unknown function (DUF828)	2.786108	2.667759	3.3661	0.201597	0.530364	0
FvH4_3g19650	AGL62_YW_Down	-3.10927115963956	0.00408011572970854	AT1G53160	SPL4	squamosa promoter binding protein-like 4	49.603341	29.770301	29.253205	2.938221	7.541322	0.987646
FvH4_3g19741	AGL62_YW_Down	-2.4123773295913	1.03863348131901e-06	AT5G55050	.	GDSL-like Lipase/Acylhydrolase superfamily protein	10.798884	11.750255	10.388576	1.865848	1.711909	1.874173
FvH4_3g20700	AGL62_YW_Down	-1.86190890851016	6.79341733663021e-05	AT3G15510	ATNAC2,ANAC056,NARS1,NAC2	NAC domain containing protein 2	324.229942	273.870439	345.864521	58.913511	88.99345	81.698507
FvH4_3g20800	AGL62_YW_Down	-7.00225588911143	0.000332103456312414	AT5G54370	.	Late embryogenesis abundant (LEA) protein-related	1.389492	0.672133	0.832476	0	0	0
FvH4_3g20810	AGL62_YW_Down	-3.34067621370232	0.000148382172557717	.	.	.	10.134103	5.550227	8.223369	0.356567	1.375531	0.409273
FvH4_3g21130	AGL62_YW_Down	-3.42827395778549	0.002541491950822	AT4G10265	.	Wound-responsive family protein	8.431608	16.19658	6.271821	0.520884	1.754517	0.421667
FvH4_3g21460	AGL62_YW_Down	-3.03432033049604	0.00182117552893305	AT5G54510	GH3.6,DFL1	Auxin-responsive GH3 family protein	1.5381	4.7427	3.639452	0.345104	0.334337	0.405316
FvH4_3g21500	AGL62_YW_Down	-3.81101986678965	6.10215245246944e-25	AT5G54530	.	Protein of unknown function, DUF538	126.290858	73.936317	105.784983	4.910456	8.549564	5.796618
FvH4_3g21630	AGL62_YW_Down	-3.34775172725385	0.0110093486659165	AT5G54630	.	zinc finger protein-related	18.614987	9.739192	17.71931	0.526709	3.333992	0.337617
FvH4_3g21730	AGL62_YW_Down	-2.56966465522707	0.000824269388467346	AT5G54690	GAUT12,LGT6,IRX8	galacturonosyltransferase 12	1.333282	1.951313	2.389997	0.257805	0.347003	0.251804
FvH4_3g21860	AGL62_YW_Down	-6.6455999789817	3.24828427241669e-19	AT3G27680	.	Plant self-incompatibility protein S1 family	32.732853	30.908029	50.250763	0.770548	0.094426	0.155252
FvH4_3g22950	AGL62_YW_Down	-1.84068756782352	0.0327404917180535	AT5G41010	NRPB12,NRPD12,NRPE12	DNA directed RNA polymerase, 7 kDa subunit	34.903248	21.358148	31.389139	6.466278	9.030358	6.090082
FvH4_3g23380	AGL62_YW_Down	-4.60062760930707	0.0169997456458304	AT2G32990	AtGH9B8,GH9B8	glycosyl hydrolase 9B8	1.45399	0.273729	1.371613	0.084388	0.028576	0
FvH4_3g23490	AGL62_YW_Down	-2.17388995910769	4.68520810917499e-05	AT4G26790	.	GDSL-like Lipase/Acylhydrolase superfamily protein	20.966982	13.286916	16.531419	2.500575	4.046027	3.369794
FvH4_3g23570	AGL62_YW_Down	-5.23094547127205	2.41270082744872e-10	AT5G55250	IAMT1	IAA carboxylmethyltransferase 1	7.214105	5.401207	11.170774	0.30308	0.246435	0.022221
FvH4_3g24180	AGL62_YW_Down	-2.58324264120536	0.00785500368286614	AT2G27770	.	Plant protein of unknown function (DUF868)	16.663242	7.608762	17.23614	2.260455	2.780581	1.077725
FvH4_3g26030	AGL62_YW_Down	-8.76476671162753	3.33706062437437e-08	AT4G13080	XTH1	xyloglucan endotransglucosylase/hydrolase 1	5.569013	6.371062	9.179379	0	0	0
FvH4_3g26240	AGL62_YW_Down	-7.76485268943616	8.15441707393809e-05	AT1G49290	.	unknown protein; BEST Arabidopsis thaliana protein match is: unknown protein (TAIR:AT5G13620.1); Has 99 Blast hits to 93 proteins in 11 species: Archae - 0; Bacteria - 0; Metazoa - 2; Fungi - 0; Plants - 97; Viruses - 0; Other Eukaryotes - 0 (source: NCBI BLink).	1.146758	0.808451	3.565245	0	0	0
FvH4_3g26730	AGL62_YW_Down	-1.58066010701781	0.000792804359746196	AT1G08470	SSL3	strictosidine synthase-like 3	153.084105	119.466923	129.613384	34.851754	46.960491	37.013232
FvH4_3g26750	AGL62_YW_Down	-2.9097189512811	0.000868864922711515	AT5G06390	FLA17	FASCICLIN-like arabinogalactan protein 17 precursor	41.906152	45.278535	34.610665	4.725469	8.313952	1.727474
FvH4_3g27323	AGL62_YW_Down	-3.75372634033258	0.0274115652443471	AT4G10320	.	tRNA synthetase class I (I, L, M and V) family protein	1.532112	3.016852	2.464064	0	0.337666	0.13543
FvH4_3g27410	AGL62_YW_Down	-2.47144905077652	0.00997400884979774	AT2G38440	ITB1,SCAR2,DIS3,WAVE4,ATSCAR2	SCAR homolog 2	6.495768	11.360214	11.404809	0.904606	2.171609	1.666957
FvH4_3g27860	AGL62_YW_Down	-3.17106470566103	0.0020998356415468	AT5G49700	.	Predicted AT-hook DNA-binding family protein	3.937442	2.870259	2.34274	0.168087	0.398841	0.327783
FvH4_3g27890	AGL62_YW_Down	-2.28880713515349	5.39132930352292e-05	AT5G12300	.	Calcium-dependent lipid-binding (CaLB domain) family protein	31.355039	23.026847	28.833498	3.78747	7.471129	3.962114
FvH4_3g28550	AGL62_YW_Down	-2.79004065157972	1.0323318662396e-08	AT5G12470	.	Protein of unknown function (DUF3411)	24.508582	21.505211	20.939348	2.526902	4.23649	1.923602
FvH4_3g29120	AGL62_YW_Down	-3.04986295660101	2.14661904648982e-07	AT5G55730	FLA1	FASCICLIN-like arabinogalactan 1	151.085785	88.913619	137.12274	11.973011	21.008295	7.627584
FvH4_3g29640	AGL62_YW_Down	-2.89087974616593	0.000985299995299271	AT5G22580	.	Stress responsive A/B Barrel Domain	78.660848	90.117738	73.180031	7.409114	18.373824	4.181855
FvH4_3g29660	AGL62_YW_Down	-3.09061904072113	0.041029562264222	AT2G27740	.	Family of unknown function (DUF662)	3.108182	2.433531	1.309987	0.416873	0.110187	0.171534
FvH4_3g29900	AGL62_YW_Down	-3.3433233542533	0.00309910493845921	AT3G44735	PSK1,ATPSK3,PSK3	PHYTOSULFOKINE 3 PRECURSOR	20.905843	13.902717	13.707611	0.956241	3.097451	0.317855
FvH4_3g29980	AGL62_YW_Down	-2.98668169177642	8.3195621527489e-05	AT5G22740	ATCSLA02,CSLA02,ATCSLA2,CSLA2	cellulose synthase-like A02	67.073386	45.508683	67.44406	5.612718	11.903255	2.979317
FvH4_3g30200	AGL62_YW_Down	-2.6119860060334	2.86897863829277e-07	AT5G22850	.	Eukaryotic aspartyl protease family protein	25.391913	23.495321	23.527497	2.723468	5.33503	2.602813
FvH4_3g31680	AGL62_YW_Down	-7.74735859948698	1.11312213403393e-05	AT1G08080	ATACA7,ACA7	alpha carbonic anhydrase 7	0.902471	1.084424	1.730758	0	0	0
FvH4_3g31760	AGL62_YW_Down	-2.51630163684667	2.65238563777129e-07	AT2G28250	NCRK	Protein kinase superfamily protein	13.295166	13.848858	13.008443	1.603231	3.01439	1.698887
FvH4_3g31770	AGL62_YW_Down	-5.54516911571351	2.34045204775066e-05	.	.	.	12.537356	5.042827	14.086349	0.303958	0.322833	0
FvH4_3g32000	AGL62_YW_Down	-2.94300312095546	2.86897863829277e-07	AT2G28350	ARF10	auxin response factor 10	21.887389	13.085391	21.424385	2.426456	2.822338	1.223119
FvH4_3g32410	AGL62_YW_Down	-1.74493796757514	0.000691918052189448	AT5G60640	ATPDIL1-4,PDI2,ATPDI2,PDIL1-4	PDI-like 1-4	193.999104	139.049578	175.948823	40.066229	56.560296	37.709115
FvH4_3g33060	AGL62_YW_Down	-2.39579177667961	0.00218084899594294	AT1G07940	.	GTP binding Elongation factor Tu family protein	229.261355	113.212569	200.355336	20.548093	49.453002	22.015778
FvH4_3g33580	AGL62_YW_Down	-4.45236982866933	0.000437955208624765	AT3G48430	REF6	relative of early flowering 6	4.431976	2.836046	2.08779	0.290815	0	0.076617
FvH4_3g33880	AGL62_YW_Down	-3.09292134939227	0.00785500368286614	AT3G45650	NAXT1	nitrate excretion transporter1	15.78123	11.056516	12.834797	0.790737	3.10382	0.394618
FvH4_3g34000	AGL62_YW_Down	-5.24436376792837	0.000110015206365591	AT5G39270	ATEXPA22,EXP22,ATEXP22,ATHEXP ALPHA 1.15,EXPA22	expansin A22	8.908986	4.857139	18.82171	0.633914	0	0.093815
FvH4_3g34110	AGL62_YW_Down	-2.09516687232423	0.00237826973698734	AT3G45740	.	hydrolase family protein / HAD-superfamily protein	11.936285	11.145276	11.809873	1.971887	3.606816	1.763121
FvH4_3g34980	AGL62_YW_Down	-4.58608144546408	6.24268530264107e-07	AT5G47550	.	Cystatin/monellin superfamily protein	54.898421	33.047886	111.574291	4.559372	1.129915	1.405404
FvH4_3g34990	AGL62_YW_Down	-2.83302298320543	9.17438469964987e-07	AT4G30040	.	Eukaryotic aspartyl protease family protein	1118.891014	890.09128	893.360158	84.071299	199.905583	83.708234
FvH4_3g35000	AGL62_YW_Down	-1.98020736196377	0.0248400184868288	.	.	.	77.477035	68.578969	76.604779	12.537519	13.515454	23.143762
FvH4_3g35371	AGL62_YW_Down	-2.71759903726526	0.000209724050555134	AT5G10390	.	Histone superfamily protein	208.344428	166.620317	106.241342	17.295845	35.544021	13.249691
FvH4_3g35530	AGL62_YW_Down	-1.56220130839619	0.0131541830996977	AT3G46430	.	unknown protein; FUNCTIONS IN: molecular_function unknown; INVOLVED IN: biological_process unknown; LOCATED IN: mitochondrion, mitochondrial respiratory chain complex III; EXPRESSED IN: 25 plant structures; EXPRESSED DURING: 15 growth stages; BEST Arabidopsis thaliana protein match is: unknown protein (TAIR:AT5G59613.2); Has 51 Blast hits to 51 proteins in 16 species: Archae - 0; Bacteria - 0; Me…	259.397404	177.901131	249.719513	61.887298	80.412145	62.491713
FvH4_3g35960	AGL62_YW_Down	-3.23724424625174	0.00758994015139694	AT3G12110	ACT11	actin-11	9.172126	4.490183	5.264201	0.540536	1.164341	0.114765
FvH4_3g36000	AGL62_YW_Down	-1.8269847765147	0.0414716901508152	AT3G46550	SOS5	Fasciclin-like arabinogalactan family protein	103.470147	100.472213	83.769315	20.133366	36.2527	16.676811
FvH4_3g36320	AGL62_YW_Down	-2.16576463442822	0.0304852022908407	AT2G34440	AGL29	AGAMOUS-like 29	8.136269	6.004406	8.563969	1.545205	1.041367	1.778496
FvH4_3g36410	AGL62_YW_Down	-2.83419274298156	0.027971140114872	AT2G39700	ATEXPA4,ATEXP4,ATHEXP ALPHA 1.6,EXPA4	expansin A4	50.193803	40.590014	44.134125	1.604285	12.944804	3.011216
FvH4_3g36460	AGL62_YW_Down	-4.45691779533207	0.0261855367736468	AT5G08420	.	RNA-binding KH domain-containing protein	11.692119	176.598602	27.051051	1.886388	2.830588	4.439919
FvH4_3g36810	AGL62_YW_Down	-5.62853406170202	9.62073195143298e-13	AT2G29090	CYP707A2	cytochrome P450, family 707, subfamily A, polypeptide 2	4.226303	3.631893	5.007051	0	0.155925	0.074558
FvH4_3g37170	AGL62_YW_Down	-3.11863165803434	2.77786720681396e-06	AT3G46850	.	Subtilase family protein	2.872663	2.074034	3.190662	0.27805	0.352128	0.20336
FvH4_3g37310	AGL62_YW_Down	-2.90452030554832	0.00253266306561088	AT5G59590	UGT76E2	UDP-glucosyl transferase 76E2	5.532017	6.220534	13.214478	1.490097	0.845382	0.582832
FvH4_3g37430	AGL62_YW_Down	-1.76147257960769	0.0125095184033657	AT2G29530	TIM10	Tim10/DDP family zinc finger protein	47.627788	29.058089	41.318441	9.607394	12.586805	8.549404
FvH4_3g37790	AGL62_YW_Down	-5.30680659657468	0.0268448396382035	AT3G11710	ATKRS-1	lysyl-tRNA synthetase 1	1.473423	0.474896	0.233236	0	0.052184	0
FvH4_3g37990	AGL62_YW_Down	-4.70183477918569	0.00147910140874091	AT2G29590	.	Thioesterase superfamily protein	2.897805	2.614777	1.712546	0	0.066528	0.172219
FvH4_3g38340	AGL62_YW_Down	-4.27475549679458	0.000604616405730803	AT2G29680	CDC6,ATCDC6	cell division control 6	3.276454	1.495483	2.075334	0.092425	0.234178	0
FvH4_3g38510	AGL62_YW_Down	-5.03747560282087	4.86176670536427e-06	AT2G29940	PDR3,ATPDR3	pleiotropic drug resistance 3	2.618429	2.361344	3.33461	0.163618	0	0.051323
FvH4_3g38530	AGL62_YW_Down	-3.75355398994367	3.26723464182104e-09	AT2G38170	CAX1,ATCAX1,RCI4	cation exchanger 1	4.925	7.244824	4.394504	0.282806	0.52475	0.306179
FvH4_3g38580	AGL62_YW_Down	-1.80371478597564	0.0146642563679237	AT2G29960	CYP5,ATCYP5,CYP19-4	cyclophilin 5	853.274869	622.602939	713.738306	166.51442	261.044017	131.022776
FvH4_3g38680	AGL62_YW_Down	-3.28775930730388	1.17651422464612e-07	AT3G08510	ATPLC2,PLC2	phospholipase C 2	5.067947	3.502845	3.756528	0.299708	0.604292	0.231619
FvH4_3g38830	AGL62_YW_Down	-3.30720709646112	2.20951132354552e-07	.	.	.	42.401702	28.163574	64.76112	4.978389	4.396851	2.620648
FvH4_3g39090	AGL62_YW_Down	-4.17434910495291	0.0464907458955528	AT3G16720	ATL2,TL2	TOXICOS EN LEVADURA 2	4.209141	0.639825	2.069306	0.058697	0.290135	0
FvH4_3g39130	AGL62_YW_Down	-3.18362144029181	0.000308383425703125	AT3G51780	ATBAG4,BAG4	BCL-2-associated athanogene 4	21.452096	24.705227	28.62109	1.925214	4.749786	0.892454
FvH4_3g39200	AGL62_YW_Down	-8.66806243067581	2.88628099859531e-07	AT2G42380	ATBZIP34,BZIP34	Basic-leucine zipper (bZIP) transcription factor family protein	1.807401	0.911299	2.967404	0	0	0
FvH4_3g39201	AGL62_YW_Down	-3.32608264810735	0.00122509344693205	AT5G10390	.	Histone superfamily protein	103.624743	43.898811	47.33294	2.919061	12.319335	2.423589
FvH4_3g39330	AGL62_YW_Down	-6.62787642817871	0.0040048245593561	AT4G12560	CPR30	F-box and associated interaction domains-containing protein	1.279148	0.206686	2.619246	0.035872	0	0
FvH4_3g40180	AGL62_YW_Down	-3.1687307339638	4.99827039420801e-08	AT5G05340	.	Peroxidase superfamily protein	148.214355	115.686991	119.817469	12.199941	19.677085	6.429554
FvH4_3g40300	AGL62_YW_Down	-6.92393374900336	0.000340176703062408	AT2G30395	ATOFP17,OFP17	ovate family protein 17	2.568934	2.967908	3.429177	0	0	0
FvH4_3g40310	AGL62_YW_Down	-3.89835819471098	0.000169842398164348	AT1G06920	ATOFP4,OFP4	ovate family protein 4	5.078605	1.967548	4.543644	0.156299	0.472569	0.075694
FvH4_3g40570	AGL62_YW_Down	-1.91230246543059	1.34356840601383e-05	AT2G30490	ATC4H,C4H,CYP73A5,REF3	cinnamate-4-hydroxylase	523.017432	439.977523	513.246924	100.942931	109.697985	133.015175
FvH4_3g40840	AGL62_YW_Down	-2.12074079630611	0.00103750607968496	AT5G58300	.	Leucine-rich repeat protein kinase family protein	39.77108	23.38486	33.242171	5.361498	9.365398	4.9471
FvH4_3g40890	AGL62_YW_Down	-3.88863030046526	0.000118276312263072	AT5G17540	.	HXXXD-type acyl-transferase family protein	1.939916	4.218163	1.837376	0.122879	0.219575	0.149454
FvH4_3g41970	AGL62_YW_Down	-1.71202177101163	0.00104487070252319	AT3G13310	.	Chaperone DnaJ-domain superfamily protein	48.440565	48.314696	46.2583	11.056611	13.739527	13.778056
FvH4_3g42040	AGL62_YW_Down	-2.79069585231158	0.00752848310355054	AT5G59810	ATSBT5.4,SBT5.4	Subtilase family protein	2.073881	1.144774	1.220914	0.275092	0.117839	0.162498
FvH4_3g42350	AGL62_YW_Down	-5.52597614467532	0.0167200285199363	AT5G59810	ATSBT5.4,SBT5.4	Subtilase family protein	0.405523	0.195313	0.28887	0.016688	0	0
FvH4_3g42500	AGL62_YW_Down	-4.54127150629557	1.51280008777746e-06	AT5G55950	.	Nucleotide/sugar transporter family protein	26.185787	23.477777	24.922335	0.181307	2.243156	0.556505
FvH4_3g42660	AGL62_YW_Down	-2.11049790818705	0.00129700924103664	AT5G55930	ATOPT1,OPT1	oligopeptide transporter 1	241.124318	165.390598	146.712251	37.166969	50.539528	25.956494
FvH4_3g43503	AGL62_YW_Down	-3.80899694517641	4.16265117360926e-19	AT2G44450	BGLU15	beta glucosidase 15	18.249222	17.264906	15.257086	1.132416	1.430634	0.689233
FvH4_3g43560	AGL62_YW_Down	-2.16311637706924	0.00118320351605873	AT3G57880	.	Calcium-dependent lipid-binding (CaLB domain) plant phosphoribosyltransferase family protein	43.113733	22.525049	35.747203	5.96449	9.184069	4.844611
FvH4_3g44220	AGL62_YW_Down	-6.8816836003116	0.00104742276803063	AT3G20750	GATA29	GATA transcription factor 29	1.046143	1.009414	2.539249	0	0	0
FvH4_3g44240	AGL62_YW_Down	-5.95652596956615	0.0172101170996662	AT3G20750	GATA29	GATA transcription factor 29	1.445751	0.812271	1.415395	0	0	0
FvH4_3g44750	AGL62_YW_Down	-5.73815475662355	0.0481219215695317	AT1G58170	.	Disease resistance-responsive (dirigent-like protein) family protein	1.175648	0.518644	1.746586	0	0	0
FvH4_3g45320	AGL62_YW_Down	-2.25306932217279	1.32677042686762e-06	AT1G55320	AAE18	acyl-activating enzyme 18	65.991233	58.999783	51.35609	8.462666	14.928628	9.68825
FvH4_3g45460	AGL62_YW_Down	-2.25892912906822	9.62398818726562e-05	AT5G19830	.	Peptidyl-tRNA hydrolase family protein	7.518095	6.500945	6.39385	1.379544	1.245674	1.141063
FvH4_3g45500	AGL62_YW_Down	-1.41354104512621	0.0185617201123347	AT5G19760	.	Mitochondrial substrate carrier family protein	195.388674	152.920906	182.032103	51.229198	66.691369	57.607394
FvH4_3g45501	AGL62_YW_Down	-2.73083167109157	0.000209724050555134	AT5G19760	.	Mitochondrial substrate carrier family protein	33.53009	25.683857	28.943678	2.316701	7.05123	2.671176
FvH4_3g45580	AGL62_YW_Down	-1.46312638531372	0.0208566922116365	AT1G55340	.	Protein of unknown function (DUF1639)	33.410626	26.027265	29.765198	9.072639	10.511819	8.884817
FvH4_3g45790	AGL62_YW_Down	-2.98421594588871	9.77179795322269e-12	AT5G56510	APUM12,PUM12	pumilio 12	77.922187	53.04247	78.749688	5.094506	9.304084	8.952169
FvH4_4g00360	AGL62_YW_Down	-7.2927711572802	0.00115301672731751	AT2G02360	AtPP2-B10,PP2-B10	phloem protein 2-B10	0.393896	0.71874	2.619836	0	0	0
FvH4_4g00500	AGL62_YW_Down	-1.65956065096125	0.0240011596744841	.	.	.	387.506433	270.061233	276.788816	68.412302	112.170547	81.490823
FvH4_4g02030	AGL62_YW_Down	-5.68609376755159	0.000378644730980048	AT5G12060	.	Plant self-incompatibility protein S1 family	9.167568	5.619871	22.831298	0.643398	0	0
FvH4_4g02160	AGL62_YW_Down	-6.67003224993718	0.00132281663137824	AT5G12060	.	Plant self-incompatibility protein S1 family	12.917275	8.595464	17.510999	0	0	0
FvH4_4g02340	AGL62_YW_Down	-6.38653374684103	0.005873378120664	AT1G06770	DRIP1	DREB2A-interacting protein 1	0.300816	0.261919	0.651991	0	0	0
FvH4_4g02612	AGL62_YW_Down	-6.92756923371115	0.00399922582128391	.	.	.	0.60295	0.207985	1.755519	0	0	0
FvH4_4g03180	AGL62_YW_Down	-4.08356808952852	2.70774053528657e-05	AT5G43530	.	Helicase protein with RING/U-box domain	2.579109	1.563395	1.256885	0.039215	0.214543	0.039915
FvH4_4g03304	AGL62_YW_Down	-2.52117419591735	0.00858998718219326	AT1G06620	.	2-oxoglutarate (2OG) and Fe(II)-dependent oxygenase superfamily protein	44.488892	37.678207	46.424173	6.284788	11.429355	2.551383
FvH4_4g03531	AGL62_YW_Down	-7.13262889469061	4.05293181617476e-05	.	.	.	10.26925	6.983375	35.21748	0	0.345495	0
FvH4_4g03630	AGL62_YW_Down	-1.55959247706792	0.0143379853472915	AT1G04410	.	Lactate/malate dehydrogenase family protein	717.366888	481.669325	628.84178	164.638365	219.874156	161.910272
FvH4_4g03640	AGL62_YW_Down	-2.65212472000854	0.0025774403889084	AT1G65660	SMP1	Pre-mRNA splicing Prp18-interacting factor	3.526043	5.26826	3.825088	0.553244	0.394252	0.806547
FvH4_4g03950	AGL62_YW_Down	-4.93803074114299	2.19911560208955e-08	AT3G25400	.	CONTAINS InterPro DOMAIN/s: NTP Pyrophosphohydrolase MazG-related, RS21-C6 (InterPro:IPR011394), EAR (InterPro:IPR009039), NTP pyrophosphohydrolase MazG, putative catalytic core (InterPro:IPR004518); Has 1123 Blast hits to 1121 proteins in 452 species: Archae - 22; Bacteria - 753; Metazoa - 81; Fungi - 3; Plants - 83; Viruses - 0; Other Eukaryotes - 181 (source: NCBI BLink).	7.600435	4.955201	8.700893	0.283597	0.072781	0.237074
FvH4_4g04120	AGL62_YW_Down	-2.92316458418079	1.15032315273456e-13	.	.	.	177.850953	121.878973	121.837263	15.17245	14.175572	18.985081
FvH4_4g04210	AGL62_YW_Down	-8.7212205278165	2.65004747594396e-08	AT1G20030	.	Pathogenesis-related thaumatin superfamily protein	6.019467	3.978996	4.303106	0	0	0
FvH4_4g04380	AGL62_YW_Down	-3.78992982257672	0.000451513708702833	AT2G33385	arpc2b	actin-related protein C2B	1.997869	2.347694	1.853428	0.04748	0.321214	0.051456
FvH4_4g04620	AGL62_YW_Down	-2.11676444444241	0.0298788179585852	AT1G04520	PDLP2	plasmodesmata-located protein 2	15.58831	10.894914	15.723975	2.791125	4.417722	1.499805
FvH4_4g04700	AGL62_YW_Down	-3.15115051706527	1.38463400484423e-07	AT1G04550	IAA12,BDL	AUX/IAA transcriptional regulator family protein	115.1988	80.449878	107.665351	4.918103	15.609437	10.061551
FvH4_4g05420	AGL62_YW_Down	-2.50610018571737	0.00152587659827631	AT3G23990	HSP60,HSP60-3B	heat shock protein 60	14.109911	8.4201	13.356237	1.062626	1.669919	2.743391
FvH4_4g05610	AGL62_YW_Down	-3.55721864149334	0.000197351932087778	AT1G04645	.	Plant self-incompatibility protein S1 family	72.314969	53.428799	116.480925	10.496068	5.61856	1.803564
FvH4_4g05620	AGL62_YW_Down	-7.02621270266586	0.000271829603630553	AT5G12060	.	Plant self-incompatibility protein S1 family	1.576326	1.456316	2.505066	0	0	0
FvH4_4g05760	AGL62_YW_Down	-3.13769176405413	0.00931257973104509	AT4G13710	.	Pectin lyase-like superfamily protein	102.370706	58.049855	82.208091	3.298994	19.443235	2.719967
FvH4_4g06270	AGL62_YW_Down	-1.92876279949573	4.90850562633315e-08	AT2G31490	.	unknown protein; Has 55 Blast hits to 55 proteins in 15 species: Archae - 0; Bacteria - 0; Metazoa - 0; Fungi - 0; Plants - 55; Viruses - 0; Other Eukaryotes - 0 (source: NCBI BLink).	559.931804	438.518826	561.667771	110.365647	122.782455	126.179512
FvH4_4g06290	AGL62_YW_Down	-6.31338807264192	0.00764997372574	AT5G07610	.	F-box family protein	0.702647	0.391981	1.159537	0	0	0
FvH4_4g06480	AGL62_YW_Down	-2.24909831676745	1.97852534864547e-11	AT1G73280	scpl3	serine carboxypeptidase-like 3	51.529229	44.757815	57.751017	9.985683	9.421315	9.040316
FvH4_4g06580	AGL62_YW_Down	-9.97242323945865	7.91573373569581e-10	AT5G38330	LCR80	low-molecular-weight cysteine-rich 80	21.135378	11.30125	47.594307	0	0	0
FvH4_4g06730	AGL62_YW_Down	-6.14872711443614	1.46956356854568e-13	AT4G14276	.	Defensin-like (DEFL) family protein	38.653329	29.304625	53.553056	0.584976	0	0.838652
FvH4_4g06751	AGL62_YW_Down	-7.33579222706792	6.79882999580057e-11	.	.	.	30.824017	23.397705	31.764736	0.489838	0	0
FvH4_4g06850	AGL62_YW_Down	-3.15325897836009	6.00498260400727e-06	AT5G57090	EIR1,WAV6,ATPIN2,PIN2,AGR,AGR1	Auxin efflux carrier family protein	6.832508	3.582955	9.966857	0.707985	0.767599	0.528975
FvH4_4g07010	AGL62_YW_Down	-1.91808369679213	0.00698033788149636	AT5G57123	.	unknown protein; BEST Arabidopsis thaliana protein match is: unknown protein (TAIR:AT4G29905.1); Has 30201 Blast hits to 17322 proteins in 780 species: Archae - 12; Bacteria - 1396; Metazoa - 17338; Fungi - 3422; Plants - 5037; Viruses - 0; Other Eukaryotes - 2996 (source: NCBI BLink).	90.633978	60.277254	85.557904	15.318552	26.311974	14.02213
FvH4_4g07190	AGL62_YW_Down	-5.78015047329814	0.0306188555175925	AT4G35670	.	Pectin lyase-like superfamily protein	0.395974	0.600992	0.479577	0	0	0
FvH4_4g07411	AGL62_YW_Down	-5.35823433838088	2.91594152672512e-44	.	.	.	168.176833	109.019986	213.778517	3.590197	3.184201	3.626954
FvH4_4g07480	AGL62_YW_Down	-6.14902774058926	0.00814149426847289	AT4G30030	.	Eukaryotic aspartyl protease family protein	0.521648	0.651142	0.593269	0	0	0
FvH4_4g07520	AGL62_YW_Down	-4.08272395945745	2.9231529004042e-14	AT4G30110	HMA2,ATHMA2	heavy metal atpase 2	4.330405	3.32082	4.099045	0.268704	0.250689	0.088255
FvH4_4g07750	AGL62_YW_Down	-2.35100793060938	0.00799352955980246	AT4G30170	.	Peroxidase family protein	229.919602	211.446	332.463592	36.146036	77.067331	24.005809
FvH4_4g07930	AGL62_YW_Down	-3.69659466842439	0.00019108458529608	AT1G33540	scpl18	serine carboxypeptidase-like 18	41.607568	25.981209	15.140161	1.111146	4.061507	0.678894
FvH4_4g08330	AGL62_YW_Down	-2.16800197106978	0.00557810859709564	AT5G57480	.	P-loop containing nucleoside triphosphate hydrolases superfamily protein	23.778538	14.06899	17.744296	3.961264	4.850498	2.12386
FvH4_4g08510	AGL62_YW_Down	-4.75389028677678	0.00272772999350988	AT5G57670	.	Protein kinase superfamily protein	1.703607	1.210456	1.284316	0	0.170635	0
FvH4_4g08820	AGL62_YW_Down	-3.06980477527615	0.00867002188108041	AT4G30860	ASHR3,SDG4	SET domain group 4	2.693113	0.815701	2.213116	0.126813	0.354703	0.131015
FvH4_4g09130	AGL62_YW_Down	-2.41839641701337	9.5037079902968e-07	AT5G57590	BIO1	adenosylmethionine-8-amino-7-oxononanoate transaminases	5.626355	5.88332	5.745902	1.054133	1.129706	0.704507
FvH4_4g09340	AGL62_YW_Down	-2.27443026073174	0.00140744469810912	AT3G21240	4CL2,AT4CL2	4-coumarate:CoA ligase 2	125.360243	158.708746	145.587496	25.031208	39.596743	15.696392
FvH4_4g09950	AGL62_YW_Down	-2.93183688235338	0.000324287719027903	AT4G30320	.	CAP (Cysteine-rich secretory proteins, Antigen 5, and Pathogenesis-related 1 protein) superfamily protein	4.821054	2.660751	2.85518	0.3017	0.595423	0.297332
FvH4_4g10090	AGL62_YW_Down	-8.86017337895277	6.85783049231122e-07	.	.	.	12.906574	16.149054	54.868951	0	0	0
FvH4_4g10190	AGL62_YW_Down	-2.65672055452271	0.000353938810368307	AT5G57800	FLP1,YRE,CER3,WAX2	Fatty acid hydroxylase superfamily	49.56863	55.986865	45.056289	4.87307	12.624513	4.352417
FvH4_4g10830	AGL62_YW_Down	-2.88368334893415	0.0182072555051334	AT2G43290	MSS3	Calcium-binding EF-hand family protein	4.775196	5.646962	3.596241	0.124127	0.898252	0.695587
FvH4_4g11030	AGL62_YW_Down	-3.38788065865599	0.0387596673862762	AT4G32830	AtAUR1,AUR1	ataurora1	6.054089	14.729744	6.950369	0.923455	1.324071	0.199124
FvH4_4g11830	AGL62_YW_Down	-3.23635026483178	0.001761036258523	.	.	.	31.476694	15.341506	39.180243	4.558386	2.431962	0.916855
FvH4_4g11890	AGL62_YW_Down	-1.59982018914027	0.0427612070562708	AT3G20000	TOM40	translocase of the outer mitochondrial membrane 40	89.021161	61.329348	71.574147	20.837168	19.062097	23.795994
FvH4_4g13280	AGL62_YW_Down	-1.50336380659628	0.000120020226599882	AT4G13940	HOG1,EMB1395,SAHH1,MEE58,ATSAHH1	S-adenosyl-L-homocysteine hydrolase	591.54183	467.458058	541.638533	153.002305	181.786703	162.183531
FvH4_4g13290	AGL62_YW_Down	-2.10579297184539	3.59866888379766e-20	AT4G13930	SHM4	serine hydroxymethyltransferase 4	298.144625	260.906553	267.246183	55.246392	61.35331	52.720396
FvH4_4g13360	AGL62_YW_Down	-1.74783943250178	0.0293951530653368	AT4G13840	.	HXXXD-type acyl-transferase family protein	7.45059	7.123677	9.384193	1.907786	2.64924	1.788173
FvH4_4g14440	AGL62_YW_Down	-7.28904079789905	6.33211817629408e-05	AT5G19040	ATIPT5,IPT5	isopentenyltransferase 5	0.622453	0.388897	0.609927	0	0	0
FvH4_4g14940	AGL62_YW_Down	-4.40091306309701	0.0164653234226077	AT5G19260	.	Protein of unknown function (DUF3049)	2.318901	3.223091	2.472991	0	0.367654	0
FvH4_4g15000	AGL62_YW_Down	-2.02934193481896	0.000734278714092019	AT3G48690	ATCXE12,CXE12	alpha/beta-Hydrolases superfamily protein	68.150732	35.444096	64.059557	11.117865	13.013202	11.668183
FvH4_4g15140	AGL62_YW_Down	-2.87914439897381	0.00141358873663109	AT5G26330	.	Cupredoxin superfamily protein	62.201166	65.356172	79.00103	9.151228	13.421988	2.81504
FvH4_4g15221	AGL62_YW_Down	-4.57786049160938	4.62747422906981e-05	AT5G26340	MSS1,STP13,ATSTP13	Major facilitator superfamily protein	3.011434	1.279111	2.371213	0	0.187971	0.063811
FvH4_4g15300	AGL62_YW_Down	-4.66532536113723	0.003419610595757	AT1G68570	.	Major facilitator superfamily protein	1.214826	0.790779	1.326278	0	0.124961	0
FvH4_4g15440	AGL62_YW_Down	-6.19826903946218	0.0149591481509181	AT5G43150	.	unknown protein; FUNCTIONS IN: molecular_function unknown; INVOLVED IN: biological_process unknown; LOCATED IN: mitochondrion; EXPRESSED IN: 22 plant structures; EXPRESSED DURING: 13 growth stages; Has 1807 Blast hits to 1807 proteins in 277 species: Archae - 0; Bacteria - 0; Metazoa - 736; Fungi - 347; Plants - 385; Viruses - 0; Other Eukaryotes - 339 (source: NCBI BLink).	0.824833	2.318972	2.709721	0	0	0
FvH4_4g15880	AGL62_YW_Down	-6.71831402257862	0.00143932796080301	AT3G24130	.	Pectin lyase-like superfamily protein	1.251178	0.497645	1.186222	0	0	0
FvH4_4g16270	AGL62_YW_Down	-2.8385951144078	0.0241781937497578	AT1G05440	.	C-8 sterol isomerases	4.89788	1.822503	2.796175	0.491882	0.561327	0.142318
FvH4_4g16460	AGL62_YW_Down	-6.6485559585761	3.72829687938278e-19	AT2G30810	.	Gibberellin-regulated family protein	112.713183	78.034536	273.004582	2.127707	1.374433	0.585585
FvH4_4g16860	AGL62_YW_Down	-2.05778704278968	0.0150721758590347	AT5G18850	.	unknown protein; FUNCTIONS IN: molecular_function unknown; INVOLVED IN: biological_process unknown; LOCATED IN: endomembrane system; EXPRESSED IN: 23 plant structures; EXPRESSED DURING: 13 growth stages; Has 1807 Blast hits to 1807 proteins in 277 species: Archae - 0; Bacteria - 0; Metazoa - 736; Fungi - 347; Plants - 385; Viruses - 0; Other Eukaryotes - 339 (source: NCBI BLink).	59.787557	41.808096	53.343054	11.004698	15.970591	6.203603
FvH4_4g17050	AGL62_YW_Down	-2.89876434446865	0.00356330260466795	AT5G18700	RUK,EMB3013	Protein kinase family protein with ARM repeat domain	4.483641	2.475838	2.539314	0.27224	0.724051	0.158682
FvH4_4g17060	AGL62_YW_Down	-2.96629490635367	0.00296906301124699	.	.	.	9.034264	5.030011	4.502365	0.956296	0.438957	0.656552
FvH4_4g17100	AGL62_YW_Down	-3.03857803566894	1.76227596371617e-10	AT1G08820	VAP27-2	vamp/synaptobrevin-associated protein 27-2	28.173317	21.618138	21.689206	1.616507	3.734332	2.41365
FvH4_4g17150	AGL62_YW_Down	-6.02107497819319	6.35165581695853e-05	AT1G64940	CYP89A6	cytochrome P450, family 87, subfamily A, polypeptide 6	3.133762	1.353991	6.987505	0.151893	0	0
FvH4_4g17600	AGL62_YW_Down	-4.86168855704101	6.17576147635391e-06	AT3G26700	.	Protein kinase superfamily protein	34.106742	20.073047	26.019722	0.396753	2.062777	0.106004
FvH4_4g18001	AGL62_YW_Down	-1.85420117124127	3.63001934331342e-06	AT4G15800	RALFL33	ralf-like 33	98.324959	102.784001	113.546609	24.273247	30.015367	22.981203
FvH4_4g18040	AGL62_YW_Down	-1.70150990624641	0.0191203414466641	AT3G62720	ATXT1,XT1,XXT1	xylosyltransferase 1	77.25736	90.191597	61.330326	19.296832	23.192242	20.160006
FvH4_4g18210	AGL62_YW_Down	-3.49439415491671	1.74592624938222e-11	AT4G15830	.	ARM repeat superfamily protein	15.642068	10.124056	10.198397	0.85864	1.398978	0.596845
FvH4_4g18410	AGL62_YW_Down	-3.04218293902467	0.000307034836378632	AT3G62830	UXS2,ATUXS2,AUD1	NAD(P)-binding Rossmann-fold superfamily protein	3.394775	4.211748	3.877607	0.502743	0.603925	0.158614
FvH4_4g18800	AGL62_YW_Down	-2.04714405590931	0.000349128408242597	AT3G16780	.	Ribosomal protein L19e family protein	145.45437	99.181696	137.740177	20.032599	27.877081	33.056273
FvH4_4g18950	AGL62_YW_Down	-4.09117910537349	1.64152742046931e-09	AT4G08570	.	Heavy metal transport/detoxification superfamily protein	6.285455	4.098145	6.369762	0.454706	0.238517	0.174232
FvH4_4g19250	AGL62_YW_Down	-2.10556697387839	0.00699671069973365	.	.	.	129.894855	148.150184	123.222441	21.78944	44.051542	18.747958
FvH4_4g19310	AGL62_YW_Down	-7.16967194584901	0.000326964073620861	AT5G49330	MYB111,ATMYB111,PFG3	myb domain protein 111	0.734933	1.051	0.390985	0	0	0
FvH4_4g19430	AGL62_YW_Down	-1.52537262426329	0.029352981173612	AT3G06700	.	Ribosomal L29e protein family	843.920359	633.604989	761.064161	228.287297	208.893577	241.201254
FvH4_4g19850	AGL62_YW_Down	-3.45100088125957	0.0019656841876235	AT3G17070	.	Peroxidase family protein	6.77592	5.18097	2.269824	0.553564	0.482873	0.129099
FvH4_4g19872	AGL62_YW_Down	-5.73652447730962	4.79993398484745e-12	AT2G23540	.	GDSL-like Lipase/Acylhydrolase superfamily protein	8.669894	6.245402	8.347003	0.081879	0.329977	0
FvH4_4g20220	AGL62_YW_Down	-4.32128415537299	0.020089970230122	AT4G16270	.	Peroxidase superfamily protein	76.306593	54.292791	60.009409	0.97081	7.581647	0.405784
FvH4_4g20430	AGL62_YW_Down	-5.58996766393214	0.0179584130728608	AT1G47960	C/VIF1,ATC/VIF1	cell wall / vacuolar inhibitor of fructosidase 1	4.24626	1.384205	2.750676	0.151264	0	0
FvH4_4g20490	AGL62_YW_Down	-3.85682841707255	0.000424510947787927	.	.	.	2954.121863	1941.660501	3052.823581	148.352393	328.132915	22.87312
FvH4_4g20510	AGL62_YW_Down	-5.76002017111064	7.75186018151997e-19	AT1G47960	C/VIF1,ATC/VIF1	cell wall / vacuolar inhibitor of fructosidase 1	35.925356	14.967948	35.37519	0.630973	0.418238	0.340239
FvH4_4g20520	AGL62_YW_Down	-4.31309347953915	0.0272416399010674	.	.	.	84.811091	50.067626	89.340012	1.026176	9.043602	0.489644
FvH4_4g20990	AGL62_YW_Down	-5.66400631297948	0.00145054960170045	AT1G48100	.	Pectin lyase-like superfamily protein	1.085841	0.979435	0.664942	0	0.051891	0
FvH4_4g21340	AGL62_YW_Down	-2.08700831660894	0.0224525400434607	AT3G17390	MTO3,SAMS3,MAT4	S-adenosylmethionine synthetase family protein	500.313181	819.28197	442.615046	89.685282	125.376686	156.592618
FvH4_4g21350	AGL62_YW_Down	-11.0390157975424	9.91952525607493e-42	AT1G66870	.	Carbohydrate-binding X8 domain superfamily protein	152.109493	115.392254	318.717994	0.075296	0.186092	0
FvH4_4g21730	AGL62_YW_Down	-3.00131617540229	2.1428068338548e-05	AT1G48320	.	Thioesterase superfamily protein	69.229652	47.10635	76.992851	6.752048	11.545387	3.325772
FvH4_4g21740	AGL62_YW_Down	-1.53346274096853	0.0411141732845998	AT1G48320	.	Thioesterase superfamily protein	18.5443	15.798458	17.48427	5.242104	6.262045	4.357899
FvH4_4g21770	AGL62_YW_Down	-1.75027148899263	0.015502850853512	AT3G17590	BSH	transcription regulatory protein SNF5, putative (BSH)	24.200075	22.496248	19.786247	5.18713	7.775487	4.685982
FvH4_4g21780	AGL62_YW_Down	-4.41830273898181	1.76951230237383e-07	AT3G17600	IAA31	indole-3-acetic acid inducible 31	26.425278	13.524854	23.974676	0.278824	1.940937	0.509859
FvH4_4g21800	AGL62_YW_Down	-2.13579840582539	0.0461309673507094	AT3G17609	HYH	HY5-homolog	24.223961	8.995051	15.305831	3.638266	3.727389	2.239718
FvH4_4g22430	AGL62_YW_Down	-5.42196563793485	2.61462309912782e-08	AT1G28130	GH3.17	Auxin-responsive GH3 family protein	36.97766	27.913071	46.165901	0.343084	1.932227	0.140886
FvH4_4g22570	AGL62_YW_Down	-3.60218199897815	0.0143379853472915	AT1G27440	GUT2,IRX10,ATGUT1	Exostosin family protein	7.132641	7.697037	8.158735	0.730795	0.974075	0.020217
FvH4_4g22630	AGL62_YW_Down	-8.11539614392651	5.5215131102975e-05	AT1G57820	VIM1,ORTH2	Zinc finger (C3HC4-type RING finger) family protein	0.544605	0.200367	1.622816	0	0	0
FvH4_4g22710	AGL62_YW_Down	-3.15598998240252	0.00698033788149636	AT5G13960	SUVH4,KYP,SDG33	SU(VAR)3-9 homolog 4	3.46445	1.432723	1.658105	0.350999	0.198901	0.084189
FvH4_4g23050	AGL62_YW_Down	-2.94627445494545	3.67959453270622e-05	.	.	.	340.206639	354.005095	318.916324	38.825559	63.187465	16.991145
FvH4_4g23640	AGL62_YW_Down	-2.86125352398439	0.00185044077489342	AT1G62940	ACOS5	acyl-CoA synthetase 5	2.145035	1.187921	2.043899	0.167289	0.315271	0.173638
FvH4_4g23670	AGL62_YW_Down	-2.69910002714966	9.04637157837515e-13	AT1G27950	LTPG1	glycosylphosphatidylinositol-anchored lipid protein transfer 1	675.848424	597.823241	620.638929	60.782185	98.003805	99.439258
FvH4_4g23680	AGL62_YW_Down	-1.85764051957126	0.00298560563839027	AT1G27930	.	Protein of unknown function (DUF579)	8.583263	9.384719	10.25198	2.1055	2.329763	2.433775
FvH4_4g23710	AGL62_YW_Down	-5.39454122936999	2.05389024849125e-09	AT2G23520	.	Pyridoxal phosphate (PLP)-dependent transferases superfamily protein	3.723294	3.300228	4.132764	0.106511	0.145076	0
FvH4_4g23791	AGL62_YW_Down	-7.26673915315541	9.65057104966341e-05	AT1G67370	ASY1,ATASY1	DNA-binding HORMA family protein	1.917389	0.901762	1.286303	0	0	0
FvH4_4g23840	AGL62_YW_Down	-3.2462185407133	2.29814156153308e-05	AT5G43250	NF-YC13	nuclear factor Y, subunit C13	2.63477	2.017087	2.051563	0.119027	0.33449	0.17826
FvH4_4g23980	AGL62_YW_Down	-6.35032044838336	0.00268285487334515	AT3G27210	.	unknown protein; FUNCTIONS IN: molecular_function unknown; INVOLVED IN: N-terminal protein myristoylation; LOCATED IN: plasma membrane; EXPRESSED IN: 22 plant structures; EXPRESSED DURING: 13 growth stages; BEST Arabidopsis thaliana protein match is: unknown protein (TAIR:AT5G40860.1); Has 133 Blast hits to 98 proteins in 25 species: Archae - 0; Bacteria - 6; Metazoa - 32; Fungi - 7; Plants - 70;…	3.051673	0.75269	3.003554	0.0723	0	0
FvH4_4g24120	AGL62_YW_Down	-6.88948125806318	0.00262340765595825	AT5G14230	.	CONTAINS InterPro DOMAIN/s: Ankyrin repeat-containing domain (InterPro:IPR020683), Ankyrin repeat (InterPro:IPR002110); BEST Arabidopsis thaliana protein match is: XB3 ortholog 2 in Arabidopsis thaliana (TAIR:AT5G57740.1); Has 66374 Blast hits to 25358 proteins in 1201 species: Archae - 121; Bacteria - 8133; Metazoa - 29530; Fungi - 5885; Plants - 3349; Viruses - 785; Other Eukaryotes - 18571 (so…	0.236714	0.150648	0.747231	0	0	0
FvH4_4g24340	AGL62_YW_Down	-4.45781002278746	0.0460288043920396	AT1G24360	.	NAD(P)-binding Rossmann-fold superfamily protein	32.976435	17.819675	25.195398	0.273859	2.89434	0.081131
FvH4_4g24380	AGL62_YW_Down	-2.35183628710758	0.00414063532903429	AT1G67630	POLA2	DNA polymerase alpha 2	8.340103	4.518218	4.020773	0.720579	1.267723	0.924499
FvH4_4g24550	AGL62_YW_Down	-4.3561854545755	0.0137165233078333	AT3G26040	.	HXXXD-type acyl-transferase family protein	2.042626	0.720529	0.848527	0	0.085174	0.067065
FvH4_4g24920	AGL62_YW_Down	-5.37469458257188	0.000271221115665882	.	.	.	16.207847	15.527937	34.846303	0	1.52829	0
FvH4_4g24940	AGL62_YW_Down	-10.1004611900371	1.91492211378459e-21	AT3G17152	.	Plant invertase/pectin methylesterase inhibitor superfamily protein	96.17787	65.389763	137.27633	0	0.256605	0
FvH4_4g24960	AGL62_YW_Down	-2.17411617758447	0.0161780431886592	AT3G26085	.	CAAX amino terminal protease family protein	11.074561	9.23984	20.251055	2.0891	2.564733	3.193593
FvH4_4g24990	AGL62_YW_Down	-6.29165084619676	0.000963362826588421	AT1G24470	KCR2,ATKCR2	beta-ketoacyl reductase 2	1.326298	1.139501	1.168882	0.040643	0	0
FvH4_4g25190	AGL62_YW_Down	-6.73373034918648	9.09137572280295e-06	AT1G47960	C/VIF1,ATC/VIF1	cell wall / vacuolar inhibitor of fructosidase 1	8.081034	5.470127	10.118222	0	0.213262	0
FvH4_4g25210	AGL62_YW_Down	-11.2675365051365	7.99354996168882e-15	AT1G47960	C/VIF1,ATC/VIF1	cell wall / vacuolar inhibitor of fructosidase 1	57.082361	26.388132	51.168548	0	0	0
FvH4_4g25350	AGL62_YW_Down	-10.580471778671	6.59991091371152e-08	AT1G24540	CYP86C1	cytochrome P450, family 86, subfamily C, polypeptide 1	68.989113	6.473358	44.132221	0.058619	0	0
FvH4_4g25740	AGL62_YW_Down	-5.11961937914341	0.000279328240610635	AT4G12690	.	Plant protein of unknown function (DUF868)	3.316917	2.713743	3.01158	0.230159	0	0
FvH4_4g25850	AGL62_YW_Down	-4.72691961866963	0.00447154379463019	AT1G70560	WEI8,TAA1,SAV3	tryptophan aminotransferase of Arabidopsis 1	0.88396	0.717184	4.112606	0	0.121668	0.071063
FvH4_4g26050	AGL62_YW_Down	-4.82791986890475	1.47572350002149e-05	AT3G26610	.	Pectin lyase-like superfamily protein	2.435645	1.449978	1.328561	0	0.051402	0.101432
FvH4_4g26080	AGL62_YW_Down	-2.85756327067933	0.00378391119433343	AT1G23360	MENG	S-adenosyl-L-methionine-dependent methyltransferases superfamily protein	12.609093	8.495561	12.745102	0.631331	2.72406	0.897348
FvH4_4g26180	AGL62_YW_Down	-4.30075674633847	3.68048211128337e-05	AT5G20950	.	Glycosyl hydrolase family protein	138.113805	124.436199	130.895274	2.079278	15.063107	1.604919
FvH4_4g26400	AGL62_YW_Down	-2.98037601349375	0.00287861015951765	AT2G01120	ORC4	origin recognition complex subunit 4	3.917783	1.708213	2.150042	0.222871	0.391093	0.250459
FvH4_4g26581	AGL62_YW_Down	-2.16136708791308	0.000342031369361205	AT2G01170	BAT1	bidirectional amino acid transporter 1	108.713732	99.198061	94.027795	14.585017	28.64368	17.22179
FvH4_4g27060	AGL62_YW_Down	-4.97900807618327	4.95907623986615e-06	AT1G68330	.	unknown protein; BEST Arabidopsis thaliana protein match is: unknown protein (TAIR:AT1G48780.1); Has 155 Blast hits to 147 proteins in 23 species: Archae - 0; Bacteria - 0; Metazoa - 19; Fungi - 3; Plants - 126; Viruses - 0; Other Eukaryotes - 7 (source: NCBI BLink).	3.064469	1.989721	2.79554	0.153398	0.076674	0
FvH4_4g27360	AGL62_YW_Down	-2.76566546055919	0.000919263978872839	AT1G25425	CLE43	CLAVATA3/ESR-RELATED 43	47.422326	35.431507	39.500515	5.240067	4.961981	5.563056
FvH4_4g27380	AGL62_YW_Down	-4.80533510002143	7.76105388812295e-06	AT1G68510	LBD42	LOB domain-containing protein 42	17.580391	12.114203	25.433654	0.102749	1.50878	0.226237
FvH4_4g27420	AGL62_YW_Down	-2.58940934547077	6.99088544562423e-07	AT1G68530	CUT1,POP1,CER6,G2,KCS6	3-ketoacyl-CoA synthase 6	189.396471	121.846176	189.665212	15.96752	33.939127	23.960702
FvH4_4g27501	AGL62_YW_Down	-1.88329646371703	0.00295467240330752	.	.	.	21.777408	22.602506	19.913344	4.891505	5.996801	4.592792
FvH4_4g27770	AGL62_YW_Down	-2.37733820167203	0.0145183792606313	AT1G25510	.	Eukaryotic aspartyl protease family protein	10.366192	8.880472	5.78859	0.933362	2.479329	0.960326
FvH4_4g28010	AGL62_YW_Down	-3.05780978071816	0.00117372441451226	AT1G13290	DOT5,WIP6	C2H2-like zinc finger protein	6.82726	2.963392	4.583477	0.539658	0.799903	0.198529
FvH4_4g28110	AGL62_YW_Down	-2.84424647716324	1.74340248812975e-28	AT1G75290	.	NAD(P)-binding Rossmann-fold superfamily protein	571.30236	502.816779	549.636257	53.516034	80.610731	66.433108
FvH4_4g28220	AGL62_YW_Down	-2.48096452506625	0.00247457812824889	AT1G26100	.	Cytochrome b561/ferric reductase transmembrane protein family	10.868656	6.760709	9.40231	1.068891	2.294451	0.970619
FvH4_4g28340	AGL62_YW_Down	-2.30846429306979	0.0370579139221015	AT1G68760	ATNUDT1,ATNUDX1,NUDX1	nudix hydrolase 1	5.864297	7.676508	3.991192	1.276625	1.247547	0.658777
FvH4_4g28430	AGL62_YW_Down	-4.70737085277807	2.29841090411558e-06	AT1G68725	AGP19,ATAGP19	arabinogalactan protein 19	47.520655	54.514365	54.802521	1.519421	3.828185	0.215074
FvH4_4g28830	AGL62_YW_Down	-11.9778826242621	9.69659815751673e-16	.	.	.	96.22152	61.5799	217.286228	0	0	0.065153
FvH4_4g28850	AGL62_YW_Down	-8.68464920452617	5.64724687690573e-18	.	.	.	40.95997	28.882174	66.831538	0.304916	0	0
FvH4_4g28940	AGL62_YW_Down	-3.30555528570663	0.0411141732845998	AT1G68940	.	Armadillo/beta-catenin-like repeat family protein	0.320816	0.326182	0.380629	0.041752	0.042277	0.011105
FvH4_4g29330	AGL62_YW_Down	-2.64657807762063	1.06023452454423e-06	AT2G03760	ST,ATST1,RAR047,ST1,AtSOT1,AtSOT12,SOT12	sulphotransferase 12	13.066069	7.829368	10.444004	1.472718	1.702258	1.208602
FvH4_4g29331	AGL62_YW_Down	-4.15236137378313	8.16454061678474e-10	AT2G03760	ST,ATST1,RAR047,ST1,AtSOT1,AtSOT12,SOT12	sulphotransferase 12	19.679622	13.150862	18.087171	0.535468	1.672441	0.41236
FvH4_4g29890	AGL62_YW_Down	-4.25101242537903	0.000363219172773918	AT2G03640	.	Nuclear transport factor 2 (NTF2) family protein with RNA binding (RRM-RBD-RNP motifs) domain	1.410943	1.799045	1.439211	0.143862	0	0.069272
FvH4_4g30101	AGL62_YW_Down	-1.97886297550755	0.0411529593699856	AT2G03530	UPS2,ATUPS2	ureide permease 2	15.662152	15.309294	12.326729	2.099069	3.040597	4.495869
FvH4_4g30170	AGL62_YW_Down	-1.80705488444996	0.000231451553519143	AT5G46110	APE2,TPT	Glucose-6-phosphate/phosphate translocator-related	36.378803	36.192725	42.776144	9.755588	11.441651	8.05064
FvH4_4g30350	AGL62_YW_Down	-2.4177186153971	5.60590135333045e-05	AT1G26610	.	C2H2-like zinc finger protein	12.655915	8.73356	12.563058	1.547496	2.813056	1.316969
FvH4_4g31010	AGL62_YW_Down	-4.35356338045783	0.0475194035350752	AT1G14140	.	Mitochondrial substrate carrier family protein	0.772059	1.33637	2.076483	0.183365	0	0
FvH4_4g31140	AGL62_YW_Down	-4.29125329321636	0.0374294227430923	AT1G69530	ATEXPA1,EXP1,AT-EXP1,ATEXP1,ATHEXP ALPHA 1.2,EXPA1	expansin A1	298.913469	103.678959	194.57291	1.216614	24.108353	2.954213
FvH4_4g31640	AGL62_YW_Down	-1.93698782218697	0.0405930551206311	AT1G69780	ATHB13	Homeobox-leucine zipper protein family	21.890317	17.882394	20.351003	2.684402	4.800267	6.30806
FvH4_4g31670	AGL62_YW_Down	-2.34206131500067	2.93727065879877e-05	AT1G14360	ATUTR3,UTR3	UDP-galactose transporter 3	111.143001	78.809592	83.162484	14.236071	12.362551	20.088345
FvH4_4g31980	AGL62_YW_Down	-3.75473169826138	1.05962909080325e-15	AT1G14430	.	glyoxal oxidase-related protein	48.220899	77.587394	50.23971	3.732299	3.28189	4.552734
FvH4_4g31981	AGL62_YW_Down	-4.45675561477577	1.46402031542499e-21	AT1G14430	.	glyoxal oxidase-related protein	7.343444	5.049744	6.137534	0.1682	0.384697	0.198042
FvH4_4g32270	AGL62_YW_Down	-3.26404543666237	3.99393720325604e-13	AT1G71040	LPR2	Cupredoxin superfamily protein	150.799852	88.47351	140.704667	13.818918	12.930602	7.825221
FvH4_4g32420	AGL62_YW_Down	-1.67207100510194	0.0132633908070879	AT1G70985	.	hydroxyproline-rich glycoprotein family protein	2574.887732	2231.960759	3063.580595	705.091124	916.673581	568.474784
FvH4_4g32620	AGL62_YW_Down	-1.81782508932339	0.00134313665595086	AT1G23100	.	GroES-like family protein	186.404977	134.304279	167.480035	32.042458	42.089259	47.210694
FvH4_4g32910	AGL62_YW_Down	-4.41971827248497	0.00150736602749983	AT1G23420	INO	Plant-specific transcription factor YABBY family protein	35.275577	24.857708	21.897619	0.412704	3.125366	0.074274
FvH4_4g33130	AGL62_YW_Down	-2.30607727210149	0.0011991135626235	AT2G01830	WOL,CRE1,WOL1,AHK4,ATCRE1	CHASE domain containing histidine kinase protein	2.317166	2.40142	2.347505	0.250715	0.556922	0.466532
FvH4_4g33449	AGL62_YW_Down	-3.43628832887037	0.0141060771684826	AT1G14790	RDR1,ATRDRP1	RNA-dependent RNA polymerase 1	4.130659	2.808439	3.586889	0.219579	0.651748	0.025649
FvH4_4g33500	AGL62_YW_Down	-2.28861006315146	7.57574629253027e-05	AT1G14830	ADL1C,ADL5,DRP1C,DL1C	DYNAMIN-like 1C	41.157518	38.241243	37.167943	4.73459	10.565223	6.147645
FvH4_4g33940	AGL62_YW_Down	-4.97236903199602	0.00272625926575835	AT1G70710	ATGH9B1,CEL1,GH9B1	glycosyl hydrolase 9B1	73.41453	39.745801	37.345524	0.316199	3.833333	0.335403
FvH4_4g33960	AGL62_YW_Down	-3.69349257130075	6.82907118925994e-05	AT1G14890	.	Plant invertase/pectin methylesterase inhibitor superfamily protein	21.633168	24.096275	20.725624	0.722664	3.457012	0.605631
FvH4_4g34320	AGL62_YW_Down	-3.71570798492562	0.0404911027940405	AT1G10610	.	basic helix-loop-helix (bHLH) DNA-binding superfamily protein	0.993873	0.67583	1.765706	0.059901	0.184475	0
FvH4_4g34410	AGL62_YW_Down	-2.69900172036175	0.00671800771583435	AT1G23790	.	Plant protein of unknown function (DUF936)	6.714942	3.816236	3.237746	0.452346	1.161914	0.311154
FvH4_4g34470	AGL62_YW_Down	-2.1523753771072	0.0222413770781301	AT1G70370	PG2	polygalacturonase 2	175.414153	155.699501	159.856103	24.279434	21.10007	50.417493
FvH4_4g34890	AGL62_YW_Down	-3.23699324774803	0.000347146460917502	AT1G24020	MLP423	MLP-like protein 423	4507.431853	2839.998207	4263.329141	287.985672	713.397541	116.714152
FvH4_4g34900	AGL62_YW_Down	-3.58419746020699	4.52312710925867e-05	AT1G24030	.	Protein kinase superfamily protein	79.149522	64.713272	85.071125	5.455918	10.441623	1.44229
FvH4_4g35051	AGL62_YW_Down	-5.56838229525068	4.7328014000711e-13	AT1G24100	UGT74B1	UDP-glucosyl transferase 74B1	6.511581	12.164699	22.562158	0.181089	0.43907	0.172396
FvH4_4g35460	AGL62_YW_Down	-2.12203928067847	2.00120896125748e-05	AT1G59640	ZCW32,BPE,BPEp	BIG PETAL P	16.373787	13.009457	11.696109	2.362124	3.203628	2.781322
FvH4_4g35530	AGL62_YW_Down	-3.61870542824021	0.000427964435375914	AT1G10380	.	Putative membrane lipoprotein	4.617437	1.687162	3.468331	0.331991	0.299417	0.073426
FvH4_4g35580	AGL62_YW_Down	-5.53711024666167	0.0229971642803444	AT1G10360	ATGSTU18,GST29,GSTU18	glutathione S-transferase TAU 18	0.765849	1.820851	0.981077	0.06698	0	0
FvH4_4g36102	AGL62_YW_Down	-2.5195153677341	4.2262663385475e-06	AT2G02100	LCR69,PDF2.2	low-molecular-weight cysteine-rich 69	6168.544029	4083.473781	8128.963797	986.410231	1138.363946	693.040332
FvH4_4g36104	AGL62_YW_Down	-3.03905849620777	3.53087818766906e-11	AT2G02100	LCR69,PDF2.2	low-molecular-weight cysteine-rich 69	4325.46258	3069.314924	5892.378777	478.449777	591.451672	356.708333
FvH4_4g36270	AGL62_YW_Down	-2.6847540368861	0.0364290189714077	.	.	.	7.124642	3.751522	7.465373	1.055166	0.625434	0.825815
FvH4_4g36440	AGL62_YW_Down	-3.34416718955718	0.00177055485301882	AT3G02820	.	zinc knuckle (CCHC-type) family protein	8.131557	4.234331	4.15998	0.094922	0.79003	0.562028
FvH4_4g37190	AGL62_YW_Down	-5.44237118525604	0.00269632120021709	AT5G08350	.	GRAM domain-containing protein / ABA-responsive protein-related	1.370236	1.279447	1.458758	0	0.090518	0
FvH4_4g37280	AGL62_YW_Down	-3.3806092239393	0.00210068609468064	AT5G23420	HMGB6	high-mobility group box 6	48.138216	24.919778	26.666206	1.444099	6.429579	0.916829
FvH4_4g37350	AGL62_YW_Down	-1.55581020344073	0.00159016415946317	AT5G08415	.	Radical SAM superfamily protein	55.145956	47.722608	54.588953	15.354761	16.130476	15.602599
FvH4_5g00270	AGL62_YW_Down	-3.0257101090918	3.6838475273245e-05	AT4G12430	TPPF	Haloacid dehalogenase-like hydrolase (HAD) superfamily protein	4.199402	2.341256	5.6369	0.433968	0.568262	0.315436
FvH4_5g00300	AGL62_YW_Down	-2.24799425481971	0.0125814560807876	AT4G12420	SKU5	Cupredoxin superfamily protein	77.392894	63.429047	48.680382	9.920378	19.662455	6.4783
FvH4_5g00571	AGL62_YW_Down	-1.7591223453911	0.0279798997470289	AT4G12320	CYP706A6	cytochrome P450, family 706, subfamily A, polypeptide 6	10.255407	7.156752	10.873183	2.551065	2.982432	1.844038
FvH4_5g00870	AGL62_YW_Down	-2.82626783800337	9.7913644645389e-08	AT1G12420	ACR8	ACT domain repeat 8	51.50959	46.773197	36.960665	3.508963	6.128894	7.228746
FvH4_5g01170	AGL62_YW_Down	-5.46964874890626	5.43382466234339e-10	AT4G22880	LDOX,TDS4,TT18,ANS	leucoanthocyanidin dioxygenase	395.614111	341.550115	407.702086	2.325154	18.981461	2.857477
FvH4_5g01210	AGL62_YW_Down	-5.38029572506516	0.00532242416543616	AT4G22900	.	Protein of unknown function (DUF1191)	0.884176	0.954413	0.526645	0	0.055272	0
FvH4_5g01340	AGL62_YW_Down	-1.84178751761953	0.00294101495992239	AT2G45680	.	TCP family transcription factor	39.438987	42.372608	30.205591	8.524864	11.391392	7.99554
FvH4_5g01380	AGL62_YW_Down	-7.50240652500488	1.72402582971047e-05	AT1G12570	.	Glucose-methanol-choline (GMC) oxidoreductase family protein	0.794599	0.666618	0.777259	0	0	0
FvH4_5g01421	AGL62_YW_Down	-4.8343834845008	0.00560749917385926	AT1G12600	.	UDP-N-acetylglucosamine (UAA) transporter family	2.173085	3.037697	1.1125	0	0.21921	0
FvH4_5g01530	AGL62_YW_Down	-5.06715543024174	1.02305807326988e-13	AT5G62090	SLK2	SEUSS-like 2	9.650305	6.353029	12.524382	0.404187	0.265776	0.084876
FvH4_5g02990	AGL62_YW_Down	-1.69846072408437	0.00649107441415402	AT4G23490	.	Protein of unknown function (DUF604)	18.721094	13.441097	17.649803	4.201606	4.20322	4.97806
FvH4_5g03040	AGL62_YW_Down	-3.08826333956532	9.65746356914707e-05	AT4G23500	.	Pectin lyase-like superfamily protein	100.669183	62.41271	68.41797	5.859047	15.131604	3.668633
FvH4_5g03110	AGL62_YW_Down	-3.03750120057643	0.0154376410648859	AT1G63910	AtMYB103,MYB103	myb domain protein 103	21.601565	12.439261	17.658943	1.674715	3.690826	0.353032
FvH4_5g03700	AGL62_YW_Down	-3.59806969534667	0.0201413881281383	AT1G64160	.	Disease resistance-responsive (dirigent-like protein) family protein	53.391472	49.658341	58.279945	6.231142	5.590719	0.117117
FvH4_5g03940	AGL62_YW_Down	-2.09252571591688	0.00302961458595265	.	.	.	29.431546	22.776989	24.189105	5.239275	7.351572	3.39951
FvH4_5g04490	AGL62_YW_Down	-3.42288464381516	7.32616960537151e-05	AT1G64390	AtGH9C2,GH9C2	glycosyl hydrolase 9C2	69.427621	36.242604	63.853101	2.649903	9.647778	2.078308
FvH4_5g04610	AGL62_YW_Down	-3.10657601857063	0.00131553233222875	AT1G64405	.	unknown protein; Has 13 Blast hits to 13 proteins in 7 species: Archae - 0; Bacteria - 0; Metazoa - 0; Fungi - 0; Plants - 13; Viruses - 0; Other Eukaryotes - 0 (source: NCBI BLink).	33.653757	21.608654	38.538484	1.601703	6.734517	1.615646
FvH4_5g04860	AGL62_YW_Down	-3.24852719755024	0.00120417388825227	AT3G61790	.	Protein with RING/U-box and TRAF-like domains	2.08189	2.56307	2.541773	0.313481	0.294411	0.052365
FvH4_5g05000	AGL62_YW_Down	-1.70010841586343	0.00820547899740352	AT3G28050	.	nodulin MtN21 /EamA-like transporter family protein	143.789495	115.661008	139.011745	32.287771	48.526176	28.296598
FvH4_5g05420	AGL62_YW_Down	-6.45088838749827	0.00633500539703989	AT4G18770	MYB98,AtMYB98	myb domain protein 98	0.146293	0.424096	0.434836	0	0	0
FvH4_5g05780	AGL62_YW_Down	-2.47217912717041	0.0424653240277735	AT5G56040	.	Leucine-rich receptor-like protein kinase family protein	7.844316	3.301182	5.213878	0.904381	1.416486	0.29904
FvH4_5g05880	AGL62_YW_Down	-3.00528719622978	0.00975302603516991	AT4G24670	TAR2	tryptophan aminotransferase related 2	1.409909	1.234242	2.159058	0.128895	0.344542	0.07187
FvH4_5g07260	AGL62_YW_Down	-2.12978071965741	0.00107322534198843	AT3G48460	.	GDSL-like Lipase/Acylhydrolase superfamily protein	122.354091	55.33	86.187881	18.172742	19.394569	14.879085
FvH4_5g08284	AGL62_YW_Down	-4.28500092136668	0.02737833104855	AT5G50400	ATPAP27,PAP27	purple acid phosphatase 27	0.49518	0.651956	0.634892	0.028592	0.05833	0
FvH4_5g08380	AGL62_YW_Down	-3.22289789926704	0.00153274441470226	AT4G24910	.	Protein of unknown function (DUF579)	9.207291	9.463618	13.465879	0.887754	1.976201	0.292457
FvH4_5g09000	AGL62_YW_Down	-4.38325611330629	0.00143613614592879	AT5G13180	ANAC083,VNI2,NAC083	NAC domain containing protein 83	4.016248	1.855831	2.764332	0.069114	0.279364	0.055309
FvH4_5g09090	AGL62_YW_Down	-2.54844059160963	8.27250899655037e-05	AT4G25040	.	Uncharacterised protein family (UPF0497)	207.168436	181.889263	244.568933	29.961885	49.30091	18.009545
FvH4_5g09150	AGL62_YW_Down	-1.87842989387598	0.0278263601063686	AT5G23690	.	Polynucleotide adenylyltransferase family protein	6.361871	4.276126	6.502991	1.017035	1.719586	1.37422
FvH4_5g09210	AGL62_YW_Down	-4.53812427655999	0.00043994901022651	AT1G28110	SCPL45	serine carboxypeptidase-like 45	2.584185	1.715935	1.848643	0.031031	0.220607	0
FvH4_5g09680	AGL62_YW_Down	-2.84918383197529	1.89998992626853e-05	AT1G01630	.	Sec14p-like phosphatidylinositol transfer family protein	235.136911	190.86926	247.616999	23.417227	46.591322	14.350859
FvH4_5g09940	AGL62_YW_Down	-1.86796885007252	0.000407395261970813	AT5G61790	CNX1,ATCNX1	calnexin 1	850.621856	623.719586	651.806503	133.861126	182.798394	195.287774
FvH4_5g10210	AGL62_YW_Down	-6.64762888472022	0.00403185219048248	AT5G07050	.	nodulin MtN21 /EamA-like transporter family protein	0.404384	1.451636	1.342778	0	0	0
FvH4_5g10860	AGL62_YW_Down	-3.83885583751634	0.00452551361346624	AT1G14430	.	glyoxal oxidase-related protein	4.983181	3.529689	4.194251	0	0.584498	0.229443
FvH4_5g10920	AGL62_YW_Down	-3.05951209001605	3.26473813546684e-09	AT4G24130	.	Protein of unknown function, DUF538	2360.273055	1797.648452	2715.455971	179.7111	386.575981	173.660515
FvH4_5g11060	AGL62_YW_Down	-3.25686162530491	2.20465618651483e-09	AT4G10770	ATOPT7,OPT7	oligopeptide transporter 7	15.187578	14.395928	10.223213	1.67711	1.170928	0.836814
FvH4_5g11500	AGL62_YW_Down	-2.92599502615999	4.86465070033779e-13	AT5G42020	BIP,BIP2	Heat shock protein 70 (Hsp 70) family protein	516.727806	598.858121	640.276186	48.219521	90.835211	68.110123
FvH4_5g11700	AGL62_YW_Down	-3.95424259849534	0.00155994040109556	AT5G46290	KASI	3-ketoacyl-acyl carrier protein synthase I	2.172285	1.154718	2.079712	0.156038	0.160721	0
FvH4_5g11810	AGL62_YW_Down	-4.60432202678091	2.399677088785e-15	AT1G68390	.	Core-2/I-branching beta-1,6-N-acetylglucosaminyltransferase family protein	4.367187	3.793234	5.395555	0.190142	0.190547	0.116661
FvH4_5g12220	AGL62_YW_Down	-2.45393745013283	0.00950817134416437	AT1G21880	LYM1	lysm domain GPI-anchored protein 1 precursor	14.865523	10.680341	9.774269	1.518331	3.32956	0.988787
FvH4_5g12400	AGL62_YW_Down	-2.59772475924596	1.72547168560244e-12	AT5G07990	TT7,CYP75B1,D501	Cytochrome P450 superfamily protein	34.774256	30.112988	28.316514	3.478663	5.7555	4.457363
FvH4_5g12520	AGL62_YW_Down	-3.27971306446617	3.30992549638866e-06	AT3G18490	.	Eukaryotic aspartyl protease family protein	542.779105	346.132995	433.417668	29.461212	74.206292	19.500824
FvH4_5g12610	AGL62_YW_Down	-7.61368666078178	0.000197615933714257	AT1G25540	PFT1	phytochrome and flowering time regulatory protein (PFT1)	0.904104	0.686129	3.220398	0	0	0
FvH4_5g12630	AGL62_YW_Down	-2.54788135380714	0.0303310581484215	AT3G18510	.	unknown protein; Has 15 Blast hits to 15 proteins in 9 species: Archae - 0; Bacteria - 0; Metazoa - 0; Fungi - 0; Plants - 15; Viruses - 0; Other Eukaryotes - 0 (source: NCBI BLink).	7.536677	4.641825	6.756063	1.179561	1.367617	0.351762
FvH4_5g12640	AGL62_YW_Down	-3.20525879020003	0.000250864255677846	AT1G61415	.	unknown protein; FUNCTIONS IN: molecular_function unknown; INVOLVED IN: biological_process unknown; LOCATED IN: cellular_component unknown; BEST Arabidopsis thaliana protein match is: unknown protein (TAIR:AT1G61450.1); Has 30201 Blast hits to 17322 proteins in 780 species: Archae - 12; Bacteria - 1396; Metazoa - 17338; Fungi - 3422; Plants - 5037; Viruses - 0; Other Eukaryotes - 2996 (source: NC…	1.882523	1.173921	1.404297	0.14319	0.221478	0.071703
FvH4_5g12990	AGL62_YW_Down	-1.46321395230834	0.0241770661771303	AT1G74030	ENO1	enolase 1	49.155394	37.242971	41.43069	12.181794	14.247611	14.263582
FvH4_5g13300	AGL62_YW_Down	-2.4394047756857	1.05473261807587e-08	AT1G73880	UGT89B1	UDP-glucosyl transferase 89B1	37.767478	24.51444	35.364672	5.124072	4.758215	5.758527
FvH4_5g13750	AGL62_YW_Down	-2.13423467504725	0.000103370425963955	AT5G08040	TOM5	mitochondrial import receptor subunit TOM5 homolog	58.043041	39.769683	60.667757	9.074094	10.183551	12.201183
FvH4_5g13771	AGL62_YW_Down	-3.36130333534807	6.93231693376171e-05	AT5G08020	ATRPA70B,RPA70B	RPA70-kDa subunit B	16.175701	6.055664	8.085985	0.750369	1.484628	0.393607
FvH4_5g13810	AGL62_YW_Down	-3.0319678624549	0.000122460802827929	AT5G61030	GR-RBP3	glycine-rich RNA-binding protein 3	22.606975	12.532712	21.867182	0.948588	3.603152	1.706296
FvH4_5g13870	AGL62_YW_Down	-2.92748125615809	0.0182072555051334	AT1G74240	.	Mitochondrial substrate carrier family protein	7.690339	38.571977	12.569971	2.115609	2.04498	2.88499
FvH4_5g13880	AGL62_YW_Down	-6.60753626247647	0.0104267713788274	AT1G74250	.	DNAJ heat shock N-terminal domain-containing protein	0.055833	1.21602	0.313811	0	0	0.012033
FvH4_5g13930	AGL62_YW_Down	-3.7032815645668	7.72219328108774e-09	AT5G61120	.	BEST Arabidopsis thaliana protein match is: Polynucleotidyl transferase, ribonuclease H-like superfamily protein (TAIR:AT5G61090.1); Has 125 Blast hits to 115 proteins in 16 species: Archae - 0; Bacteria - 0; Metazoa - 22; Fungi - 0; Plants - 102; Viruses - 0; Other Eukaryotes - 1 (source: NCBI BLink).	4.147817	2.695069	2.627276	0.10643	0.30655	0.228191
FvH4_5g14010	AGL62_YW_Down	-1.72413464092326	3.45128870062591e-06	AT5G07990	TT7,CYP75B1,D501	Cytochrome P450 superfamily protein	194.273424	163.354403	182.50783	41.089702	57.612181	46.05124
FvH4_5g14270	AGL62_YW_Down	-3.72503860264118	0.000702140232007313	AT1G26610	.	C2H2-like zinc finger protein	4.364354	2.382981	6.027421	0.156167	0.641951	0.088981
FvH4_5g14710	AGL62_YW_Down	-4.59510448703896	1.59109956621788e-24	AT5G09760	.	Plant invertase/pectin methylesterase inhibitor superfamily	15.349512	9.777994	14.398718	0.260811	0.602609	0.567401
FvH4_5g14931	AGL62_YW_Down	-6.15592260508059	0.00272960711321852	.	.	.	33.619324	12.596262	21.631234	0	0	0.667567
FvH4_5g15460	AGL62_YW_Down	-3.1049121452366	0.00174458860660637	AT1G74720	QKY	C2 calcium/lipid-binding plant phosphoribosyltransferase family protein	1.663012	1.588294	0.966659	0.22735	0.157726	0.051786
FvH4_5g15480	AGL62_YW_Down	-5.52507820303922	0.000933242695970991	AT3G01280	VDAC1,ATVDAC1	voltage dependent anion channel 1	1.538114	3.944397	2.271905	0	0	0.145356
FvH4_5g16200	AGL62_YW_Down	-2.05964275875044	0.00855211826026694	AT5G62580	.	ARM repeat superfamily protein	31.414746	23.992233	26.8042	3.50773	9.001437	5.184775
FvH4_5g16330	AGL62_YW_Down	-2.94100123300217	0.00323488109823289	AT3G48160	DEL1,E2L3,E2FE	DP-E2F-like 1	5.549992	3.127045	3.08335	0.173224	0.806809	0.383276
FvH4_5g16620	AGL62_YW_Down	-1.80781297804361	0.000455445234398333	AT1G07830	.	ribosomal protein L29 family protein	53.838065	39.615073	50.367302	10.269851	14.484502	11.486795
FvH4_5g16741	AGL62_YW_Down	-2.6702944506801	0.0166905369252123	AT2G47485	.	unknown protein; BEST Arabidopsis thaliana protein match is: unknown protein (TAIR:AT3G62650.1); Has 35333 Blast hits to 34131 proteins in 2444 species: Archae - 798; Bacteria - 22429; Metazoa - 974; Fungi - 991; Plants - 531; Viruses - 0; Other Eukaryotes - 9610 (source: NCBI BLink).	102.432808	37.42736	68.148328	9.476072	9.045447	10.173943
FvH4_5g17010	AGL62_YW_Down	-3.65169963331158	4.50078912843895e-16	AT3G47730	ATATH1,ATH1,ABCA2	ATP-binding cassette A2	112.567619	164.946639	112.346676	6.551455	12.705745	8.826662
FvH4_5g17020	AGL62_YW_Down	-2.83365028417248	1.10496785224743e-13	AT3G47790	ATATH7,ATH7	ABC2 homolog 7	176.957921	183.889724	144.093911	20.082885	27.071704	16.171383
FvH4_5g17770	AGL62_YW_Down	-2.93091019046873	0.00847595819045793	AT3G17790	ATACP5,ATPAP17,PAP17	purple acid phosphatase 17	2.82012	5.578093	2.35811	0.403497	0.65823	0.23443
FvH4_5g18050	AGL62_YW_Down	-5.33386083126684	0.000110729763032015	AT5G39160	.	RmlC-like cupins superfamily protein	8.772467	6.110395	4.522795	0.426626	0	0
FvH4_5g18160	AGL62_YW_Down	-2.03856802056125	0.002379230013211	AT1G73370	SUS6,ATSUS6	sucrose synthase 6	3.360464	2.541832	3.255896	0.492006	0.820817	0.655179
FvH4_5g18321	AGL62_YW_Down	-2.00144204007238	0.0170320204213071	AT4G12490	.	Bifunctional inhibitor/lipid-transfer protein/seed storage 2S albumin superfamily protein	14739.963933	13560.922772	15846.440558	2982.954645	5025.342337	1906.379814
FvH4_5g18530	AGL62_YW_Down	-9.99493693696775	1.63856179651799e-09	AT3G14690	CYP72A15	cytochrome P450, family 72, subfamily A, polypeptide 15	4.146988	1.799568	9.536049	0	0	0
FvH4_5g18880	AGL62_YW_Down	-3.26139394034089	0.00114279063147707	AT5G47500	.	Pectin lyase-like superfamily protein	2.236574	1.590957	1.138228	0.084725	0.203371	0.164618
FvH4_5g19040	AGL62_YW_Down	-1.48926412969534	0.00574349288024514	AT5G47470	.	Nodulin MtN21 /EamA-like transporter family protein	124.052781	105.742302	116.876734	30.6978	40.487566	37.79341
FvH4_5g19610	AGL62_YW_Down	-2.05815885863446	0.0211095001301999	AT4G16790	.	hydroxyproline-rich glycoprotein family protein	16.939956	16.142448	13.541227	3.366692	4.851305	1.850931
FvH4_5g19920	AGL62_YW_Down	-5.17435908368305	0.0251709518577936	AT2G05642	.	Nucleic acid-binding, OB-fold-like protein	0.600384	1.161917	0.332369	0	0	0.046464
FvH4_5g19942	AGL62_YW_Down	-6.50311239940222	0.00250211445295577	AT2G01735	RIE1	RING-finger protein for embryogenesis	1.633043	1.095653	0.867046	0	0	0
FvH4_5g19990	AGL62_YW_Down	-5.81331850161331	1.01788682606447e-10	AT1G29200	.	O-fucosyltransferase family protein	9.509608	5.700443	10.264853	0.304514	0.113669	0
FvH4_5g20210	AGL62_YW_Down	-2.93780359866617	0.0178577303339367	AT4G16970	.	Protein kinase superfamily protein	1.79657	0.842642	0.871978	0.192903	0.168247	0.044354
FvH4_5g20340	AGL62_YW_Down	-4.28117479904739	9.75647145745079e-08	AT5G07440	GDH2	glutamate dehydrogenase 2	47.456048	31.685391	66.975364	1.628134	4.484751	0.739268
FvH4_5g20930	AGL62_YW_Down	-3.56811658349992	7.76105388812295e-06	AT5G46940	.	Plant invertase/pectin methylesterase inhibitor superfamily protein	73.386037	47.321612	113.150926	9.588166	4.641999	2.787746
FvH4_5g20950	AGL62_YW_Down	-4.99719191389281	0.000117178349547016	AT5G38610	.	Plant invertase/pectin methylesterase inhibitor superfamily protein	3.137734	3.671437	3.248376	0.149427	0.150512	0
FvH4_5g21670	AGL62_YW_Down	-4.39454248354883	8.42375285707807e-07	AT4G17980	anac071,NAC071	NAC domain containing protein 71	20.220608	11.832247	12.103346	0.408482	1.333767	0.144826
FvH4_5g21990	AGL62_YW_Down	-2.35298034599702	0.0131250952765223	AT2G35290	.	unknown protein; Has 39 Blast hits to 39 proteins in 10 species: Archae - 0; Bacteria - 0; Metazoa - 0; Fungi - 0; Plants - 39; Viruses - 0; Other Eukaryotes - 0 (source: NCBI BLink).	130.057256	284.524435	197.099508	45.306785	38.622205	23.716186
FvH4_5g22060	AGL62_YW_Down	-3.55825550492946	3.45885664529487e-08	AT4G17870	PYR1,RCAR11	Polyketide cyclase/dehydrase and lipid transport superfamily protein	5.845588	4.327322	6.696003	0.578573	0.354552	0.323618
FvH4_5g22140	AGL62_YW_Down	-3.07242048562978	0.0145373446560216	AT5G46740	UBP21	ubiquitin-specific protease 21	3.991852	1.544339	2.369206	0.178939	0.577703	0.096139
FvH4_5g23140	AGL62_YW_Down	-2.61885067266431	8.62371384037333e-05	AT5G23570	SGS3,ATSGS3	XS domain-containing protein / XS zinc finger domain-containing protein-related	4.372336	3.629475	4.293473	0.498856	0.934612	0.371371
FvH4_5g23540	AGL62_YW_Down	-3.43684461858456	0.021480846150218	AT1G32080	.	membrane protein, putative	0.781188	0.881564	1.077075	0.164467	0.016759	0.03941
FvH4_5g23610	AGL62_YW_Down	-1.93389615511638	6.33662140951816e-05	AT4G19020	CMT2	chromomethylase 2	14.457844	11.033374	10.719849	2.274143	3.290685	2.809856
FvH4_5g23620	AGL62_YW_Down	-2.58175903506909	0.00237335805271459	AT1G80480	PTAC17	plastid transcriptionally active 17	3.711043	3.369907	3.31673	0.26912	0.886499	0.415581
FvH4_5g23700	AGL62_YW_Down	-3.41472856872315	3.92537318948783e-08	AT1G32100	ATPRR1,PRR1	pinoresinol reductase 1	119.401235	72.459918	90.964042	6.11902	13.561509	4.176866
FvH4_5g23860	AGL62_YW_Down	-2.20039829418181	1.21028676105313e-05	AT1G31880	NLM9,BRX	DZC (Disease resistance/zinc finger/chromosome condensation-like region) domain containing protein	12.311568	10.860247	10.927228	2.104323	2.90665	1.611259
FvH4_5g24410	AGL62_YW_Down	-1.89475836688868	0.000973749863491019	AT5G45275	.	Major facilitator superfamily protein	35.304145	28.04122	39.718136	6.2852	10.600997	7.711154
FvH4_5g24910	AGL62_YW_Down	-6.80905613292466	0.00106106135968058	AT2G35612	.	FUNCTIONS IN: molecular_function unknown; INVOLVED IN: biological_process unknown; LOCATED IN: endomembrane system; EXPRESSED IN: flower; BEST Arabidopsis thaliana protein match is: Copper amine oxidase family protein (TAIR:AT1G31670.1); Has 35333 Blast hits to 34131 proteins in 2444 species: Archae - 798; Bacteria - 22429; Metazoa - 974; Fungi - 991; Plants - 531; Viruses - 0; Other Eukaryotes -…	2.51237	1.949655	4.725219	0	0	0
FvH4_5g25290	AGL62_YW_Down	-2.1258613814857	0.0134184647739814	AT4G38350	.	Patched family protein	118.219048	140.459661	142.092931	22.518518	44.634365	16.254269
FvH4_5g25730	AGL62_YW_Down	-2.34874301618324	0.00124196927736628	AT1G42540	ATGLR3.3,GLR3.3	glutamate receptor 3.3	19.390227	12.297819	18.080131	2.230218	4.639806	1.880064
FvH4_5g25830	AGL62_YW_Down	-2.41439143001118	0.000558445532552644	AT2G33640	.	DHHC-type zinc finger family protein	26.468614	18.321805	26.017555	3.433496	6.163167	2.298762
FvH4_5g26180	AGL62_YW_Down	-2.55701132770444	0.00327686520042984	AT1G76490	HMG1,HMGR1,AtHMGR1	hydroxy methylglutaryl CoA reductase 1	3.488029	2.592929	3.207011	0.542063	0.667381	0.203217
FvH4_5g26311	AGL62_YW_Down	-5.83754507147689	0.0441465195909909	AT1G76520	.	Auxin efflux carrier family protein	0.289808	0.229538	0.795889	0	0	0
FvH4_5g27210	AGL62_YW_Down	-2.98110955806887	0.0324068947409242	AT2G01950	VH1,BRL2	BRI1-like 2	3.179052	2.071073	2.178048	0.208728	0.603627	0.052634
FvH4_5g28471	AGL62_YW_Down	-6.38698861168851	0.00129866017450138	AT1G03780	TPX2	targeting protein for XKLP2	10.042128	8.8898	4.424876	0.241507	0	0
FvH4_5g28500	AGL62_YW_Down	-3.50978237904671	2.50476414163685e-05	AT1G06290	ACX3,ATACX3	acyl-CoA oxidase 3	65.317544	129.027646	91.524881	7.22417	3.82455	11.007749
FvH4_5g28560	AGL62_YW_Down	-2.29470079799797	0.0363453722752898	.	.	.	9.534036	15.550229	12.857759	1.627353	4.072543	1.416515
FvH4_5g28720	AGL62_YW_Down	-1.81296951981231	0.0173057945348592	AT5G60920	COB	COBRA-like extracellular glycosyl-phosphatidyl inositol-anchored protein family	73.447536	84.265819	73.569915	14.15989	20.046863	24.14235
FvH4_5g29550	AGL62_YW_Down	-3.44040401990082	4.90155499318462e-05	AT1G10780	.	F-box/RNI-like superfamily protein	5.654976	2.155248	3.269403	0.312752	0.385525	0.199833
FvH4_5g30150	AGL62_YW_Down	-4.05642696803633	0.000129487278143299	AT2G02850	ARPN	plantacyanin	99.448369	66.37992	220.662923	13.455334	4.283966	2.141716
FvH4_5g30170	AGL62_YW_Down	-2.85561686514452	6.20410039830491e-10	AT2G02850	ARPN	plantacyanin	211.033016	178.427196	156.660636	24.350925	28.248302	14.477339
FvH4_5g30180	AGL62_YW_Down	-5.15031413863757	3.04587061869294e-06	AT2G02850	ARPN	plantacyanin	20.838246	10.381535	47.449159	1.063853	0.807082	0.117117
FvH4_5g30371	AGL62_YW_Down	-6.09221686253344	3.14671898534692e-12	AT1G68170	.	nodulin MtN21 /EamA-like transporter family protein	4.31597	4.617765	6.954466	0	0.129438	0.077468
FvH4_5g30690	AGL62_YW_Down	-2.57223762007349	0.00599283726037953	AT5G64570	XYL4,ATBXL4	beta-D-xylosidase 4	43.450272	22.113432	34.639653	3.657548	9.084673	2.420268
FvH4_5g30710	AGL62_YW_Down	-2.74439610544658	0.000236691090762121	AT5G64570	XYL4,ATBXL4	beta-D-xylosidase 4	168.684451	97.693697	112.809391	10.995888	29.630236	10.345261
FvH4_5g30920	AGL62_YW_Down	-1.95193518834076	9.49355511372628e-07	AT5G64080	.	Bifunctional inhibitor/lipid-transfer protein/seed storage 2S albumin superfamily protein	1633.07282	1673.272612	1484.424171	306.33811	405.313569	386.624615
FvH4_5g31360	AGL62_YW_Down	-2.168739546986	0.0224108423115059	AT4G36180	.	Leucine-rich receptor-like protein kinase family protein	16.460206	13.916195	11.611092	1.885864	4.826504	1.763865
FvH4_5g31500	AGL62_YW_Down	-6.98958955079363	5.83959599973617e-09	.	.	.	13.835293	20.852677	43.405021	0.55822	0	0
FvH4_5g31510	AGL62_YW_Down	-2.64840944878528	1.65618579861931e-05	AT1G13280	AOC4	allene oxide cyclase 4	112.707413	101.277763	109.427458	13.629396	24.185845	8.666522
FvH4_5g31770	AGL62_YW_Down	-2.32936191296081	0.000563669594742122	AT1G22540	.	Major facilitator superfamily protein	7.424448	7.034665	11.889846	1.750097	1.604439	1.267683
FvH4_5g31840	AGL62_YW_Down	-2.99082801028466	4.89186896152342e-05	AT1G22540	.	Major facilitator superfamily protein	3.59311	2.674184	2.513131	0.41525	0.3934	0.181392
FvH4_5g31920	AGL62_YW_Down	-2.25050712502612	3.75359532259325e-08	AT3G16520	UGT88A1	UDP-glucosyl transferase 88A1	17.697967	12.98348	17.822696	2.794813	3.393316	2.782855
FvH4_5g32500	AGL62_YW_Down	-2.76415502280162	0.00172729476344058	AT5G17980	.	C2 calcium/lipid-binding plant phosphoribosyltransferase family protein	10.630245	8.357161	5.725993	0.936154	1.878205	0.482516
FvH4_5g33850	AGL62_YW_Down	-3.30332246825178	0.0159256273398302	AT2G02990	RNS1,ATRNS1	ribonuclease 1	256.312276	95.464186	270.669446	22.354346	31.336037	2.275536
FvH4_5g34410	AGL62_YW_Down	-4.61635062990023	0.0275726660866272	AT2G40010	.	Ribosomal protein L10 family protein	0.829624	0.495164	1.358051	0.097634	0	0
FvH4_5g34610	AGL62_YW_Down	-5.24530708121381	1.60557791576479e-35	AT2G21060	ATGRP2B,ATCSP4,GRP2B	glycine-rich protein 2B	25.506407	26.752182	39.875743	0.766176	0.930119	0.477015
FvH4_5g34660	AGL62_YW_Down	-6.92555710862949	0.00159016415946317	AT1G66370	MYB113,AtMYB113	myb domain protein 113	0.965587	2.459332	4.044618	0	0	0
FvH4_5g34670	AGL62_YW_Down	-2.16481555092089	0.04044954356008	AT5G42170	.	SGNH hydrolase-type esterase superfamily protein	4.335612	3.910984	5.25073	1.035205	0.545926	1.039511
FvH4_5g35760	AGL62_YW_Down	-2.45725116737613	3.27350338000325e-12	AT5G09360	LAC14	laccase 14	182.552458	205.598957	202.762931	25.582769	35.489564	34.512139
FvH4_5g35800	AGL62_YW_Down	-1.90667981738881	0.0164711606559335	AT5G65420	CYCD4;1	CYCLIN D4;1	47.47233	25.475662	49.579177	9.88486	11.347441	7.384759
FvH4_5g36130	AGL62_YW_Down	-6.26377483697882	0.00492504207999785	.	.	.	1.768734	1.726924	1.603239	0	0	0
FvH4_5g36240	AGL62_YW_Down	-2.39252897262931	0.00372603564490744	AT1G72210	.	basic helix-loop-helix (bHLH) DNA-binding superfamily protein	10.324783	7.034115	5.586806	1.480011	1.640281	0.756103
FvH4_5g36400	AGL62_YW_Down	-6.19495195046518	2.16172011042278e-21	AT1G72230	.	Cupredoxin superfamily protein	134.786306	129.389242	95.563374	0.940767	3.066489	0.531787
FvH4_5g36460	AGL62_YW_Down	-4.69846302824899	2.38164686562697e-06	AT5G09360	LAC14	laccase 14	3.207125	2.354682	2.008677	0.101439	0.174899	0
FvH4_5g36810	AGL62_YW_Down	-2.28476978713084	2.82854334117906e-09	AT1G22410	.	Class-II DAHP synthetase family protein	122.915335	129.270443	120.325688	17.524106	25.542427	24.82487
FvH4_5g36940	AGL62_YW_Down	-3.88480001881368	4.78078338739513e-05	.	.	.	31.475021	17.693746	62.77147	3.488465	2.070854	1.043073
FvH4_5g36950	AGL62_YW_Down	-3.54009061616056	0.000183028792500847	.	.	.	6.112709	9.835489	3.951166	0.240087	0.584109	0.704193
FvH4_5g37170	AGL62_YW_Down	-1.84542511808899	0.0493754176260444	AT5G09430	.	alpha/beta-Hydrolases superfamily protein	11.945388	17.566738	11.023915	3.47851	3.394432	3.183273
FvH4_5g37230	AGL62_YW_Down	-6.45824958563929	0.00762827829985016	.	.	.	1.163547	1.640932	4.312061	0	0	0
FvH4_5g37730	AGL62_YW_Down	-5.50768321368373	0.0226491814102134	AT1G78110	.	unknown protein; FUNCTIONS IN: molecular_function unknown; INVOLVED IN: biological_process unknown; LOCATED IN: plasma membrane; EXPRESSED IN: 17 plant structures; EXPRESSED DURING: 7 growth stages; BEST Arabidopsis thaliana protein match is: unknown protein (TAIR:AT1G22230.1); Has 5452 Blast hits to 3541 proteins in 289 species: Archae - 4; Bacteria - 165; Metazoa - 1756; Fungi - 532; Plants - 2…	0.94205	0.337694	0.901194	0	0.042551	0
FvH4_5g37930	AGL62_YW_Down	-2.73247752613731	6.19864734606243e-15	AT1G22170	.	Phosphoglycerate mutase family protein	86.510003	76.776028	75.221626	7.79751	13.491318	10.649392
FvH4_5g38000	AGL62_YW_Down	-2.14843313465763	2.09072276491415e-07	AT1G36160	ACC1,AT-ACC1,EMB22,GK,PAS3	acetyl-CoA carboxylase 1	134.398939	120.300219	114.789199	19.622551	25.221907	28.606531
FvH4_5g38070	AGL62_YW_Down	-2.84996716759807	0.000196059313119901	AT1G22150	SULTR1;3	sulfate transporter 1;3	17.420111	13.49692	22.058807	1.214651	3.924713	1.519041
FvH4_5g38440	AGL62_YW_Down	-3.33341859004756	3.93322620234317e-15	AT1G22030	.	CONTAINS InterPro DOMAIN/s: Protein BYPASS related (InterPro:IPR008511); BEST Arabidopsis thaliana protein match is: unknown protein (TAIR:AT1G77855.1); Has 99 Blast hits to 99 proteins in 17 species: Archae - 0; Bacteria - 0; Metazoa - 3; Fungi - 0; Plants - 96; Viruses - 0; Other Eukaryotes - 0 (source: NCBI BLink).	26.294208	15.332739	26.359677	1.82784	2.532101	1.586235
FvH4_5g38881	AGL62_YW_Down	-2.93264338460037	0.0177812611334691	AT5G10390	.	Histone superfamily protein	69.241488	32.933164	29.174983	5.528667	8.704839	1.153737
FvH4_5g39520	AGL62_YW_Down	-1.47108187358376	0.0476877297627684	AT3G62600	ATERDJ3B,ERDJ3B	DNAJ heat shock family protein	103.320054	91.787353	82.83278	26.562145	30.092806	31.638675
FvH4_6g00420	AGL62_YW_Down	-4.58344803274286	1.49676778434386e-18	AT4G12910	scpl20	serine carboxypeptidase-like 20	219.698318	215.112091	226.829885	5.26331	14.780906	5.117354
FvH4_6g00540	AGL62_YW_Down	-3.86651391721708	0.00144977734341902	AT5G16490	RIC4	ROP-interactive CRIB motif-containing protein 4	15.257629	21.784617	28.203778	0.77769	3.220834	0.210343
FvH4_6g00810	AGL62_YW_Down	-7.1588129544763	3.34781632683466e-06	AT1G26798	.	Plant self-incompatibility protein S1 family	24.271219	20.274576	52.346335	0.621082	0	0
FvH4_6g00870	AGL62_YW_Down	-6.84818673230251	0.000419880814160543	AT1G22120	.	unknown protein; Has 30201 Blast hits to 17322 proteins in 780 species: Archae - 12; Bacteria - 1396; Metazoa - 17338; Fungi - 3422; Plants - 5037; Viruses - 0; Other Eukaryotes - 2996 (source: NCBI BLink).	2.750989	2.704738	2.695703	0	0	0
FvH4_6g01030	AGL62_YW_Down	-2.01193226499835	0.016476223708521	AT5G24560	AtPP2-B12,PP2-B12	phloem protein 2-B12	8.129963	5.587105	6.46256	1.176606	1.437243	1.742248
FvH4_6g01040	AGL62_YW_Down	-2.79829250731144	9.32640015399868e-22	.	.	.	1555.704241	1333.699666	1471.681087	172.148566	234.294843	150.202512
FvH4_6g01090	AGL62_YW_Down	-2.45226685241387	0.00797534313330579	AT5G24560	AtPP2-B12,PP2-B12	phloem protein 2-B12	2.366216	2.798508	3.844515	0.326719	0.67775	0.467431
FvH4_6g01380	AGL62_YW_Down	-4.78942192954638	0.00253155445984904	AT5G33370	.	GDSL-like Lipase/Acylhydrolase superfamily protein	1307.279987	853.551317	907.589865	16.529211	84.154372	2.821834
FvH4_6g01390	AGL62_YW_Down	-6.0719510331497	0.00927375512095991	AT5G33370	.	GDSL-like Lipase/Acylhydrolase superfamily protein	621.929188	335.504282	436.029548	0.44673	18.929176	0.304871
FvH4_6g01620	AGL62_YW_Down	-2.1819392454226	0.0106038444174018	AT3G04380	SUVR4,SDG31	SET-domain containing protein lysine methyltransferase family protein	2.561561	2.139891	2.024206	0.508293	0.458625	0.338751
FvH4_6g02290	AGL62_YW_Down	-1.46642386920896	0.0464907458955528	AT3G56070	ROC2	rotamase cyclophilin 2	81.105863	58.995614	74.760432	20.79248	25.292232	22.238603
FvH4_6g03120	AGL62_YW_Down	-2.23110899687167	0.000120466526775261	AT4G29250	.	HXXXD-type acyl-transferase family protein	34.670565	21.482208	31.576028	6.484885	5.960096	3.905301
FvH4_6g03900	AGL62_YW_Down	-5.65764921236026	1.7330552019749e-07	AT5G47550	.	Cystatin/monellin superfamily protein	16.560844	9.770856	19.347191	0	0.334272	0.431616
FvH4_6g04120	AGL62_YW_Down	-2.47480222957165	0.000222438990417953	.	.	.	169.514669	129.604553	113.617606	18.512375	15.378923	30.445808
FvH4_6g04130	AGL62_YW_Down	-8.78032916344783	2.00191553699201e-08	AT3G25700	.	Eukaryotic aspartyl protease family protein	4.87612	2.971032	3.717674	0	0	0
FvH4_6g04231	AGL62_YW_Down	-2.90132913499714	1.036611799303e-10	AT1G08830	CSD1	copper/zinc superoxide dismutase 1	805.601358	660.063321	600.47223	103.414238	80.521676	58.489145
FvH4_6g04670	AGL62_YW_Down	-1.84757483978832	0.0326836062213281	AT3G06350	EMB3004,MEE32	dehydroquinate dehydratase, putative / shikimate dehydrogenase, putative	90.345823	64.782589	65.286014	17.593284	25.44892	11.491375
FvH4_6g04950	AGL62_YW_Down	-1.95542629824265	0.00614088156730513	AT1G08880	HTA5,H2AXA,G-H2AX,GAMMA-H2AX	Histone superfamily protein	352.382943	216.353422	237.550214	54.529451	85.248621	44.636568
FvH4_6g05060	AGL62_YW_Down	-2.56212203917834	0.00312337864207967	AT1G08930	ERD6	Major facilitator superfamily protein	4.27928	4.716454	3.116941	0.687831	0.723791	0.429202
FvH4_6g05290	AGL62_YW_Down	-2.54399704694948	0.000718258811441835	AT5G27395	.	Mitochondrial inner membrane translocase complex, subunit Tim44-related protein	20.497403	15.521102	20.615647	1.358658	4.211764	3.08296
FvH4_6g05360	AGL62_YW_Down	-6.8559418051626	5.1791537645199e-10	AT3G43660	.	Vacuolar iron transporter (VIT) family protein	17.208529	7.145043	39.460232	0.166257	0.256386	0.070178
FvH4_6g05440	AGL62_YW_Down	-3.2839310416728	0.00245149474739686	AT1G72210	.	basic helix-loop-helix (bHLH) DNA-binding superfamily protein	7.454271	5.195133	5.466948	0.512842	1.067864	0.118125
FvH4_6g05470	AGL62_YW_Down	-1.72542522870959	0.000767858291632835	AT1G54820	.	Protein kinase superfamily protein	12.890789	10.386219	13.047299	2.742824	4.035809	2.955267
FvH4_6g06300	AGL62_YW_Down	-3.52240129073673	0.0060000064751343	AT4G30380	.	Barwin-related endoglucanase	63.434375	99.725606	57.796992	7.526928	9.487682	0.616182
FvH4_6g06430	AGL62_YW_Down	-2.78962778610207	0.0172525908918914	AT5G27670	HTA7	histone H2A 7	104.562821	81.084355	56.265181	7.022625	21.750265	3.39732
FvH4_6g06470	AGL62_YW_Down	-4.98296652958033	9.39635089357732e-07	AT5G42020	BIP,BIP2	Heat shock protein 70 (Hsp 70) family protein	148.201384	82.092066	52.321612	2.526181	5.23163	0.350967
FvH4_6g06480	AGL62_YW_Down	-3.07165861109733	0.000887166764849213	AT3G05470	.	Actin-binding FH2 (formin homology 2) family protein	12.61396	4.813085	10.298771	0.765	1.767216	0.419783
FvH4_6g07000	AGL62_YW_Down	-8.30477518992536	4.63557766873059e-06	AT3G16830	TPR2	TOPLESS-related 2	0.696205	0.642077	2.140347	0	0	0
FvH4_6g07170	AGL62_YW_Down	-2.53961080564469	0.00132857144683621	AT1G56310	.	Polynucleotidyl transferase, ribonuclease H-like superfamily protein	25.074763	18.534596	23.901778	2.410493	6.110354	1.989969
FvH4_6g07200	AGL62_YW_Down	-2.70443313619051	0.0115187916853206	AT3G05740	RECQI1	RECQ helicase l1	2.235825	1.288083	1.474413	0.298514	0.282801	0.10197
FvH4_6g07360	AGL62_YW_Down	-2.5606858423129	9.73200305166456e-07	AT1G56340	CRT1,CRT1a,AtCRT1a	calreticulin 1a	1884.101024	1130.531209	1534.204825	179.964344	334.70059	171.123769
FvH4_6g07620	AGL62_YW_Down	-2.63227883195249	2.5310402633914e-12	AT1G56500	.	haloacid dehalogenase-like hydrolase family protein	5.344814	4.854524	4.89666	0.765633	0.737217	0.646169
FvH4_6g07820	AGL62_YW_Down	-2.69460699724527	1.49024351255629e-07	AT1G56580	SVB	Protein of unknown function, DUF538	187.960678	140.092396	177.459451	18.892865	35.16154	15.860435
FvH4_6g07980	AGL62_YW_Down	-6.25032685367161	1.01195062534167e-06	AT1G09360	.	Plant invertase/pectin methylesterase inhibitor superfamily protein	8.07869	4.87786	6.307519	0.230542	0	0
FvH4_6g08020	AGL62_YW_Down	-7.30584517878573	2.40964489868856e-14	AT1G09360	.	Plant invertase/pectin methylesterase inhibitor superfamily protein	20.124613	16.565862	29.826867	0	0.394601	0
FvH4_6g08060	AGL62_YW_Down	-5.05621333732774	4.4554515117228e-14	AT1G09380	.	nodulin MtN21 /EamA-like transporter family protein	34.132297	29.03338	28.116233	0.477789	1.71486	0.334512
FvH4_6g08191	AGL62_YW_Down	-2.97242561115718	0.00509475758372693	AT4G30040	.	Eukaryotic aspartyl protease family protein	11.186092	4.314299	16.073693	0.921537	2.049824	0.620283
FvH4_6g08370	AGL62_YW_Down	-3.00122939322204	0.00134383935472875	AT1G02500	SAM1,SAM-1,MAT1,AtSAM1	S-adenosylmethionine synthetase 1	3.760335	2.779411	2.161426	0.499227	0.224114	0.227512
FvH4_6g08460	AGL62_YW_Down	-4.39854965308321	1.19414948885132e-05	AT5G48670	FEM111,AGL80	AGAMOUS-like 80	3.555402	2.169061	2.96066	0.042857	0.088595	0.213372
FvH4_6g08830	AGL62_YW_Down	-3.65179700456143	0.00166178411175325	AT5G03560	.	Tetratricopeptide repeat (TPR)-like superfamily protein	5.286635	4.203362	5.136619	0.064102	0.826249	0.185617
FvH4_6g09160	AGL62_YW_Down	-3.87077773739614	7.67002120849523e-07	AT2G38640	.	Protein of unknown function (DUF567)	17.360074	37.133471	11.115626	0.957032	1.466631	1.6408
FvH4_6g09180	AGL62_YW_Down	-1.77564349940105	1.14660681280919e-08	AT3G08590	.	Phosphoglycerate mutase, 2,3-bisphosphoglycerate-independent	245.614962	188.583948	216.405343	53.665424	61.54006	51.990488
FvH4_6g09191	AGL62_YW_Down	-5.90758121056085	0.0196303323241792	AT2G46070	ATMPK12,MAPK12,MPK12	mitogen-activated protein kinase 12	0.600585	0.373218	0.628838	0	0	0
FvH4_6g09620	AGL62_YW_Down	-3.16073135158572	0.000134549228207215	AT5G01930	MAN6,AtMAN6	Glycosyl hydrolase superfamily protein	5.762672	5.978148	8.083502	0.611133	1.154391	0.256628
FvH4_6g09860	AGL62_YW_Down	-3.86546442279393	0.00153274441470226	.	.	.	6.538596	2.210347	6.028205	0.190046	0.282044	0.392561
FvH4_6g09980	AGL62_YW_Down	-1.97979301517337	0.0319697723745226	AT5G59320	LTP3	lipid transfer protein 3	8622.415256	6455.425864	9644.169983	1243.520734	1553.244098	2658.806135
FvH4_6g10010	AGL62_YW_Down	-9.45498783708585	6.04447528759031e-10	AT2G40610	ATEXPA8,EXP8,ATEXP8,ATHEXP ALPHA 1.11,EXPA8	expansin A8	11.769318	7.165402	6.56597	0	0	0
FvH4_6g10360	AGL62_YW_Down	-4.8830341584266	4.44432791294947e-07	AT5G01750	.	Protein of unknown function (DUF567)	279.550432	162.241259	386.37499	5.060725	19.087814	1.641132
FvH4_6g10460	AGL62_YW_Down	-7.07487166679515	6.67261572728505e-05	AT3G14160	.	2-oxoglutarate-dependent dioxygenase family protein	1.330714	2.399948	1.703188	0	0	0.033556
FvH4_6g10591	AGL62_YW_Down	-1.84686653081601	0.0111449376622648	AT5G01660	.	CONTAINS InterPro DOMAIN/s: Galactose oxidase/kelch, beta-propeller (InterPro:IPR011043), Kelch repeat type 1 (InterPro:IPR006652), Development/cell death domain (InterPro:IPR013989), Kelch related (InterPro:IPR013089), Kelch-type beta propeller (InterPro:IPR015915); BEST Arabidopsis thaliana protein match is: DCD (Development and Cell Death) domain protein (TAIR:AT3G11000.1); Has 16133 Blast hit…	46.344707	37.67732	44.902292	8.38735	15.610494	8.091016
FvH4_6g10780	AGL62_YW_Down	-4.17465613316565	0.0439323286428749	.	.	.	22.818258	10.895496	27.316706	0	0	2.745908
FvH4_6g10880	AGL62_YW_Down	-8.50446979379062	6.32790043542857e-26	AT1G07080	.	Thioredoxin superfamily protein	5771.466748	4870.822037	7468.386512	12.5502	31.057945	2.15017
FvH4_6g10910	AGL62_YW_Down	-3.18370236808965	0.00798866907298491	AT1G07080	.	Thioredoxin superfamily protein	7.037505	3.94623	10.795202	0.416976	1.520593	0.250646
FvH4_6g11110	AGL62_YW_Down	-2.57916504514331	1.00276776768854e-05	AT3G08970	ATERDJ3A,TMS1	DNAJ heat shock N-terminal domain-containing protein	28.260038	16.302408	14.789776	3.238957	3.268694	2.194817
FvH4_6g11230	AGL62_YW_Down	-2.54832039089696	0.0189410745472093	AT5G01360	TBL3	Plant protein of unknown function (DUF828)	3.643297	3.315306	3.064388	0.73885	0.588952	0.190838
FvH4_6g11850	AGL62_YW_Down	-3.29319296796126	4.63940539693594e-06	AT2G38110	ATGPAT6,GPAT6	glycerol-3-phosphate acyltransferase 6	41.499421	17.364351	41.678253	2.472958	4.958572	1.691559
FvH4_6g12020	AGL62_YW_Down	-3.28789485957276	2.20773649742885e-07	AT2G38060	PHT4;2	phosphate transporter 4;2	9.241097	6.537683	8.182273	0.371993	1.242117	0.593377
FvH4_6g12360	AGL62_YW_Down	-3.51540803051692	0.0191370307875414	AT2G37960	.	unknown protein; BEST Arabidopsis thaliana protein match is: unknown protein (TAIR:AT3G54060.2); Has 418 Blast hits to 247 proteins in 92 species: Archae - 0; Bacteria - 163; Metazoa - 49; Fungi - 80; Plants - 28; Viruses - 0; Other Eukaryotes - 98 (source: NCBI BLink).	3.057483	1.606304	2.263906	0.094933	0.450252	0.019309
FvH4_6g12780	AGL62_YW_Down	-2.76570166729467	6.79784346520759e-05	AT3G53950	.	glyoxal oxidase-related protein	181.983185	101.149056	172.166259	20.874981	28.589896	9.831771
FvH4_6g12840	AGL62_YW_Down	-7.74916505653879	1.52856246520524e-05	AT3G16120	.	Dynein light chain type 1 family protein	5.409852	4.346577	2.308391	0	0	0
FvH4_6g13030	AGL62_YW_Down	-3.38907381538623	3.4130195100529e-05	AT2G37790	.	NAD(P)-linked oxidoreductase superfamily protein	5.110632	4.213676	4.585396	0.284884	0.754098	0.174133
FvH4_6g13140	AGL62_YW_Down	-6.43804821507992	0.00279967554451251	AT2G37730	.	Protein of unknown function (DUF604)	0.642312	0.449279	0.405943	0	0	0
FvH4_6g13200	AGL62_YW_Down	-2.87209342477283	5.97518178718294e-07	AT2G37710	RLK	receptor lectin kinase	4.500015	2.669599	3.18398	0.372654	0.495262	0.375328
FvH4_6g13290	AGL62_YW_Down	-3.32087571318269	3.51682020101575e-10	AT3G21420	.	2-oxoglutarate (2OG) and Fe(II)-dependent oxygenase superfamily protein	21.873617	13.724956	18.962664	1.509092	2.400706	0.975489
FvH4_6g13322	AGL62_YW_Down	-2.13365935717589	0.0260179812681712	AT3G21420	.	2-oxoglutarate (2OG) and Fe(II)-dependent oxygenase superfamily protein	20.257955	18.666715	37.19219	4.489293	7.479013	3.538728
FvH4_6g13390	AGL62_YW_Down	-4.59910028825232	1.35691056748836e-05	AT5G60020	LAC17,ATLAC17	laccase 17	1.525636	1.269681	2.259427	0	0.140598	0.048349
FvH4_6g13440	AGL62_YW_Down	-3.33421484203682	0.0426135147837502	AT5G02220	.	unknown protein; Has 30201 Blast hits to 17322 proteins in 780 species: Archae - 12; Bacteria - 1396; Metazoa - 17338; Fungi - 3422; Plants - 5037; Viruses - 0; Other Eukaryotes - 2996 (source: NCBI BLink).	3.798963	4.760587	3.375982	0.511299	0.583718	0
FvH4_6g13470	AGL62_YW_Down	-3.86591239825522	2.75059418009069e-07	AT5G43290	WRKY49,ATWRKY49	WRKY DNA-binding protein 49	63.218779	30.35276	57.615712	2.142739	5.876729	1.336549
FvH4_6g13610	AGL62_YW_Down	-3.28285678840654	5.89766223094112e-07	AT2G39700	ATEXPA4,ATEXP4,ATHEXP ALPHA 1.6,EXPA4	expansin A4	178.473671	75.655823	115.345871	6.53949	18.391779	8.871848
FvH4_6g13690	AGL62_YW_Down	-2.00947399039355	0.0028552782707935	AT3G46560	TIM9,emb2474	Tim10/DDP family zinc finger protein	21.183855	19.70057	23.871777	3.615802	5.412744	5.152616
FvH4_6g13950	AGL62_YW_Down	-3.33882273305531	7.28272849677836e-05	.	.	.	17.372243	7.090335	17.252159	1.603642	1.504037	0.505907
FvH4_6g13991	AGL62_YW_Down	-1.6447942018584	0.00810790618444917	AT3G53740	.	Ribosomal protein L36e family protein	690.902471	524.891445	587.668227	142.775712	167.163004	195.26692
FvH4_6g14170	AGL62_YW_Down	-2.44107854245936	1.6774825582076e-05	AT2G37540	.	NAD(P)-binding Rossmann-fold superfamily protein	30.039516	18.742456	17.912908	3.31563	4.764099	2.799901
FvH4_6g14291	AGL62_YW_Down	-1.9584946172229	0.0028622801641312	AT2G37510	.	RNA-binding (RRM/RBD/RNP motifs) family protein	22.18421	23.458718	20.385116	3.985531	5.163307	5.83274
FvH4_6g14460	AGL62_YW_Down	-8.76473790527542	2.41828556424466e-08	.	.	.	12.666483	13.188547	24.216447	0	0	0.080852
FvH4_6g14770	AGL62_YW_Down	-4.17355435848491	1.4341530817291e-12	AT2G37360	.	ABC-2 type transporter family protein	5.841878	4.592953	10.29488	0.279507	0.488267	0.255511
FvH4_6g14920	AGL62_YW_Down	-2.41758552179782	0.000562403548504339	AT3G12620	.	Protein phosphatase 2C family protein	13.904291	17.902931	12.942176	2.384822	3.655749	1.546289
FvH4_6g15450	AGL62_YW_Down	-3.68602752526768	0.0169997456458304	AT2G37090	IRX9	Nucleotide-diphospho-sugar transferases superfamily protein	2.959774	3.24877	3.418316	0.237755	0.455113	0
FvH4_6g15470	AGL62_YW_Down	-1.9907554240974	0.0125814560807876	AT3G09720	.	P-loop containing nucleoside triphosphate hydrolases superfamily protein	6.07847	3.856743	4.457073	0.85012	1.209339	1.113261
FvH4_6g15620	AGL62_YW_Down	-2.76066431422214	0.00500167311663963	AT3G61820	.	Eukaryotic aspartyl protease family protein	91.860417	54.032065	65.397817	6.900427	17.769728	3.586251
FvH4_6g15690	AGL62_YW_Down	-1.92115648177355	5.97573632544565e-05	AT5G03160	ATP58IPK,P58IPK	homolog of mamallian P58IPK	33.744105	21.824128	23.739598	5.664013	6.593221	6.08517
FvH4_6g15810	AGL62_YW_Down	-6.89447797011445	0.0011818311913829	.	.	.	3.226226	1.097776	3.972121	0	0	0
FvH4_6g16060	AGL62_YW_Down	-2.68605348321855	1.57083396528721e-12	AT2G37040	PAL1,ATPAL1	PHE ammonia lyase 1	743.673403	604.342388	632.393025	70.291873	126.249989	78.159633
FvH4_6g17080	AGL62_YW_Down	-3.60142651100199	0.00193141031279288	AT3G53150	UGT73D1	UDP-glucosyl transferase 73D1	7.97008	3.985313	7.90041	0.275524	1.117054	0.111082
FvH4_6g17113	AGL62_YW_Down	-3.72220776191884	0.000151269558325652	AT1G22060	.	LOCATED IN: vacuole; EXPRESSED IN: 23 plant structures; EXPRESSED DURING: 13 growth stages; BEST Arabidopsis thaliana protein match is: FBD, F-box and Leucine Rich Repeat domains containing protein (TAIR:AT1G22000.1); Has 84739 Blast hits to 38714 proteins in 2257 species: Archae - 1436; Bacteria - 11314; Metazoa - 40747; Fungi - 7706; Plants - 4675; Viruses - 308; Other Eukaryotes - 18553 (sourc…	7.787467	6.276768	9.726787	0.247522	1.240586	0.184865
FvH4_6g17300	AGL62_YW_Down	-3.25013361929437	8.35642609295391e-25	AT2G36660	PAB7	poly(A) binding protein 7	58.493685	57.001032	51.278798	4.224209	6.892522	4.552969
FvH4_6g17310	AGL62_YW_Down	-7.28240157389267	0.000110729763032015	AT4G33220	PME44,ATPME44	pectin methylesterase 44	1.66641	0.683273	1.259831	0	0	0
FvH4_6g17630	AGL62_YW_Down	-2.35519603752744	1.57361853390185e-05	AT4G12080	AHL1,ATAHL1	AT-hook motif nuclear-localized protein 1	20.366247	24.74032	18.73401	3.405378	4.979718	2.837897
FvH4_6g17730	AGL62_YW_Down	-3.07169908945796	0.0283910498345062	AT5G03760	ATCSLA09,CSLA09,ATCSLA9,CSLA9,RAT4	Nucleotide-diphospho-sugar transferases superfamily protein	56.584573	36.012213	60.590445	3.257945	12.613373	0.940202
FvH4_6g17770	AGL62_YW_Down	-1.71186689066144	0.00086802693634641	AT2G36530	LOS2,ENO2	Enolase	706.827344	548.132779	641.711967	155.904109	217.390406	139.994549
FvH4_6g17830	AGL62_YW_Down	-1.95060241626717	0.00722579639033745	AT3G52940	FK,HYD2,ELL1	Ergosterol biosynthesis ERG4/ERG24 family	31.477543	20.988816	22.223916	6.648822	6.368683	3.96713
FvH4_6g17870	AGL62_YW_Down	-1.87191024294879	0.00554657198745241	AT3G15390	SDE5	silencing defective 5	11.961913	12.317584	12.823014	3.128011	3.829645	2.102128
FvH4_6g18060	AGL62_YW_Down	-6.29656076636095	0.00521128587004629	AT2G36430	.	Plant protein of unknown function (DUF247)	0.366424	0.425081	0.594176	0	0	0
FvH4_6g18120	AGL62_YW_Down	-2.2361272287084	0.0296906329556455	AT5G03650	SBE2.2	starch branching enzyme 2.2	47.917288	41.842307	46.149877	7.64671	14.733919	3.742395
FvH4_6g18200	AGL62_YW_Down	-5.25976532140969	0.0190339911003595	AT5G39890	.	Protein of unknown function (DUF1637)	0.689746	2.059606	0.873852	0	0	0.076183
FvH4_6g18980	AGL62_YW_Down	-3.82454718553242	0.0405172543347425	.	.	.	48.298531	181.366299	17.548138	2.119913	11.389697	3.256423
FvH4_6g19080	AGL62_YW_Down	-1.82110889566903	0.034192223841673	AT5G03910	ATATH12,ATH12	ABC2 homolog 12	4.586757	4.767947	4.557944	0.896296	1.633828	0.999747
FvH4_6g19270	AGL62_YW_Down	-3.90799908441047	6.84376850469559e-05	AT2G36190	AtcwINV4,cwINV4	cell wall invertase 4	7.559951	7.892567	6.57344	0.164494	1.03716	0.171449
FvH4_6g19450	AGL62_YW_Down	-1.65193769307017	0.00141408590751988	AT1G12910	ATAN11,LWD1	Transducin/WD40 repeat-like superfamily protein	102.852102	103.090569	101.507576	23.569892	34.578493	28.835512
FvH4_6g19530	AGL62_YW_Down	-3.2339453538015	0.0153765194064655	AT2G36090	.	F-box family protein	9.879124	14.816579	9.163856	0.514147	2.625708	0.267046
FvH4_6g19690	AGL62_YW_Down	-2.12637805116524	0.00261729618589527	AT3G02875	ILR1	Peptidase M20/M25/M40 family protein	183.503442	144.465935	296.746768	39.426709	49.216916	37.342013
FvH4_6g19700	AGL62_YW_Down	-2.30180178690948	2.37537344244137e-05	AT3G02875	ILR1	Peptidase M20/M25/M40 family protein	231.400409	181.336574	267.968194	40.044292	55.202122	27.420695
FvH4_6g19870	AGL62_YW_Down	-2.75036404803492	0.0144850648739498	AT5G04820	ATOFP13,OFP13	ovate family protein 13	23.004283	12.060537	18.315773	1.704399	4.669312	0.820496
FvH4_6g20050	AGL62_YW_Down	-3.84307515430555	1.41248480358317e-05	AT3G52500	.	Eukaryotic aspartyl protease family protein	124.515151	103.202466	114.343344	3.483433	15.949618	2.635155
FvH4_6g20070	AGL62_YW_Down	-5.95903731718875	0.0374452454403579	AT3G08710	ATH9,TRX H9,TH9	thioredoxin H-type 9	2.467131	1.018288	0.495515	0	0	0
FvH4_6g20590	AGL62_YW_Down	-2.593901802977	0.00377326963588885	.	.	.	4.145563	2.524005	4.071578	0.350621	0.902651	0.34323
FvH4_6g20610	AGL62_YW_Down	-3.37238244637852	0.0164327329126663	AT5G60830	AtbZIP70,bZIP70	basic leucine-zipper 70	23.673128	9.667338	32.348077	3.477529	1.704132	0.285542
FvH4_6g20660	AGL62_YW_Down	-4.04109382676589	0.00234466532242027	AT5G06470	.	Glutaredoxin family protein	2.426188	2.299399	2.524204	0.087958	0.32697	0
FvH4_6g20780	AGL62_YW_Down	-1.83497684711288	0.000493498079638377	AT5G06410	.	DNAJ heat shock N-terminal domain-containing protein	23.228081	23.542787	23.59705	4.766761	6.925883	5.808474
FvH4_6g20860	AGL62_YW_Down	-1.95008467082905	0.000721250536241912	AT5G06390	FLA17	FASCICLIN-like arabinogalactan protein 17 precursor	376.077913	416.826562	312.414083	75.477749	111.498275	69.562689
FvH4_6g20940	AGL62_YW_Down	-3.42623167145928	0.0384008303837126	AT3G52360	.	unknown protein; FUNCTIONS IN: molecular_function unknown; INVOLVED IN: response to karrikin; LOCATED IN: endomembrane system; EXPRESSED IN: 23 plant structures; EXPRESSED DURING: 14 growth stages; BEST Arabidopsis thaliana protein match is: unknown protein (TAIR:AT2G35850.1); Has 34 Blast hits to 34 proteins in 10 species: Archae - 0; Bacteria - 0; Metazoa - 0; Fungi - 0; Plants - 34; Viruses - …	21.477345	18.065044	26.602388	0	4.468685	1.17117
FvH4_6g21170	AGL62_YW_Down	-4.66871226916568	1.27677002022618e-06	AT5G48670	FEM111,AGL80	AGAMOUS-like 80	7.534778	6.304398	12.787933	0.214623	0.324759	0.372629
FvH4_6g21540	AGL62_YW_Down	-3.56702403825595	0.00261565513884061	AT3G11980	MS2,FAR2	Jojoba acyl CoA reductase-related male sterility protein	2.614095	2.171407	1.484308	0.226515	0.23734	0.018379
FvH4_6g21760	AGL62_YW_Down	-1.87737206564718	0.0380330613474926	AT2G41940	ZFP8	zinc finger protein 8	36.626096	20.79487	35.433849	6.533639	10.328109	5.496952
FvH4_6g22300	AGL62_YW_Down	-2.62928557462109	0.000393386418567681	AT3G12110	ACT11	actin-11	69.53277	99.697411	50.794216	7.292511	9.841289	14.529849
FvH4_6g22320	AGL62_YW_Down	-3.09367321823113	0.00640367992622912	AT2G42110	.	unknown protein; Has 27 Blast hits to 27 proteins in 11 species: Archae - 0; Bacteria - 0; Metazoa - 0; Fungi - 0; Plants - 25; Viruses - 0; Other Eukaryotes - 2 (source: NCBI BLink).	21.868286	9.11003	11.95564	1.337158	2.724947	0.453647
FvH4_6g22440	AGL62_YW_Down	-2.07821269485595	9.49470342004478e-05	AT2G05990	MOD1,ENR1	NAD(P)-binding Rossmann-fold superfamily protein	56.166763	41.454255	49.756699	8.455663	14.437166	8.193543
FvH4_6g22640	AGL62_YW_Down	-2.77192816607919	0.000342842882450046	AT2G42200	SPL9,AtSPL9	squamosa promoter binding protein-like 9	12.875379	9.561736	9.341788	1.395525	2.172962	0.614737
FvH4_6g23002	AGL62_YW_Down	-8.31561174786871	7.34928820968154e-07	AT3G42170	.	BED zinc finger ;hAT family dimerisation domain	4.175563	7.960442	6.517009	0	0	0
FvH4_6g23031	AGL62_YW_Down	-6.02652710239189	0.0296665758197394	AT1G51190	PLT2	Integrase-type DNA-binding superfamily protein	0.247911	0.170613	0.697665	0	0	0
FvH4_6g24141	AGL62_YW_Down	-5.01551870545468	0.00319994797044842	AT5G13790	AGL15	AGAMOUS-like 15	3.964812	2.44351	8.283856	0	0.415294	0
FvH4_6g24590	AGL62_YW_Down	-3.53753628656671	4.38411922898473e-19	AT4G20990	ATACA4,ACA4	alpha carbonic anhydrase 4	78.36843	58.504671	56.907841	4.797389	6.712361	3.373475
FvH4_6g24820	AGL62_YW_Down	-2.27322038302204	0.0354798355392219	AT2G41450	.	N-acetyltransferases;N-acetyltransferases	2.470732	1.403268	1.60088	0.286715	0.418893	0.28875
FvH4_6g25690	AGL62_YW_Down	-6.43156285750737	0.0116020737275583	AT1G03780	TPX2	targeting protein for XKLP2	0.622298	0.67278	0.132533	0	0	0
FvH4_6g26250	AGL62_YW_Down	-3.14146120809061	0.000227789146048804	AT4G28310	.	unknown protein; BEST Arabidopsis thaliana protein match is: unknown protein (TAIR:AT1G52270.1); Has 30201 Blast hits to 17322 proteins in 780 species: Archae - 12; Bacteria - 1396; Metazoa - 17338; Fungi - 3422; Plants - 5037; Viruses - 0; Other Eukaryotes - 2996 (source: NCBI BLink).	30.029805	16.970358	16.841334	1.232941	4.077921	1.230814
FvH4_6g26730	AGL62_YW_Down	-2.94067253798339	0.00896273018167143	AT4G28500	ANAC073,SND2,NAC073	NAC domain containing protein 73	5.392318	3.629618	7.293234	0.637933	1.103644	0.178599
FvH4_6g27021	AGL62_YW_Down	-2.04532333525543	0.0129748195006611	AT3G02820	.	zinc knuckle (CCHC-type) family protein	7.628671	4.759681	4.320173	1.053954	1.573895	0.976591
FvH4_6g27240	AGL62_YW_Down	-6.04037061824623	0.0437736573577315	.	.	.	8.389038	1.009257	6.003955	0	0	0
FvH4_6g27940	AGL62_YW_Down	-4.06731087390166	3.40548016690345e-11	AT3G21240	4CL2,AT4CL2	4-coumarate:CoA ligase 2	28.036785	26.852967	25.839363	0.660157	2.649718	1.087757
FvH4_6g28030	AGL62_YW_Down	-1.85791819767394	0.00666811273988828	AT5G27700	.	Ribosomal protein S21e	63.067137	46.77464	55.76301	9.928734	13.781179	16.272757
FvH4_6g28170	AGL62_YW_Down	-3.45742860575217	0.00628444865538196	AT1G17020	SRG1,ATSRG1	senescence-related gene 1	317.943053	169.572859	292.760834	21.347911	40.290069	2.470078
FvH4_6g28200	AGL62_YW_Down	-1.93064234488636	0.0221321978368454	AT1G16060	ADAP	ARIA-interacting double AP2 domain protein	20.663669	13.279441	23.93896	5.440408	4.481552	3.327848
FvH4_6g28390	AGL62_YW_Down	-3.57331638648726	0.0154376410648859	.	.	.	4.095608	2.041076	2.646586	0.420957	0.08505	0.136357
FvH4_6g28410	AGL62_YW_Down	-3.11596353358714	5.24407903406867e-06	AT5G48930	HCT	hydroxycinnamoyl-CoA shikimate/quinate hydroxycinnamoyl transferase	93.020861	71.161909	89.884752	6.348547	15.731236	4.490802
FvH4_6g28520	AGL62_YW_Down	-2.29195745758663	0.000373726051671889	AT5G15350	ENODL17,AtENODL17	early nodulin-like protein 17	78.127979	62.439533	48.725879	10.358661	15.666453	8.427963
FvH4_6g28680	AGL62_YW_Down	-1.83480307905792	9.12062634609692e-06	AT1G15950	CCR1,IRX4,ATCCR1	cinnamoyl coa reductase 1	75.315917	65.857039	89.049593	18.511043	21.187247	17.222698
FvH4_6g28860	AGL62_YW_Down	-2.38914424054909	0.00267353373547307	AT1G80690	.	PPPDE putative thiol peptidase family protein	18.406102	10.386528	16.588268	2.50988	3.77055	1.422222
FvH4_6g29670	AGL62_YW_Down	-3.22645520354568	7.00229197053033e-08	AT3G15820	ROD1	phosphatidic acid phosphatase-related / PAP2-related	71.69498	84.903103	56.053529	5.216523	11.198362	4.303663
FvH4_6g30460	AGL62_YW_Down	-1.36231118935481	0.0485294138274808	AT1G80230	.	Rubredoxin-like superfamily protein	446.697667	429.758369	461.970661	141.83091	162.41952	155.216002
FvH4_6g30530	AGL62_YW_Down	-2.79987625295993	0.00845617102926031	AT1G15460	ATBOR4,BOR4	HCO3- transporter family	3.013171	2.85864	1.781359	0.102389	0.429821	0.43831
FvH4_6g30570	AGL62_YW_Down	-3.58560768758288	0.00174458860660637	AT2G30070	ATKT1,ATKT1P,ATKUP1,KUP1,KT1	potassium transporter 1	58.438925	27.121242	48.904087	2.792354	6.819165	0.541823
FvH4_6g30700	AGL62_YW_Down	-2.05676430160613	0.0359479136483128	AT3G15550	.	unknown protein; Has 25732 Blast hits to 16979 proteins in 961 species: Archae - 144; Bacteria - 1801; Metazoa - 12681; Fungi - 1868; Plants - 912; Viruses - 94; Other Eukaryotes - 8232 (source: NCBI BLink).	7.877525	4.959327	5.092204	0.921847	2.051179	0.89009
FvH4_6g31310	AGL62_YW_Down	-4.26533520250896	7.94342515643394e-18	AT5G23950	.	Calcium-dependent lipid-binding (CaLB domain) family protein	89.341393	65.892519	148.331165	5.248848	5.571851	3.074109
FvH4_6g31461	AGL62_YW_Down	-2.78786888293511	0.000386109943997957	AT3G16070	.	unknown protein; BEST Arabidopsis thaliana protein match is: unknown protein (TAIR:AT1G15260.1); Has 26 Blast hits to 26 proteins in 7 species: Archae - 0; Bacteria - 0; Metazoa - 0; Fungi - 0; Plants - 26; Viruses - 0; Other Eukaryotes - 0 (source: NCBI BLink).	20.407907	9.387265	19.653185	1.599338	3.277296	1.48495
FvH4_6g32720	AGL62_YW_Down	-4.73031829436686	4.47135717949122e-13	AT1G14520	MIOX1	myo-inositol oxygenase 1	25.86685	16.606987	52.908948	1.202536	1.290534	0.672848
FvH4_6g32790	AGL62_YW_Down	-6.74914273300949	0.00115542652882275	AT2G44220	.	Protein of Unknown Function (DUF239)	0.804735	0.323642	0.629672	0	0	0
FvH4_6g32910	AGL62_YW_Down	-1.65312033081245	0.0110946128105704	AT2G19730	.	Ribosomal L28e protein family	340.365767	254.799924	302.632959	66.225292	87.592822	96.753027
FvH4_6g33460	AGL62_YW_Down	-11.2376467376853	3.56824123358611e-15	AT5G02260	ATEXPA9,EXP9,ATEXP9,ATHEXP ALPHA 1.10,EXPA9	expansin A9	34.948666	21.205513	35.464992	0	0	0
FvH4_6g33780	AGL62_YW_Down	-5.28738922658978	0.0439323286428749	AT3G13790	ATCWINV1,ATBFRUCT1	Glycosyl hydrolases family 32 protein	61.651718	41.503982	37.964629	1.499891	1.738131	0
FvH4_6g33790	AGL62_YW_Down	-11.5358606243819	1.1323980337277e-15	AT1G47960	C/VIF1,ATC/VIF1	cell wall / vacuolar inhibitor of fructosidase 1	124.147148	109.914499	208.245172	0	0	0
FvH4_6g34900	AGL62_YW_Down	-4.61772162643951	0.0161018328140298	AT1G72540	.	Protein kinase superfamily protein	0.8299	2.288909	1.196778	0	0	0.144709
FvH4_6g34950	AGL62_YW_Down	-2.1780036105264	0.0165105831082654	AT5G07990	TT7,CYP75B1,D501	Cytochrome P450 superfamily protein	79.80938	70.895952	75.504687	14.128859	23.700726	7.224534
FvH4_6g35100	AGL62_YW_Down	-7.53007297089777	0.000338926102907864	AT3G15720	.	Pectin lyase-like superfamily protein	0.3765	0.770022	2.196723	0	0	0
FvH4_6g35210	AGL62_YW_Down	-3.3589384865998	6.63410962511253e-05	AT5G66840	.	SAP domain-containing protein	4.433541	2.537051	2.884866	0.12997	0.29824	0.399613
FvH4_6g35550	AGL62_YW_Down	-3.86906003533359	0.000111496673726343	AT3G14225	GLIP4	GDSL-motif lipase 4	98.338626	98.40967	108.406334	4.476788	13.608489	1.255603
FvH4_6g35584	AGL62_YW_Down	-5.53463887421753	0.0490681590957394	AT5G40990	GLIP1	GDSL lipase 1	31.998065	10.552874	22.821458	0.076989	1.245022	0
FvH4_6g36370	AGL62_YW_Down	-6.97713785417747	6.78221605880313e-05	AT1G78990	.	HXXXD-type acyl-transferase family protein	1.076895	1.235017	1.501541	0	0.027267	0
FvH4_6g36500	AGL62_YW_Down	-3.80162214887924	0.000426929603580761	AT1G78950	.	Terpenoid cyclases family protein	1.183921	1.260595	1.175191	0.016914	0.052001	0.150662
FvH4_6g36630	AGL62_YW_Down	-4.77066669207119	3.07336770076211e-14	AT4G32940	GAMMA-VPE,GAMMAVPE	gamma vacuolar processing enzyme	1819.039547	2269.665182	2449.184045	82.342973	108.760545	25.213395
FvH4_6g36840	AGL62_YW_Down	-5.85044896483905	0.0352831365074063	AT3G43120	.	SAUR-like auxin-responsive protein family	1.439097	0.868229	2.750676	0	0	0
FvH4_6g37140	AGL62_YW_Down	-9.18832512508041	4.50729599805422e-09	AT3G21150	BBX32	B-box 32	9.337486	4.072056	7.194303	0	0	0
FvH4_6g37330	AGL62_YW_Down	-1.66575346200413	0.0309691551312608	AT1G51650	.	ATP synthase epsilon chain, mitochondrial	268.726903	211.779298	282.297708	59.722384	64.609562	85.606106
FvH4_6g37440	AGL62_YW_Down	-2.25910997153651	0.00758656032080507	AT3G03300	DCL2,ATDCL2	dicer-like 2	6.345519	13.605391	7.837148	1.637327	2.116846	1.508964
FvH4_6g37570	AGL62_YW_Down	-2.26700369691065	0.029988987460086	AT3G28880	.	Ankyrin repeat family protein	11.050151	4.763466	8.445875	0.807703	2.078592	1.549138
FvH4_6g38080	AGL62_YW_Down	-1.79930973780387	0.0256145349270201	AT1G78570	RHM1,ROL1,ATRHM1	rhamnose biosynthesis 1	74.253858	58.965291	56.370839	13.987902	23.260068	11.462831
FvH4_6g38330	AGL62_YW_Down	-5.84058118622573	0.0479380096632859	AT1G29820	.	Magnesium transporter CorA-like family protein	0.437592	0.084427	0.302657	0	0	0
FvH4_6g38591	AGL62_YW_Down	-2.29978572545743	1.4900208254023e-17	AT1G06550	.	ATP-dependent caseinolytic (Clp) protease/crotonase family protein	273.443046	244.980265	244.102116	39.972115	55.226786	42.239669
FvH4_6g39010	AGL62_YW_Down	-2.21209585221244	4.88582658508489e-12	AT3G59030	TT12,ATTT12	MATE efflux family protein	144.468417	108.509775	126.147801	22.084312	23.684789	25.838221
FvH4_6g39230	AGL62_YW_Down	-2.01721335831032	0.00613241728754944	AT5G60870	.	Regulator of chromosome condensation (RCC1) family protein	6.309158	3.730469	5.084029	1.190959	1.049354	1.015399
FvH4_6g39250	AGL62_YW_Down	-2.52874392092562	4.34825347500112e-08	AT1G17840	WBC11,ABCG11,DSO,COF1,ATWBC11	white-brown complex homolog protein 11	20.448417	21.379456	29.117727	2.951608	4.801167	3.219667
FvH4_6g39550	AGL62_YW_Down	-1.93426483853576	0.00121099158837201	AT3G02660	emb2768	Tyrosyl-tRNA synthetase, class Ib, bacterial/mitochondrial	5.117199	4.199707	4.413015	1.053528	1.119602	0.990832
FvH4_6g39682	AGL62_YW_Down	-2.56466153169476	0.0329883654839902	AT2G32210	.	unknown protein; BEST Arabidopsis thaliana protein match is: unknown protein (TAIR:AT2G32190.1); Has 214 Blast hits to 214 proteins in 21 species: Archae - 0; Bacteria - 0; Metazoa - 1; Fungi - 10; Plants - 203; Viruses - 0; Other Eukaryotes - 0 (source: NCBI BLink).	380.325767	1385.512243	460.494464	101.833391	133.281124	110.656863
FvH4_6g39790	AGL62_YW_Down	-3.03429503430805	0.000231451553519143	AT1G22380	AtUGT85A3,UGT85A3	UDP-glucosyl transferase 85A3	2.737887	2.503839	2.733371	0.13875	0.382613	0.335365
FvH4_6g40200	AGL62_YW_Down	-2.73768573786762	0.00014347626574405	AT3G13320	CAX2,atcax2	cation exchanger 2	11.064256	17.746699	11.939324	2.387703	1.966681	1.123329
FvH4_6g40220	AGL62_YW_Down	-2.52926533242102	0.000140615096258599	AT5G48300	ADG1,APS1	ADP glucose pyrophosphorylase 1	50.744057	40.318318	44.082228	6.214745	10.997496	3.836734
FvH4_6g40300	AGL62_YW_Down	-3.26159684220826	3.39819468076083e-08	AT2G04160	AIR3	Subtilisin-like serine endopeptidase family protein	17.499561	11.383311	13.799569	0.787965	2.228744	0.986944
FvH4_6g40590	AGL62_YW_Down	-1.63209632823803	0.00463795117408692	AT4G12730	FLA2	FASCICLIN-like arabinogalactan 2	65.62067	65.285502	58.170627	15.953009	18.233865	19.643816
FvH4_6g40610	AGL62_YW_Down	-2.2759184878736	0.0307852021621327	AT2G04480	.	unknown protein; BEST Arabidopsis thaliana protein match is: unknown protein (TAIR:AT5G35870.1); Has 38 Blast hits to 38 proteins in 9 species: Archae - 0; Bacteria - 0; Metazoa - 0; Fungi - 0; Plants - 38; Viruses - 0; Other Eukaryotes - 0 (source: NCBI BLink).	4.236761	2.890484	6.512049	0.830225	0.899184	0.743676
FvH4_6g40700	AGL62_YW_Down	-4.7715505942462	0.00827128812211378	AT3G13130	.	unknown protein; FUNCTIONS IN: molecular_function unknown; INVOLVED IN: biological_process unknown; LOCATED IN: endomembrane system; EXPRESSED IN: male gametophyte; Has 140 Blast hits to 132 proteins in 41 species: Archae - 2; Bacteria - 4; Metazoa - 29; Fungi - 20; Plants - 51; Viruses - 0; Other Eukaryotes - 34 (source: NCBI BLink).	3.711403	1.555388	4.512758	0	0.343162	0
FvH4_6g41100	AGL62_YW_Down	-1.84296057305633	0.00469459325566717	AT3G07770	Hsp89.1,AtHsp90.6,AtHsp90-6	HEAT SHOCK PROTEIN 89.1	42.583208	32.75165	36.01661	6.465878	12.50934	8.666162
FvH4_6g41260	AGL62_YW_Down	-2.94391229668282	3.6766171460777e-05	AT3G07800	.	Thymidine kinase	89.667199	43.810433	55.554445	6.418063	11.575003	3.892181
FvH4_6g41500	AGL62_YW_Down	-3.92571876311371	1.69948746889607e-11	.	.	.	10.884599	6.150503	9.827149	0.461032	0.799529	0.319095
FvH4_6g41530	AGL62_YW_Down	-2.48029286352943	4.87394543581771e-06	AT2G04780	FLA7	FASCICLIN-like arabinoogalactan 7	444.274582	504.432052	404.929483	54.884966	108.105446	56.380862
FvH4_6g41810	AGL62_YW_Down	-6.97196389101577	0.00545317168528619	AT1G67780	.	Zinc-finger domain of monoamine-oxidase A repressor R1 protein	0.296707	0.142363	1.373797	0	0	0
FvH4_6g41871	AGL62_YW_Down	-5.30196150946404	4.23705773190747e-08	AT2G42990	.	GDSL-like Lipase/Acylhydrolase superfamily protein	75.740344	42.165984	61.50009	1.117867	2.868151	0.075052
FvH4_6g41940	AGL62_YW_Down	-2.08121633766613	1.18624157297723e-07	AT1G04980	ATPDIL2-2,ATPDI10,PDI10,PDIL2-2	PDI-like 2-2	272.54776	187.304688	207.611199	45.377892	54.504233	39.036704
FvH4_6g41980	AGL62_YW_Down	-5.06547567296445	0.00160346977513422	AT5G14180	MPL1	Myzus persicae-induced lipase 1	1.484396	1.123842	1.498997	0	0	0.094836
FvH4_6g42010	AGL62_YW_Down	-1.69117882638364	4.38115786051824e-05	AT1G04990	.	Zinc finger C-x8-C-x5-C-x3-H type family protein	59.043712	54.664272	63.735614	14.050195	18.98312	15.635274
FvH4_6g42440	AGL62_YW_Down	-3.26790389304535	8.55409283837037e-05	AT2G32990	AtGH9B8,GH9B8	glycosyl hydrolase 9B8	12.810095	3.920237	10.473383	0.795701	1.248827	0.442125
FvH4_6g42621	AGL62_YW_Down	-1.94593708327249	0.0150721758590347	.	.	.	141.148217	173.195022	127.446971	28.506111	34.50424	38.67036
FvH4_6g43020	AGL62_YW_Down	-1.94272803132342	1.20718342668873e-07	AT5G18290	SIP1;2,SIP1B	Aquaporin-like superfamily protein	252.16042	195.29198	243.989084	45.777688	54.84174	57.21768
FvH4_6g43180	AGL62_YW_Down	-3.51542846318029	2.88142876478857e-05	AT5G54970	.	unknown protein; BEST Arabidopsis thaliana protein match is: unknown protein (TAIR:AT4G26960.1); Has 1807 Blast hits to 1807 proteins in 277 species: Archae - 0; Bacteria - 0; Metazoa - 736; Fungi - 347; Plants - 385; Viruses - 0; Other Eukaryotes - 339 (source: NCBI BLink).	9.789062	5.061227	5.558032	0.414371	0.437869	0.712656
FvH4_6g43220	AGL62_YW_Down	-3.78029147075564	1.59887494411004e-12	AT3G21690	.	MATE efflux family protein	101.526655	64.692128	88.216021	4.829673	8.828767	2.927546
FvH4_6g43300	AGL62_YW_Down	-3.30716579993608	0.031283037923816	AT1G05230	HDG2	homeodomain GLABROUS 2	1.239057	0.708458	0.698619	0.081687	0.139976	0.022231
FvH4_6g43510	AGL62_YW_Down	-6.41582741833881	0.00192185258371737	AT1G05230	HDG2	homeodomain GLABROUS 2	5.174145	1.247852	3.225088	0.097035	0	0
FvH4_6g43640	AGL62_YW_Down	-2.28735041854501	2.01609084131894e-06	AT3G15850	FAD5,FADB,JB67,ADS3	fatty acid desaturase 5	183.837964	120.05552	149.461196	21.255486	37.497271	23.653106
FvH4_6g44060	AGL62_YW_Down	-4.52149267577908	3.35756645852659e-05	AT4G27280	.	Calcium-binding EF-hand family protein	59.72819	468.123196	130.867226	5.12595	16.06311	6.196822
FvH4_6g45180	AGL62_YW_Down	-4.14291647037308	0.000887722760469989	AT5G38450	CYP735A1	cytochrome P450, family 735, subfamily A, polypeptide 1	2.407217	1.043187	3.834256	0.136422	0.209663	0.027697
FvH4_6g45521	AGL62_YW_Down	-2.15944771210445	8.53304760066887e-06	AT5G14700	.	NAD(P)-binding Rossmann-fold superfamily protein	139.452084	100.893151	135.785083	20.666776	34.172246	20.012091
FvH4_6g46300	AGL62_YW_Down	-3.04109814361216	0.0248160333577698	AT5G15740	.	O-fucosyltransferase family protein	19.550945	9.999323	29.401731	2.812748	3.168203	0.36089
FvH4_6g46740	AGL62_YW_Down	-6.0994801056847	0.0194477936645479	AT3G29635	.	HXXXD-type acyl-transferase family protein	0.151995	0.321087	0.520412	0	0	0
FvH4_6g46920	AGL62_YW_Down	-1.79796182478705	0.00228682131537674	AT5G39220	.	alpha/beta-Hydrolases superfamily protein	27.055392	27.000691	27.361057	6.694269	8.793147	5.372202
FvH4_6g46930	AGL62_YW_Down	-2.53434985872065	0.0141060771684826	AT1G69830	ATAMY3,AMY3	alpha-amylase-like 3	4.430177	2.563067	3.448392	0.527157	0.882189	0.211775
FvH4_6g47032	AGL62_YW_Down	-7.55207669639785	9.23547142365072e-05	AT5G39280	ATEXPA23,ATEXP23,ATHEXP ALPHA 1.17,EXPA23	expansin A23	1.114241	2.269905	3.822632	0	0	0
FvH4_6g47570	AGL62_YW_Down	-3.40010083109993	4.62964318077621e-13	AT4G15280	UGT71B5	UDP-glucosyl transferase 71B5	38.52058	25.661926	36.479912	2.060131	4.36906	2.103956
FvH4_6g47580	AGL62_YW_Down	-2.52387240915816	4.66414723435885e-10	AT4G01070	GT72B1,UGT72B1	UDP-Glycosyltransferase superfamily protein	41.570089	29.054901	43.947487	4.51102	7.400847	5.688245
FvH4_6g47770	AGL62_YW_Down	-1.72822879757422	1.19772813199615e-07	AT3G29200	CM1,ATCM1	chorismate mutase 1	138.748571	108.761996	131.701811	31.744285	37.194459	31.814748
FvH4_6g47771	AGL62_YW_Down	-2.17297604462777	7.38480165382141e-06	AT5G15350	ENODL17,AtENODL17	early nodulin-like protein 17	87.264016	70.895707	64.013608	10.669129	17.716916	15.278717
FvH4_6g47772	AGL62_YW_Down	-6.4090433191289	0.000120906863644973	AT2G27035	ENODL20,AtENODL20	early nodulin-like protein 20	78.179966	60.890129	102.273259	0.837824	1.769219	0
FvH4_6g47810	AGL62_YW_Down	-2.08304455560387	0.0414537408890706	AT5G39420	cdc2cAt	CDC2C	6.180677	5.468976	6.088254	1.469879	1.687185	0.583349
FvH4_6g47930	AGL62_YW_Down	-9.25588393330284	4.82328141305024e-20	AT5G39280	ATEXPA23,ATEXP23,ATHEXP ALPHA 1.17,EXPA23	expansin A23	42.918018	32.682962	81.213183	0.2361	0	0
FvH4_6g48050	AGL62_YW_Down	-2.76486091424749	0.000184240186491885	AT1G26690	.	emp24/gp25L/p24 family/GOLD family protein	12.450621	24.004366	14.281069	2.143064	1.950218	2.554953
FvH4_6g48101	AGL62_YW_Down	-6.68809382868571	0.00256755669003243	.	.	.	1.549717	0.402183	1.078021	0	0	0
FvH4_6g48210	AGL62_YW_Down	-2.97590770755343	0.029352981173612	AT2G03090	ATEXPA15,EXP15,ATEXP15,ATHEXP ALPHA 1.3,EXPA15	expansin A15	14.600465	30.973249	14.955816	1.308359	5.248876	0.748584
FvH4_6g48620	AGL62_YW_Down	-2.38509343336449	0.00499968194267119	AT3G28917	MIF2	mini zinc finger 2	606.855811	483.445191	648.990179	81.820449	169.7386	49.213243
FvH4_6g48770	AGL62_YW_Down	-1.67774319678584	0.0401356932708884	AT5G39090	.	HXXXD-type acyl-transferase family protein	30.892909	23.465525	34.316801	6.264041	10.863048	7.474854
FvH4_6g49351	AGL62_YW_Down	-3.01794539457162	0.000194205601538946	AT3G28700	.	Protein of unknown function (DUF185)	5.858048	3.605101	4.769911	0.78021	0.294396	0.409132
FvH4_6g49600	AGL62_YW_Down	-2.41840268288615	0.0499463661581892	AT5G40030	.	Protein kinase superfamily protein	1.11928	0.809408	1.488222	0.119789	0.150751	0.278987
FvH4_6g50300	AGL62_YW_Down	-3.96020792545009	3.46366247635088e-11	AT3G28150	TBL22	TRICHOME BIREFRINGENCE-LIKE 22	10.733192	5.003092	13.022845	0.480972	0.594563	0.532065
FvH4_6g50570	AGL62_YW_Down	-4.05592362535915	0.00761382970353096	AT3G01470	ATHB-1,ATHB1,HD-ZIP-1,HAT5,HB-1	homeobox 1	1.38923	0.486567	1.027892	0	0.12445	0.033377
FvH4_6g50780	AGL62_YW_Down	-3.0311927800086	7.23117142410161e-07	AT3G01500	CA1	carbonic anhydrase 1	11.816541	9.051436	16.98529	1.382514	1.08171	1.533682
FvH4_6g51131	AGL62_YW_Down	-6.34790725773442	2.79421252501421e-17	AT5G42905	.	Polynucleotidyl transferase, ribonuclease H-like superfamily protein	16.697362	13.405424	11.031656	0.161658	0	0.258273
FvH4_6g51230	AGL62_YW_Down	-3.52684850218479	0.048260362542934	AT5G40460	.	unknown protein; BEST Arabidopsis thaliana protein match is: unknown protein (TAIR:AT3G27630.1); Has 87 Blast hits to 87 proteins in 12 species: Archae - 0; Bacteria - 0; Metazoa - 0; Fungi - 0; Plants - 87; Viruses - 0; Other Eukaryotes - 0 (source: NCBI BLink).	47.305611	27.91027	16.033238	2.502439	4.716785	0
FvH4_6g51700	AGL62_YW_Down	-1.85113166034599	0.00144825388415624	AT3G27540	.	beta-1,4-N-acetylglucosaminyltransferase family protein	35.633673	28.043604	37.000426	7.429318	10.719864	6.62803
FvH4_6g51980	AGL62_YW_Down	-2.72501556524445	0.00881804228965408	AT5G14410	.	unknown protein; Has 23 Blast hits to 23 proteins in 9 species: Archae - 0; Bacteria - 0; Metazoa - 0; Fungi - 0; Plants - 23; Viruses - 0; Other Eukaryotes - 0 (source: NCBI BLink).	47.084279	28.752515	43.117788	5.6512	8.863747	1.612872
FvH4_6g52040	AGL62_YW_Down	-6.07668857682773	0.0482932933555643	AT5G14400	CYP724A1	cytochrome P450, family 724, subfamily A, polypeptide 1	0.111977	0.21649	0.88821	0	0	0
FvH4_6g52360	AGL62_YW_Down	-3.37843797526138	0.00369109100400772	AT5G40670	.	PQ-loop repeat family protein / transmembrane family protein	1.529846	1.48186	3.506819	0.220096	0.222102	0.117231
FvH4_6g52800	AGL62_YW_Down	-2.09225651778741	0.00384207045657327	AT3G01750	.	Ankyrin repeat family protein	11.20295	6.927482	11.394539	2.052392	2.709941	1.36946
FvH4_6g53190	AGL62_YW_Down	-2.30587521960275	0.0046844999965452	AT3G01860	.	unknown protein; FUNCTIONS IN: molecular_function unknown; INVOLVED IN: response to cadmium ion; LOCATED IN: chloroplast; EXPRESSED IN: 24 plant structures; EXPRESSED DURING: 13 growth stages; BEST Arabidopsis thaliana protein match is: unknown protein (TAIR:AT3G27210.1); Has 66 Blast hits to 66 proteins in 13 species: Archae - 0; Bacteria - 0; Metazoa - 5; Fungi - 0; Plants - 61; Viruses - 0; Ot…	11.308591	11.970499	18.733115	2.226364	3.798042	1.636379
FvH4_6g53200	AGL62_YW_Down	-4.69859858767587	0.000562209772160786	AT5G14180	MPL1	Myzus persicae-induced lipase 1	0.828403	2.740404	0.98504	0.024957	0.050142	0.080905
FvH4_6g53560	AGL62_YW_Down	-2.92514377872305	0.0493697709090401	AT3G27060	TSO2,ATTSO2	Ferritin/ribonucleotide reductase-like family protein	32.60415	10.502528	15.184693	1.586259	4.850486	0.499397
FvH4_6g53650	AGL62_YW_Down	-9.63657585769399	2.58628637980873e-21	AT5G14130	.	Peroxidase superfamily protein	33.466038	30.213232	27.359215	0	0.073789	0.030257
FvH4_6g53690	AGL62_YW_Down	-3.7371720200349	0.000357725141188553	AT5G14130	.	Peroxidase superfamily protein	75.847839	52.750165	69.738488	2.460835	10.2628	1.033967
FvH4_6g53880	AGL62_YW_Down	-3.58202072157516	0.000603140887843774	AT5G41040	.	HXXXD-type acyl-transferase family protein	181.234925	160.432786	161.6441	8.928063	27.292935	2.621471
FvH4_7g00420	AGL62_YW_Down	-2.89664860134774	5.96101891716038e-06	AT3G45140	LOX2,ATLOX2	lipoxygenase 2	3.79202	2.986526	3.860706	0.545216	0.42693	0.293964
FvH4_7g00520	AGL62_YW_Down	-2.2824321153814	0.02546520617301	AT3G59550	SYN3,ATRAD21.2,ATSYN3	Rad21/Rec8-like family protein	2.245667	1.047776	1.6801	0.280466	0.300196	0.310199
FvH4_7g00720	AGL62_YW_Down	-3.19798921778171	3.28248267073402e-07	AT3G12610	DRT100	Leucine-rich repeat (LRR) family protein	110.49599	69.383362	71.426225	5.789186	13.932925	4.920198
FvH4_7g01040	AGL62_YW_Down	-3.39429114087143	0.0339626414291252	AT3G08040	FRD3,MAN1,ATFRD3	MATE efflux family protein	2.739858	1.798795	6.40503	0.0241	0.345657	0.536494
FvH4_7g01050	AGL62_YW_Down	-3.84567080404406	9.82542228488013e-05	AT2G35910	.	RING/U-box superfamily protein	8.546595	3.971393	12.638462	0.229053	0.539744	0.731889
FvH4_7g01160	AGL62_YW_Down	-2.36756487441745	1.14582360882289e-21	AT5G13930	CHS,TT4,ATCHS	Chalcone and stilbene synthase family protein	2993.384206	2783.141756	2833.36766	419.759625	551.948987	504.773645
FvH4_7g01370	AGL62_YW_Down	-2.64820515496139	0.000967900238632592	AT3G08030	.	Protein of unknown function, DUF642	280.779066	253.84169	220.672059	29.576607	63.004193	16.943413
FvH4_7g01460	AGL62_YW_Down	-2.25197598917842	0.0123289052443253	AT2G41770	.	Protein of unknown function (DUF288)	10.16274	7.886454	8.389244	1.457488	2.699078	0.847929
FvH4_7g01720	AGL62_YW_Down	-2.11025451123075	8.81187176889062e-05	AT5G13790	AGL15	AGAMOUS-like 15	69.977526	50.505487	61.529308	10.264794	17.547946	9.732715
FvH4_7g01760	AGL62_YW_Down	-1.58106369794454	6.24731328339172e-05	AT3G63470	scpl40	serine carboxypeptidase-like 40	424.559612	377.29346	362.477497	105.85159	126.825478	111.149894
FvH4_7g02030	AGL62_YW_Down	-3.11418861378142	0.0266809425907981	AT3G51930	.	Transducin/WD40 repeat-like superfamily protein	3.994918	6.468733	3.449085	0.685368	0.717401	0.069717
FvH4_7g02060	AGL62_YW_Down	-6.09589063768626	0.000155781179329744	AT5G45950	.	GDSL-like Lipase/Acylhydrolase superfamily protein	2.617449	2.53153	3.350471	0	0.121105	0
FvH4_7g02540	AGL62_YW_Down	-5.00981890753989	3.1817743977851e-09	.	.	.	2925.9597	2327.07309	2819.484224	33.482188	175.378822	23.885864
FvH4_7g02680	AGL62_YW_Down	-2.28531823181042	7.23040669028195e-06	AT5G12380	ANNAT8	annexin 8	315.424552	221.021743	300.561911	40.203305	72.61098	40.123911
FvH4_7g03000	AGL62_YW_Down	-5.05886319153164	0.00215745707573103	AT5G20330	BETAG4	beta-1,3-glucanase 4	2.116005	1.224455	8.88576	0.234525	0	0.076138
FvH4_7g03120	AGL62_YW_Down	-3.73751200949361	0.000152035754612655	AT2G36830	GAMMA-TIP,TIP1;1,GAMMA-TIP1	gamma tonoplast intrinsic protein	21.607147	14.624913	16.749416	0.395576	2.725414	0.542635
FvH4_7g03841	AGL62_YW_Down	-2.21408046356697	0.0369964942056989	AT2G33680	.	Tetratricopeptide repeat (TPR)-like superfamily protein	2.452289	2.224425	2.742399	0.658128	0.492992	0.26779
FvH4_7g04090	AGL62_YW_Down	-6.56970217047246	0.00267247901472215	AT5G07050	.	nodulin MtN21 /EamA-like transporter family protein	0.351996	0.606881	0.820733	0	0	0
FvH4_7g04251	AGL62_YW_Down	-7.44130432349473	0.000106929316901289	AT1G80730	ZFP1,ATZFP1	zinc-finger protein 1	1.131959	0.982131	2.663171	0	0	0
FvH4_7g04950	AGL62_YW_Down	-4.25184858319485	1.34051916994033e-05	AT3G54320	WRI1,WRI,ASML1,ATWRI1	Integrase-type DNA-binding superfamily protein	5.131853	2.671248	4.52317	0.111736	0.05757	0.398235
FvH4_7g05600	AGL62_YW_Down	-2.19084599493043	5.24407903406867e-06	AT2G36290	.	alpha/beta-Hydrolases superfamily protein	460.972675	325.319382	408.551183	69.154101	105.126545	58.105581
FvH4_7g05740	AGL62_YW_Down	-2.87309617678669	0.00120310190603512	AT2G16980	.	Major facilitator superfamily protein	19.397725	8.599708	9.044866	0.739094	1.631878	2.012556
FvH4_7g05810	AGL62_YW_Down	-9.99560369173579	1.21113909718341e-10	AT5G48905	LCR12	low-molecular-weight cysteine-rich 12	84.263606	44.8805	154.423616	0	0.237165	0
FvH4_7g05920	AGL62_YW_Down	-2.77813303577763	0.000407395261970813	AT4G10320	.	tRNA synthetase class I (I, L, M and V) family protein	4.248197	4.303102	3.467194	0.424327	0.390941	0.698613
FvH4_7g05960	AGL62_YW_Down	-3.1504042519895	3.29506742032133e-10	AT5G04660	CYP77A4	cytochrome P450, family 77, subfamily A, polypeptide 4	403.373088	188.816498	317.048756	25.759798	42.293414	22.2841
FvH4_7g06310	AGL62_YW_Down	-7.07701308221902	0.000335665518867611	AT5G03760	ATCSLA09,CSLA09,ATCSLA9,CSLA9,RAT4	Nucleotide-diphospho-sugar transferases superfamily protein	0.434252	0.901496	0.644332	0	0	0
FvH4_7g07050	AGL62_YW_Down	-2.92956037938112	3.07121698875239e-09	AT2G31210	.	basic helix-loop-helix (bHLH) DNA-binding superfamily protein	6.632015	7.468711	6.716569	0.7886	1.105204	0.56432
FvH4_7g07240	AGL62_YW_Down	-3.87802912545333	6.51509662970978e-10	AT4G37990	ELI3-2,ELI3,ATCAD8,CAD-B2	elicitor-activated gene 3-2	8.662597	11.745132	15.046024	0.457872	0.549115	1.084016
FvH4_7g07650	AGL62_YW_Down	-6.15081051287466	5.68246489839349e-19	AT5G33340	CDR1	Eukaryotic aspartyl protease family protein	13.597181	11.845139	27.43903	0.231438	0.36267	0.080832
FvH4_7g08000	AGL62_YW_Down	-3.24793957264887	0.00922992766379857	AT2G35930	PUB23	plant U-box 23	11.653003	6.283959	13.023327	0.874931	1.918308	0.164506
FvH4_7g08190	AGL62_YW_Down	-2.22064124021128	1.10917001191855e-08	AT5G15490	.	UDP-glucose 6-dehydrogenase family protein	124.083154	86.792396	103.205015	16.068854	20.951208	22.064445
FvH4_7g08460	AGL62_YW_Down	-6.79649294652895	0.0349603486916964	AT2G44570	AtGH9B12,GH9B12	glycosyl hydrolase 9B12	0.120929	0.078384	1.997192	0	0	0
FvH4_7g09000	AGL62_YW_Down	-2.32147502794784	7.50679402985779e-08	AT3G12580	HSP70,ATHSP70	heat shock protein 70	69.893838	82.883564	59.581002	11.462835	14.917821	11.574208
FvH4_7g09180	AGL62_YW_Down	-3.64330574671827	0.0117459228552487	AT1G28710	.	Nucleotide-diphospho-sugar transferase family protein	2.169196	2.716541	2.00681	0.292636	0.210465	0
FvH4_7g09720	AGL62_YW_Down	-4.56278906551251	0.000963362826588421	AT3G60410	.	Protein of unknown function (DUF1639)	1.837186	1.22689	2.77044	0	0.199358	0.027514
FvH4_7g09730	AGL62_YW_Down	-6.20985419834861	0.0237437135196016	AT5G48670	FEM111,AGL80	AGAMOUS-like 80	0.439495	0.989211	2.533589	0	0	0
FvH4_7g10111	AGL62_YW_Down	-3.4006101970569	0.000331450645465581	AT2G32660	AtRLP22,RLP22	receptor like protein 22	1.864173	1.758645	4.248964	0.341275	0.181903	0.130128
FvH4_7g10340	AGL62_YW_Down	-2.32662224245262	0.00372185659408175	AT2G44790	UCC2	uclacyanin 2	10.550564	14.587716	12.065132	3.111842	1.905711	1.568623
FvH4_7g10370	AGL62_YW_Down	-2.65155028580876	0.0202842037381242	AT4G16970	.	Protein kinase superfamily protein	3.41937	1.18201	1.415345	0.217987	0.434094	0.191279
FvH4_7g10410	AGL62_YW_Down	-1.59064181660366	0.00429172883709079	AT4G09320	NDPK1	Nucleoside diphosphate kinase family protein	465.612524	306.811506	383.976412	106.777719	120.042083	109.380282
FvH4_7g10490	AGL62_YW_Down	-2.01168488378545	0.0334210080922158	AT2G45010	.	PLAC8 family protein	8.8828	7.783049	9.154516	1.373182	1.560341	2.62802
FvH4_7g11061	AGL62_YW_Down	-2.54092758595796	0.00367734185521203	AT2G45130	ATSPX3,SPX3	SPX domain gene 3	3.489656	4.39948	5.99102	0.520358	0.693564	0.880001
FvH4_7g11180	AGL62_YW_Down	-3.41207688542365	0.0302390227015846	AT2G45180	.	Bifunctional inhibitor/lipid-transfer protein/seed storage 2S albumin superfamily protein	92.295425	66.42296	90.223498	2.305434	18.707086	0.951174
FvH4_7g12120	AGL62_YW_Down	-2.38556942402689	0.00802627795467685	AT3G60900	FLA10	FASCICLIN-like arabinogalactan-protein 10	597.191812	463.775616	411.830033	69.217366	145.331915	40.558613
FvH4_7g12310	AGL62_YW_Down	-2.33929708093497	0.016533151345788	AT2G45510	CYP704A2	cytochrome P450, family 704, subfamily A, polypeptide 2	2.654736	4.26761	3.522735	0.392408	0.860836	0.60955
FvH4_7g12740	AGL62_YW_Down	-6.03494436348839	4.51817459319791e-07	AT4G00230	XSP1	xylem serine peptidase 1	1.565233	1.099459	0.700584	0	0.049367	0
FvH4_7g13480	AGL62_YW_Down	-5.16620617039875	1.70436612171387e-06	AT1G63220	.	Calcium-dependent lipid-binding (CaLB domain) family protein	17.596668	6.740532	56.50377	0.460785	1.079744	0.455144
FvH4_7g13511	AGL62_YW_Down	-6.46439859375207	0.00361598875039463	.	.	.	1.969272	3.614057	2.226966	0	0	0
FvH4_7g14240	AGL62_YW_Down	-5.27085056131155	0.000219198572759712	AT4G23340	.	2-oxoglutarate (2OG) and Fe(II)-dependent oxygenase superfamily protein	1.683992	1.498274	1.541839	0.07706	0	0.030778
FvH4_7g14480	AGL62_YW_Down	-2.52883371081659	6.91160750717847e-17	AT2G45970	CYP86A8,LCR	cytochrome P450, family 86, subfamily A, polypeptide 8	262.148787	220.245674	220.893868	28.906503	44.402856	34.84176
FvH4_7g14950	AGL62_YW_Down	-6.86355649969125	0.00277444327587008	AT5G10530	.	Concanavalin A-like lectin protein kinase family protein	0.835847	0.13327	0.628333	0	0	0
FvH4_7g14990	AGL62_YW_Down	-6.11876190132586	6.2219237366319e-14	AT5G41460	.	Protein of unknown function (DUF604)	18.144485	6.324413	16.785741	0.117923	0.377849	0.040665
FvH4_7g15020	AGL62_YW_Down	-6.78764615512049	2.15080983262197e-33	AT2G22590	.	UDP-Glycosyltransferase superfamily protein	28.556883	17.07741	25.55681	0.243216	0.288786	0.056498
FvH4_7g15440	AGL62_YW_Down	-6.41585747572447	0.00710421253474453	AT2G46140	.	Late embryogenesis abundant protein	1.26113	0.344785	0.529678	0	0	0
FvH4_7g15820	AGL62_YW_Down	-2.9310537374552	0.0217469047295571	AT4G00350	.	MATE efflux family protein	0.992293	0.850988	0.712617	0.043031	0.11009	0.137508
FvH4_7g15870	AGL62_YW_Down	-4.19111776406828	0.0342583935361701	.	.	.	3.169314	2.376263	1.869074	0	0.392669	0
FvH4_7g15910	AGL62_YW_Down	-3.19254817411843	6.82233512933002e-19	AT5G53250	AGP22,ATAGP22	arabinogalactan protein 22	77.716834	83.495183	61.673939	6.401254	7.922009	7.309321
FvH4_7g16320	AGL62_YW_Down	-7.61559089271369	2.21556790274839e-05	AT4G33355	.	Bifunctional inhibitor/lipid-transfer protein/seed storage 2S albumin superfamily protein	2.645709	4.778021	3.938115	0	0	0
FvH4_7g16960	AGL62_YW_Down	-6.50902373290744	0.00475585936684754	AT2G46570	LAC6	laccase 6	0.850607	0.496854	0.24464	0	0	0
FvH4_7g17190	AGL62_YW_Down	-2.98561636403803	1.58737690890458e-05	AT1G01200	ATRABA3,ATRAB-A3,RABA3	RAB GTPase homolog A3	17.546291	6.671745	15.698532	1.178283	2.015944	1.228862
FvH4_7g18200	AGL62_YW_Down	-2.83970020682042	0.0382790417484278	AT5G46590	anac096,NAC096	NAC domain containing protein 96	2.670079	0.910413	1.597152	0.064169	0.327545	0.24276
FvH4_7g18400	AGL62_YW_Down	-2.22287581589431	0.00102074494837612	AT5G04310	.	Pectin lyase-like superfamily protein	20.482003	18.513041	20.65979	2.487818	5.954532	3.066087
FvH4_7g19110	AGL62_YW_Down	-2.20795503141843	7.20366923743221e-11	AT5G03300	ADK2	adenosine kinase 2	105.878872	78.724173	99.043136	17.871159	21.254516	15.028088
FvH4_7g19130	AGL62_YW_Down	-2.93623166540545	7.34834529570328e-15	AT3G53260	PAL2,ATPAL2	phenylalanine ammonia-lyase 2	123.590528	95.360934	116.484426	10.607516	18.295478	10.182517
FvH4_7g19180	AGL62_YW_Down	-2.05705059975504	0.0072544002348231	AT5G04220	SYTC,ATSYTC,NTMC2TYPE1.3,NTMC2T1.3,SYT3	Calcium-dependent lipid-binding (CaLB domain) family protein	6.761975	6.731479	9.899296	1.103547	2.015997	1.862142
FvH4_7g19350	AGL62_YW_Down	-2.92387012465391	0.00270575577791948	AT4G30080	ARF16	auxin response factor 16	7.551001	5.958616	9.819864	0.666231	1.790495	0.349155
FvH4_7g19610	AGL62_YW_Down	-2.08121164369266	0.039043144797759	AT5G19290	.	alpha/beta-Hydrolases superfamily protein	343.510381	236.151238	292.512377	60.198128	95.071455	29.08202
FvH4_7g19670	AGL62_YW_Down	-1.4966491314332	0.01851080252015	AT1G48850	EMB1144	chorismate synthase, putative / 5-enolpyruvylshikimate-3-phosphate phospholyase, putative	125.104165	109.730082	118.190229	32.233058	46.5641	32.3929
FvH4_7g20180	AGL62_YW_Down	-3.59311633385778	0.00403185219048248	AT2G38890	.	unknown protein; FUNCTIONS IN: molecular_function unknown; INVOLVED IN: biological_process unknown; LOCATED IN: cellular_component unknown.	1.221121	1.027217	1.041932	0.052131	0.02679	0.148217
FvH4_7g20260	AGL62_YW_Down	-2.30033150459077	0.0219828406129911	AT3G54770	.	RNA-binding (RRM/RBD/RNP motifs) family protein	9.020542	8.940356	4.914611	1.437486	1.961021	0.783275
FvH4_7g20350	AGL62_YW_Down	-4.35906673276288	0.00922162083984873	AT3G45650	NAXT1	nitrate excretion transporter1	0.637093	1.258155	0.824489	0.057777	0	0.056813
FvH4_7g20380	AGL62_YW_Down	-2.15853507402355	0.000120722030322812	AT2G28550	RAP2.7	related to AP2.7	12.195335	10.377283	8.971437	2.342164	2.35383	1.55694
FvH4_7g20750	AGL62_YW_Down	-2.42278287724444	3.6766171460777e-05	AT1G07660	.	Histone superfamily protein	113.351216	70.352511	76.266516	13.411932	11.188339	17.384608
FvH4_7g20870	AGL62_YW_Down	-2.74099989723019	1.58027614132953e-14	AT3G55120	TT5,A11,CFI	Chalcone-flavanone isomerase family protein	1377.624282	1267.123044	1176.579855	126.595806	223.055685	160.789496
FvH4_7g21790	AGL62_YW_Down	-3.37063077178622	0.0158701721402505	AT2G39510	.	nodulin MtN21 /EamA-like transporter family protein	5.223653	3.29651	7.209224	0.504574	0.831156	0.042114
FvH4_7g22000	AGL62_YW_Down	-1.97265520949647	0.0453452646566654	AT2G39570	.	ACT domain-containing protein	45.877055	30.24736	51.503468	7.181266	15.457222	6.496999
FvH4_7g22410	AGL62_YW_Down	-2.06524509477051	0.011967229935605	AT3G12110	ACT11	actin-11	142.251099	228.583028	114.543576	31.012872	38.334212	34.899123
FvH4_7g22495	AGL62_YW_Down	-6.38633849414042	0.0151592890816773	AT5G13825	.	unknown protein; Has 30201 Blast hits to 17322 proteins in 780 species: Archae - 12; Bacteria - 1396; Metazoa - 17338; Fungi - 3422; Plants - 5037; Viruses - 0; Other Eukaryotes - 2996 (source: NCBI BLink).	0.71881	0.822977	3.370031	0	0	0
FvH4_7g22670	AGL62_YW_Down	-2.59347855788976	0.00845126673026126	AT2G39690	.	Protein of unknown function, DUF547	3.38711	2.338471	3.625699	0.370364	0.794986	0.225846
FvH4_7g23071	AGL62_YW_Down	-2.03593114866852	0.026268485972854	AT2G39740	.	Nucleotidyltransferase family protein	21.676013	15.09608	22.465486	3.277	6.861377	2.794566
FvH4_7g23370	AGL62_YW_Down	-5.57638269303645	0.00054527745053199	AT5G02070	.	Protein kinase family protein	2.068663	0.707158	0.98544	0	0.07476	0
FvH4_7g23410	AGL62_YW_Down	-2.21747320273611	0.000154482816874738	AT3G55605	.	Mitochondrial glycoprotein family protein	75.706468	45.148308	63.931191	8.907505	11.301712	14.364218
FvH4_7g23610	AGL62_YW_Down	-3.32564717881838	0.000524555982508402	AT5G05940	ATROPGEF5,ROPGEF5	ROP guanine nucleotide exchange factor 5	28.667228	17.679598	17.51943	1.300625	3.901644	0.612381
FvH4_7g23650	AGL62_YW_Down	-4.92957015044509	3.43358336229333e-05	AT1G53540	.	HSP20-like chaperones superfamily protein	13.584251	21.161765	9.383809	0	1.128342	0.22592
FvH4_7g23660	AGL62_YW_Down	-2.11564543063925	0.00994587393161921	AT3G55700	.	UDP-Glycosyltransferase superfamily protein	50.900236	34.107338	35.879573	5.130892	13.03134	6.844504
FvH4_7g23661	AGL62_YW_Down	-3.4351652517347	6.4168218013941e-06	AT3G55700	.	UDP-Glycosyltransferase superfamily protein	37.170679	20.785173	31.27626	1.104803	4.660887	1.699507
FvH4_7g24440	AGL62_YW_Down	-2.66621038211492	0.00951583333088124	AT3G55490	.	GINS complex protein	9.163949	6.873895	4.576883	1.129399	1.355018	0.429933
FvH4_7g24960	AGL62_YW_Down	-7.36338391649188	0.000581421289318141	AT5G58530	.	Glutaredoxin family protein	0.95169	0.78379	3.705872	0	0	0
FvH4_7g25160	AGL62_YW_Down	-2.17314103304904	0.0266189351559936	AT2G40320	TBL33	TRICHOME BIREFRINGENCE-LIKE 33	21.757258	21.415993	20.732945	3.867009	6.93659	2.033398
FvH4_7g25270	AGL62_YW_Down	-7.52883679064835	8.40205445820632e-13	.	.	.	82.55556	42.43547	218.275102	0.287072	0.832402	0.505732
FvH4_7g25300	AGL62_YW_Down	-5.76611749692941	0.0319334856398162	AT2G13620	ATCHX15,CHX15	cation/hydrogen exchanger 15	0.315493	0.203778	0.174426	0	0	0
FvH4_7g25330	AGL62_YW_Down	-4.12440033604971	0.0036874829913963	AT2G40370	LAC5	laccase 5	4.474478	5.423179	4.83442	0.108499	0.678176	0.014855
FvH4_7g25520	AGL62_YW_Down	-2.32145524920021	0.0152288695329559	AT2G40435	.	BEST Arabidopsis thaliana protein match is: transcription regulators (TAIR:AT3G56220.1); Has 289 Blast hits to 289 proteins in 30 species: Archae - 0; Bacteria - 0; Metazoa - 0; Fungi - 0; Plants - 289; Viruses - 0; Other Eukaryotes - 0 (source: NCBI BLink).	7.032125	7.54915	11.011824	1.078582	2.382225	1.153146
FvH4_7g25521	AGL62_YW_Down	-3.95316953061113	0.0373958905476852	AT3G56230	.	BTB/POZ domain-containing protein	10.033955	9.054652	10.899271	0.185943	1.653645	0
FvH4_7g25570	AGL62_YW_Down	-3.74571888460672	6.53550503022496e-07	AT5G05340	.	Peroxidase superfamily protein	108.288775	169.819891	89.546385	3.700293	15.271862	6.453071
FvH4_7g25600	AGL62_YW_Down	-3.21149405291204	0.00486886190448314	AT2G40480	.	Plant protein of unknown function (DUF827)	26.554635	21.578537	25.94489	1.504576	5.321547	0.563529
FvH4_7g25850	AGL62_YW_Down	-2.93500966387931	0.00045620893581149	AT2G40550	ETG1	E2F target gene 1	14.733336	7.379998	7.337435	0.993438	1.902073	0.56209
FvH4_7g25860	AGL62_YW_Down	-4.44920884025781	0.0452260834219203	AT2G40610	ATEXPA8,EXP8,ATEXP8,ATHEXP ALPHA 1.11,EXPA8	expansin A8	92.814529	25.433119	89.068052	0.416041	7.773527	0.618793
FvH4_7g25890	AGL62_YW_Down	-2.90734788635458	5.88416399984866e-26	AT5G05270	.	Chalcone-flavanone isomerase family protein	3663.276726	2967.620982	3321.952406	315.341024	496.392605	365.971986
FvH4_7g26010	AGL62_YW_Down	-2.5989346035479	0.0202842037381242	AT1G61670	.	Lung seven transmembrane receptor family protein	6.914012	3.03111	6.551498	0.608198	1.447879	0.388898
FvH4_7g26050	AGL62_YW_Down	-1.64316045582825	0.00940770592035644	AT2G40765	.	unknown protein; FUNCTIONS IN: molecular_function unknown; INVOLVED IN: biological_process unknown; LOCATED IN: mitochondrion, mitochondrial respiratory chain complex III; EXPRESSED IN: 24 plant structures; EXPRESSED DURING: 15 growth stages; Has 32 Blast hits to 32 proteins in 11 species: Archae - 0; Bacteria - 0; Metazoa - 0; Fungi - 0; Plants - 32; Viruses - 0; Other Eukaryotes - 0 (source: NC…	154.38291	103.421237	151.983056	34.190876	40.923205	39.752194
FvH4_7g26120	AGL62_YW_Down	-2.21131858534959	0.00163353050565082	AT2G40780	.	Nucleic acid-binding, OB-fold-like protein	9.046048	8.297632	8.740015	1.884334	1.479661	1.590903
FvH4_7g26311	AGL62_YW_Down	-3.34425050699337	7.36084466157067e-06	AT2G40815	.	Calcium-dependent lipid-binding (CaLB domain) family protein	8.946733	7.125527	6.360554	0.872984	0.845351	0.268006
FvH4_7g26780	AGL62_YW_Down	-2.25147040848443	0.0169559551037776	AT2G35160	SUVH5,SGD9	SU(VAR)3-9 homolog 5	29.759142	69.380042	33.688094	8.09078	9.313244	7.856455
FvH4_7g26790	AGL62_YW_Down	-2.92372447599941	0.00991569885999042	AT2G44740	CYCP4;1	cyclin p4;1	33.846709	82.587082	35.101591	2.2954	10.790191	5.578427
FvH4_7g27132	AGL62_YW_Down	-1.8436779560966	2.63638478393452e-08	AT5G61510	.	GroES-like zinc-binding alcohol dehydrogenase family protein	47.282376	42.613224	48.40882	10.422914	12.740046	10.876375
FvH4_7g27410	AGL62_YW_Down	-4.38568064367741	0.0167382767154403	.	.	.	4.031968	2.514127	2.225093	0	0.398288	0
FvH4_7g27620	AGL62_YW_Down	-5.11222802000655	8.39745691490456e-09	AT5G51460	ATTPPA	Haloacid dehalogenase-like hydrolase (HAD) superfamily protein	10.619839	38.892725	11.276107	0.36274	0.368228	0.849309
FvH4_7g27630	AGL62_YW_Down	-2.17799100412768	4.82731352166197e-05	AT1G12240	ATBETAFRUCT4,VAC-INV	Glycosyl hydrolases family 32 protein	34.63734	31.097891	29.452093	4.977861	5.57903	7.87376
FvH4_7g27730	AGL62_YW_Down	-3.66475000828176	3.05601982494336e-05	AT4G25240	SKS1	SKU5 similar 1	218.991723	632.286083	227.09732	11.695249	40.769369	26.786668
FvH4_7g27772	AGL62_YW_Down	-6.88711909952865	0.000393386418567681	AT1G23210	AtGH9B6,GH9B6	glycosyl hydrolase 9B6	0.724185	0.454969	0.62318	0	0	0
FvH4_7g27773	AGL62_YW_Down	-8.76386960157684	1.15695659671614e-06	AT1G23210	AtGH9B6,GH9B6	glycosyl hydrolase 9B6	2.795775	1.722588	11.379424	0	0.0322	0
FvH4_7g27970	AGL62_YW_Down	-2.36374058181193	0.00334472975343865	AT5G51550	EXL3	EXORDIUM like 3	180.717102	131.367182	139.237439	21.166494	43.812133	14.056591
FvH4_7g28170	AGL62_YW_Down	-3.9021364169395	0.00141520341427399	.	.	.	4.024695	6.747998	7.374999	0.438862	0.28698	0.351351
FvH4_7g28480	AGL62_YW_Down	-2.67928515785192	2.16936533311208e-07	AT2G28100	ATFUC1,FUC1	alpha-L-fucosidase 1	102.726144	65.167658	95.398542	9.24212	18.166875	9.204081
FvH4_7g28501	AGL62_YW_Down	-2.50661211357402	0.00500668032294536	AT5G51750	ATSBT1.3,SBT1.3	subtilase 1.3	286.733774	177.584395	223.975532	32.569726	60.764673	15.423344
FvH4_7g28650	AGL62_YW_Down	-6.1159195823908	0.00230946587855132	AT5G62180	AtCXE20,CXE20	carboxyesterase 20	1.653633	1.191741	0.963946	0	0.048327	0
FvH4_7g28850	AGL62_YW_Down	-4.8621523205469	0.0060000064751343	AT5G51950	.	Glucose-methanol-choline (GMC) oxidoreductase family protein	1558.013463	847.419713	1492.469542	27.300524	93.122014	2.874275
FvH4_7g28851	AGL62_YW_Down	-4.64983452550329	1.68879340466366e-08	.	.	.	17.423423	8.005922	23.444681	0.999798	0.43099	0.257825
FvH4_7g28960	AGL62_YW_Down	-4.10754720240483	0.00136722740112076	AT5G52020	.	Integrase-type DNA-binding superfamily protein	11.688589	100.320408	21.380177	1.06865	1.926405	4.127641
FvH4_7g28980	AGL62_YW_Down	-6.26416961998978	0.0244942473385058	AT4G16110	ARR2,RR2	response regulator 2	0.115153	0.092807	0.507956	0	0	0
FvH4_7g29410	AGL62_YW_Down	-2.79616250575698	0.00237826973698734	AT3G29230	.	Tetratricopeptide repeat (TPR)-like superfamily protein	1.904191	1.673152	2.709327	0.211643	0.432878	0.171991
FvH4_7g29550	AGL62_YW_Down	-2.16378959578178	0.011818780068105	AT5G23860	TUB8	tubulin beta 8	188.97664	115.366189	126.293604	23.370098	45.760996	16.911418
FvH4_7g30000	AGL62_YW_Down	-2.87972081775807	0.00610367593837281	AT5G23940	EMB3009,PEL3,DCR	HXXXD-type acyl-transferase family protein	1697.681174	969.460668	1477.409323	153.135461	308.147757	46.484234
FvH4_7g30024	AGL62_YW_Down	-2.98485841181601	0.0320983618640143	AT4G00350	.	MATE efflux family protein	10.884596	5.288025	10.657905	0.630621	2.218258	0.253322
FvH4_7g30272	AGL62_YW_Down	-3.48404658931358	2.85891575547659e-16	AT5G52640	HSP81-1,ATHS83,HSP81.1,HSP83,ATHSP90.1,AtHsp90-1,HSP90.1	heat shock protein 90.1	8.922134	5.96013	7.379499	0.642876	0.612343	0.493062
FvH4_7g30360	AGL62_YW_Down	-7.83555140938166	7.64142787830018e-06	AT5G52790	.	CBS domain-containing protein with a domain of unknown function (DUF21)	0.877126	0.915312	1.662631	0	0	0
FvH4_7g30420	AGL62_YW_Down	-7.54444448281773	2.45167374320485e-05	AT5G52810	.	NAD(P)-binding Rossmann-fold superfamily protein	1.388905	1.183793	2.146729	0	0	0
FvH4_7g30580	AGL62_YW_Down	-2.09444513538601	0.00233001124528856	AT5G52870	.	unknown protein; BEST Arabidopsis thaliana protein match is: unknown protein (TAIR:AT1G64080.1); Has 1807 Blast hits to 1807 proteins in 277 species: Archae - 0; Bacteria - 0; Metazoa - 736; Fungi - 347; Plants - 385; Viruses - 0; Other Eukaryotes - 339 (source: NCBI BLink).	8.463961	7.318169	5.859716	1.106291	1.665021	1.70501
FvH4_7g31360	AGL62_YW_Down	-3.25159041460323	0.011967229935605	AT5G53030	.	unknown protein; CONTAINS InterPro DOMAIN/s: Protein of unknown function DUF688 (InterPro:IPR007789); BEST Arabidopsis thaliana protein match is: unknown protein (TAIR:AT4G27810.1); Has 1807 Blast hits to 1807 proteins in 277 species: Archae - 0; Bacteria - 0; Metazoa - 736; Fungi - 347; Plants - 385; Viruses - 0; Other Eukaryotes - 339 (source: NCBI BLink).	45.128162	35.84089	46.30697	3.077335	8.652175	0.57645
FvH4_7g31450	AGL62_YW_Down	-2.39244899848241	7.39235455129254e-06	AT5G24300	SSI1,SSI,ATSS1	Glycogen/starch synthases, ADP-glucose type	17.863147	13.588759	15.944396	2.026225	3.959824	2.089847
FvH4_7g32150	AGL62_YW_Down	-6.31274170602076	0.000979974439138328	AT5G24330	ATXR6,SDG34	ARABIDOPSIS TRITHORAX-RELATED PROTEIN 6	1.329874	0.944516	0.931275	0	0	0.028346
FvH4_7g32400	AGL62_YW_Down	-1.88293460591274	0.000133449653011088	AT4G27720	.	Major facilitator superfamily protein	227.471006	204.324417	178.579007	38.331181	55.665967	52.60867
FvH4_7g32770	AGL62_YW_Down	-5.26652767034612	0.0369743946319567	.	.	.	2.079072	0.908823	1.878523	0.10951	0	0
FvH4_7g32851	AGL62_YW_Down	-2.07737908641046	2.70235031043753e-05	AT5G24510	.	60S acidic ribosomal protein family	1236.726671	1015.812483	1249.195048	212.443868	215.184256	296.865606
FvH4_7g33080	AGL62_YW_Down	-2.05574479384324	0.0374417128056006	AT5G54130	.	Calcium-binding endonuclease/exonuclease/phosphatase family	12.461309	17.292656	13.710726	2.822868	4.827641	1.858395
FvH4_7g33621	AGL62_YW_Down	-3.11551776969264	0.00225514809504235	AT5G17160	.	unknown protein; BEST Arabidopsis thaliana protein match is: unknown protein (TAIR:AT3G03130.1); Has 14330 Blast hits to 10381 proteins in 896 species: Archae - 94; Bacteria - 2881; Metazoa - 4019; Fungi - 1576; Plants - 515; Viruses - 110; Other Eukaryotes - 5135 (source: NCBI BLink).	3.362051	1.553739	2.325633	0.130023	0.481031	0.140031
FvH4_7g33840	AGL62_YW_Down	-2.08017263874723	0.0158075067389772	AT5G17050	UGT78D2	UDP-glucosyl transferase 78D2	8.87246	4.440978	7.134588	1.43413	1.174261	1.560684
FvH4_7g33990	AGL62_YW_Down	-2.81344652557459	4.4187457329234e-13	AT1G65060	4CL3	4-coumarate:CoA ligase 3	286.050531	318.146582	280.693937	26.554044	45.543731	40.33989
FvH4_7g34070	AGL62_YW_Down	-2.80538761157226	0.0109230437796083	AT5G16840	BPA1	binding partner of acd11 1	14.421572	17.258849	12.918195	0.793968	4.045232	1.096398
FvH4_1g00060	AGL62_YW_Up	4.37225425964787	8.95197210116685e-05	AT4G02600	MLO1,ATMLO1	Seven transmembrane MLO family protein	0.045594	0.12275	0.08638	1.418209	0.68115	2.576366
FvH4_1g00150	AGL62_YW_Up	5.23538630438761	1.21562584777921e-19	AT2G44010	.	unknown protein; BEST Arabidopsis thaliana protein match is: unknown protein (TAIR:AT3G59880.1); Has 18 Blast hits to 18 proteins in 7 species: Archae - 0; Bacteria - 0; Metazoa - 0; Fungi - 0; Plants - 18; Viruses - 0; Other Eukaryotes - 0 (source: NCBI BLink).	2.97715	3.633537	3.277106	81.43894	89.72916	155.047754
FvH4_1g00300	AGL62_YW_Up	6.88001072641806	0.000695892589988123	AT3G06240	.	F-box family protein	0	0	0	0.798296	0.434466	0.976568
FvH4_1g00330	AGL62_YW_Up	5.5420022642261	8.88631278401591e-12	AT5G17000	.	Zinc-binding dehydrogenase family protein	0.161691	0.774256	0.419559	16.664804	10.167823	29.14363
FvH4_1g00400	AGL62_YW_Up	2.83706626658556	0.000561569389861189	AT1G05675	.	UDP-Glycosyltransferase superfamily protein	0.443036	0.321252	0.419348	1.709908	2.847324	2.895981
FvH4_1g00410	AGL62_YW_Up	1.74499357578001	0.0143099221430775	AT1G05675	.	UDP-Glycosyltransferase superfamily protein	16.839277	14.310585	19.151417	43.084107	44.561558	59.728639
FvH4_1g00420	AGL62_YW_Up	2.69237492818446	0.0138659444383817	AT1G05675	.	UDP-Glycosyltransferase superfamily protein	2.935559	1.222917	1.911288	7.170727	6.7911	19.440081
FvH4_1g00480	AGL62_YW_Up	2.3644101303721	0.0226046256080668	AT2G43790	ATMPK6,MPK6,MAPK6,ATMAPK6	MAP kinase 6	9.52282	14.481306	12.840428	41.129446	33.575078	91.357639
FvH4_1g00820	AGL62_YW_Up	3.49152088355656	2.23537401993045e-06	AT4G30610	BRS1,SCPL24	alpha/beta-Hydrolases superfamily protein	0.490321	0.438626	1.090101	6.334398	4.846433	8.525556
FvH4_1g01020	AGL62_YW_Up	2.16563443279623	0.0183630505380061	AT2G24240	.	BTB/POZ domain with WD40/YVTN repeat-like protein	5.265246	11.964301	8.162078	35.121668	29.418397	37.080814
FvH4_1g01070	AGL62_YW_Up	2.90831812763845	1.17431654141578e-16	AT4G30960	CIPK6,SIP3,SNRK3.14,ATCIPK6	SOS3-interacting protein 3	107.61048	142.134274	131.491434	892.369081	833.758491	808.428075
FvH4_1g01110	AGL62_YW_Up	1.99288932878955	1.71122829864256e-07	AT2G24260	LRL1	LJRHL1-like 1	23.874091	18.878403	20.952295	80.213551	80.587738	62.156865
FvH4_1g01240	AGL62_YW_Up	4.04334987658137	0.000297465966516669	AT5G58170	SVL5	SHV3-like 5	0.042124	0.08105	0.119313	1.862374	0.877649	0.764966
FvH4_1g01390	AGL62_YW_Up	5.20344588324274	0.00252183084542695	AT4G23150	CRK7	cysteine-rich RLK (RECEPTOR-like protein kinase) 7	0.062824	0.060585	0.058356	0.869565	1.342873	3.526098
FvH4_1g01772	AGL62_YW_Up	3.27541232658996	1.71316171604893e-14	.	.	.	132.906821	75.672421	133.319073	1071.15198	1125.878568	700.383234
FvH4_1g01920	AGL62_YW_Up	6.83832878428783	0.00282651569967053	AT5G11090	.	serine-rich protein-related	0	0	1.547255	48.025386	52.460321	54.108039
FvH4_1g01930	AGL62_YW_Up	1.72924825802375	0.00910131182963569	AT5G25280	.	serine-rich protein-related	127.822584	131.255914	98.370727	349.869194	419.864149	285.58853
FvH4_1g01960	AGL62_YW_Up	1.70151567549767	0.00501515174020408	AT1G80530	.	Major facilitator superfamily protein	7.131959	4.400231	6.013921	15.264582	18.939991	15.875424
FvH4_1g02111	AGL62_YW_Up	2.72731025649041	6.20568547666317e-10	AT1G49390	.	2-oxoglutarate (2OG) and Fe(II)-dependent oxygenase superfamily protein	0.97768	0.925741	0.901196	5.754646	5.592003	4.953905
FvH4_1g02121	AGL62_YW_Up	2.61715832482491	1.14660681280919e-08	AT1G49390	.	2-oxoglutarate (2OG) and Fe(II)-dependent oxygenase superfamily protein	12.76084	7.893124	14.003726	59.453479	56.119526	69.041035
FvH4_1g02152	AGL62_YW_Up	3.18923103633948	3.48038679913938e-15	AT5G20400	.	2-oxoglutarate (2OG) and Fe(II)-dependent oxygenase superfamily protein	13.261639	7.763266	14.655559	103.802534	97.773545	82.263683
FvH4_1g02160	AGL62_YW_Up	2.83144629261491	0.00011079058253921	AT5G20400	.	2-oxoglutarate (2OG) and Fe(II)-dependent oxygenase superfamily protein	1.527568	1.130215	3.231988	12.970217	13.896995	10.131889
FvH4_1g02220	AGL62_YW_Up	2.66400980192284	2.63160043800203e-06	AT5G20410	MGD2,ATMGD2	monogalactosyldiacylglycerol synthase 2	3.983588	5.504496	4.584293	23.689212	21.016585	33.806101
FvH4_1g02430	AGL62_YW_Up	3.80446153249722	1.21014585487391e-18	.	.	.	2.81682	2.360848	4.315483	33.778848	35.796915	46.343972
FvH4_1g02620	AGL62_YW_Up	3.34147890365231	1.93291609318368e-05	AT5G20250	DIN10	Raffinose synthase family protein	12.759372	35.428052	18.474695	173.706316	143.116712	286.583354
FvH4_1g02660	AGL62_YW_Up	1.90027936555106	0.00201326031173404	AT5G32440	.	Ubiquitin system component Cue protein	32.24303	20.634276	31.993436	87.380489	82.239014	105.42877
FvH4_1g02840	AGL62_YW_Up	3.26940598674289	0.0311748703142307	AT2G04865	.	Aminotransferase-like, plant mobile domain family protein	0.20692	0.436942	0.797802	1.879357	1.54381	8.603775
FvH4_1g03020	AGL62_YW_Up	1.81310913962384	3.75728400980014e-08	AT3G15790	MBD11,ATMBD11	methyl-CPG-binding domain 11	53.59528	48.603723	52.440936	163.051112	176.138384	140.484988
FvH4_1g03160	AGL62_YW_Up	2.86955482644416	3.12422911660486e-12	AT3G15760	.	unknown protein; FUNCTIONS IN: molecular_function unknown; INVOLVED IN: biological_process unknown; LOCATED IN: endomembrane system; EXPRESSED IN: 22 plant structures; EXPRESSED DURING: 10 growth stages; BEST Arabidopsis thaliana protein match is: unknown protein (TAIR:AT1G52565.1); Has 42 Blast hits to 42 proteins in 10 species: Archae - 0; Bacteria - 0; Metazoa - 0; Fungi - 0; Plants - 42; Viru…	30.861299	40.189688	38.491835	220.203926	210.059055	275.802067
FvH4_1g03240	AGL62_YW_Up	2.13555597680498	6.53729268241282e-07	AT2G26670	HY1,ATHO1,HO1,TED4,GUN2,HY6	Plant haem oxygenase (decyclizing) family protein	19.855028	16.401519	17.144567	65.667641	60.992484	78.32412
FvH4_1g03300	AGL62_YW_Up	5.54808089145256	0.012818777299886	AT2G22620	.	Rhamnogalacturonate lyase family protein	0	0	0.022753	0.422773	0.328996	0.265435
FvH4_1g03310	AGL62_YW_Up	5.07641223750784	0.00223299028577713	AT1G70500	.	Pectin lyase-like superfamily protein	0.069385	0.095411	0	0.41325	1.475145	3.115732
FvH4_1g03331	AGL62_YW_Up	1.77418626702122	0.0133104032789146	AT1G66920	.	Protein kinase superfamily protein	6.455543	7.822455	7.416757	22.347627	19.148162	23.776485
FvH4_1g03550	AGL62_YW_Up	1.93337884413703	0.0490681590957394	AT5G20120	.	unknown protein; Has 54 Blast hits to 54 proteins in 26 species: Archae - 0; Bacteria - 0; Metazoa - 18; Fungi - 0; Plants - 18; Viruses - 0; Other Eukaryotes - 18 (source: NCBI BLink).	10.513617	7.064232	11.443734	18.390715	38.007864	41.228878
FvH4_1g03551	AGL62_YW_Up	11.5960618672758	4.61099914089696e-14	AT1G80160	.	Lactoylglutathione lyase / glyoxalase I family protein	0	0	0	24.98142	87.217636	106.739146
FvH4_1g03910	AGL62_YW_Up	2.44443410521741	0.0143891696692725	AT2G26710	BAS1,CYP734A1,CYP72B1	Cytochrome P450 superfamily protein	0.813581	0.325752	1.305912	3.959634	4.030946	3.574412
FvH4_1g04350	AGL62_YW_Up	1.54193818881698	0.00115542652882275	AT4G29010	AIM1	Enoyl-CoA hydratase/isomerase family	70.461453	60.729376	68.274836	174.77574	167.709361	167.057957
FvH4_1g04400	AGL62_YW_Up	4.47871743806226	0.0363443940879783	AT4G13240	ATROPGEF9,ROPGEF9	RHO guanyl-nucleotide exchange factor 9	0	0.021357	0.042051	0.709675	0.391128	0.161732
FvH4_1g04420	AGL62_YW_Up	3.40774415070662	8.09656200977283e-08	AT3G16120	.	Dynein light chain type 1 family protein	457.386094	383.823816	1096.831008	6561.434612	5581.925094	5755.813521
FvH4_1g04610	AGL62_YW_Up	2.63868248705631	6.31159887409572e-05	AT3G50150	.	Plant protein of unknown function (DUF247)	4.572662	2.991285	7.815131	30.370686	26.136544	26.701739
FvH4_1g04700	AGL62_YW_Up	3.60140925564336	2.22705259348419e-15	AT4G13250	NYC1	NAD(P)-binding Rossmann-fold superfamily protein	8.357429	7.983279	14.266594	93.398812	98.237973	133.206351
FvH4_1g04721	AGL62_YW_Up	1.6648013314947	0.0193525481918442	AT5G19540	.	unknown protein; FUNCTIONS IN: molecular_function unknown; INVOLVED IN: biological_process unknown; LOCATED IN: chloroplast; EXPRESSED IN: 22 plant structures; EXPRESSED DURING: 13 growth stages; Has 1807 Blast hits to 1807 proteins in 277 species: Archae - 0; Bacteria - 0; Metazoa - 736; Fungi - 347; Plants - 385; Viruses - 0; Other Eukaryotes - 339 (source: NCBI BLink).	13.631543	8.322931	10.296464	28.672508	28.990902	31.402411
FvH4_1g04950	AGL62_YW_Up	4.66529129479344	1.44952176869628e-36	AT1G67910	.	unknown protein; FUNCTIONS IN: molecular_function unknown; INVOLVED IN: biological_process unknown; LOCATED IN: chloroplast; EXPRESSED IN: 21 plant structures; EXPRESSED DURING: 12 growth stages; BEST Arabidopsis thaliana protein match is: unknown protein (TAIR:AT1G24577.1); Has 167 Blast hits to 167 proteins in 19 species: Archae - 0; Bacteria - 0; Metazoa - 0; Fungi - 0; Plants - 167; Viruses -…	4.25739	2.681193	4.819923	94.030396	82.832066	83.745578
FvH4_1g05090	AGL62_YW_Up	5.45465385978973	4.66237600674245e-06	AT3G24503	ALDH2C4,ALDH1A,REF1	aldehyde dehydrogenase 2C4	0.545764	0.037695	0.183923	6.547156	3.02352	18.236552
FvH4_1g05100	AGL62_YW_Up	4.12000114115365	0.0230036784374133	AT3G24503	ALDH2C4,ALDH1A,REF1	aldehyde dehydrogenase 2C4	0.191716	0.081396	0.077111	3.827902	1.038734	0.379304
FvH4_1g05181	AGL62_YW_Up	3.14201217131874	4.45216879545553e-06	AT3G24460	.	Serinc-domain containing serine and sphingolipid biosynthesis protein	4.009256	2.906467	2.404821	18.108451	16.244667	36.816532
FvH4_1g05320	AGL62_YW_Up	4.14458730463371	3.62822095694384e-11	AT3G24420	.	alpha/beta-Hydrolases superfamily protein	5.5313	9.609098	15.983297	166.779145	113.230717	200.834139
FvH4_1g05520	AGL62_YW_Up	1.84652295758353	2.75791350061867e-06	AT3G06880	.	Transducin/WD40 repeat-like superfamily protein	3.312133	3.098477	3.411911	9.337149	11.034396	10.778584
FvH4_1g05530	AGL62_YW_Up	2.46045993001319	0.00128334004142323	AT4G28940	.	Phosphorylase superfamily protein	2.855265	3.050918	2.895346	13.253864	9.402458	19.477909
FvH4_1g05670	AGL62_YW_Up	3.45691711651061	0.000332584537689312	AT5G19580	.	glyoxal oxidase-related protein	0.14182	0.40438	0.286592	3.993784	2.832828	1.371326
FvH4_1g05770	AGL62_YW_Up	3.07078723904528	3.94809898864212e-16	AT1G77210	STP14,AtSTP14	sugar transporter 14	22.151872	21.185051	32.659421	203.134689	176.974434	179.159112
FvH4_1g05950	AGL62_YW_Up	2.08379539660148	0.00932676379535292	.	.	.	1.65639	2.440733	1.829507	7.335482	6.459863	8.382278
FvH4_1g06000	AGL62_YW_Up	3.35144014110919	2.84805906678099e-19	AT5G25880	ATNADP-ME3,NADP-ME3	NADP-malic enzyme 3	16.764795	16.412147	19.117591	152.865209	125.249974	187.714918
FvH4_1g06140	AGL62_YW_Up	3.13914420970758	0.00419480218959683	.	.	.	1.495192	1.296165	0.230169	9.125412	7.137822	7.147925
FvH4_1g06410	AGL62_YW_Up	6.06817462867716	7.9705240187211e-11	AT5G56550	OXS3,ATOXS3	oxidative stress 3	0.096433	0.198188	1.369767	23.331622	42.697388	33.732736
FvH4_1g06481	AGL62_YW_Up	6.34891690778579	0.0172737309989425	AT2G04230	.	FBD, F-box and Leucine Rich Repeat domains containing protein	0	0	0	0.488942	0.150795	1.053461
FvH4_1g06610	AGL62_YW_Up	1.59943699270096	0.0218106371715202	AT4G29210	GGT3,GGT4	gamma-glutamyl transpeptidase 4	21.636253	16.995162	24.698224	52.585972	54.075431	61.132947
FvH4_1g06670	AGL62_YW_Up	3.40031456266558	0.000178188598870469	AT4G29180	RHS16	root hair specific 16	0.413847	0.589843	0.405184	3.669646	2.108227	7.15714
FvH4_1g07151	AGL62_YW_Up	3.12580149335305	2.65611291620189e-07	AT5G56780	ATET2,ET2	effector of transcription2	1.027353	0.834743	1.778204	8.834647	7.648876	11.160991
FvH4_1g07160	AGL62_YW_Up	3.1869496061562	4.07091743232335e-17	AT3G13690	.	Protein kinase protein with adenine nucleotide alpha hydrolases-like domain	6.921862	4.861664	8.556766	55.331874	49.554425	56.285022
FvH4_1g07170	AGL62_YW_Up	3.37530722904458	1.35549421839904e-05	AT5G56840	.	myb-like transcription factor family protein	1.759908	1.859927	3.230227	12.163713	16.417867	33.483223
FvH4_1g07401	AGL62_YW_Up	3.93405313420308	2.5875848378491e-17	AT4G26140	BGAL12	beta-galactosidase 12	27.179941	17.296335	43.70944	407.39634	394.854342	370.997175
FvH4_1g07410	AGL62_YW_Up	2.51222724458969	6.57540955252172e-07	AT4G26140	BGAL12	beta-galactosidase 12	16.395727	11.792912	18.762267	67.573934	66.982464	98.310419
FvH4_1g07480	AGL62_YW_Up	2.38825261476389	0.0126214779381174	AT3G13772	TMN7,AtTMN7	transmembrane nine 7	0.55465	1.04818	1.703381	5.598994	5.301767	4.454063
FvH4_1g07620	AGL62_YW_Up	1.9986337474957	0.00550597414765178	AT5G56970	CKX3,ATCKX3	cytokinin oxidase 3	7.601037	8.487036	6.370824	24.47698	21.342442	32.956935
FvH4_1g07670	AGL62_YW_Up	3.16501248308669	0.0027150261865264	AT1G29840	.	alpha/beta-Hydrolases superfamily protein	4.10179	4.449946	3.066665	16.349822	15.662048	58.229828
FvH4_1g07760	AGL62_YW_Up	3.79200492708324	0.0316392059042126	AT4G27190	.	NB-ARC domain-containing disease resistance protein	0	0.182582	0.1178	0.837453	0.653156	2.257828
FvH4_1g08010	AGL62_YW_Up	3.99849698215442	4.10640987114419e-32	AT1G72770	HAB1	homology to ABI1	2.364903	2.535551	2.718286	26.392721	43.098372	38.826893
FvH4_1g08260	AGL62_YW_Up	1.76678619706137	0.0465032264794285	AT5G12080	MSL10,ATMSL10	mechanosensitive channel of small conductance-like 10	2.408995	1.907229	2.250417	5.760156	5.492376	8.207248
FvH4_1g08310	AGL62_YW_Up	2.57256398915492	2.13674090007414e-08	AT4G38180	FRS5	FAR1-related sequence 5	7.604859	8.212982	12.335046	48.926256	59.191343	40.529961
FvH4_1g08320	AGL62_YW_Up	2.41008852028221	7.34197224982295e-05	AT2G06255	ELF4-L3	ELF4-like 3	25.881858	13.802579	30.50417	101.6727	138.619477	87.691975
FvH4_1g08451	AGL62_YW_Up	2.65529254607891	0.0485399291996467	AT2G06050	OPR3	oxophytodienoate-reductase 3	1.572064	0.99497	3.130497	9.324042	7.311645	14.34156
FvH4_1g08531	AGL62_YW_Up	5.316307586174	6.33211817629408e-05	AT5G20630	GLP3,GLP3A,GLP3B,ATGER3,GER3	germin 3	0	0	0.536649	3.782492	7.122897	8.344817
FvH4_1g08540	AGL62_YW_Up	11.549152612787	4.14615114117661e-08	AT5G20630	GLP3,GLP3A,GLP3B,ATGER3,GER3	germin 3	0	0	0	13.055447	12.32957	62.86031
FvH4_1g08580	AGL62_YW_Up	1.85796775088474	0.0443663758025021	AT5G45550	.	Mob1/phocein family protein	7.345402	9.534081	13.198917	31.19191	27.912357	36.655131
FvH4_1g08620	AGL62_YW_Up	2.41601970391808	2.21461334896561e-05	AT2G06025	.	Acyl-CoA N-acyltransferases (NAT) superfamily protein	5.348872	6.643564	7.693644	24.683439	28.753992	39.16368
FvH4_1g08640	AGL62_YW_Up	2.23825035909438	9.0779599994598e-13	AT5G21940	.	unknown protein; BEST Arabidopsis thaliana protein match is: unknown protein (TAIR:AT3G43850.1); Has 30201 Blast hits to 17322 proteins in 780 species: Archae - 12; Bacteria - 1396; Metazoa - 17338; Fungi - 3422; Plants - 5037; Viruses - 0; Other Eukaryotes - 2996 (source: NCBI BLink).	11.29301	9.150938	10.240173	42.768963	47.557483	37.317392
FvH4_1g08870	AGL62_YW_Up	4.11758615755932	8.04442343680346e-18	AT2G05910	.	Protein of unknown function (DUF567)	2.689127	3.721357	4.514849	47.165083	45.91244	73.558886
FvH4_1g08890	AGL62_YW_Up	2.11164788698287	6.79341733663021e-05	AT1G54100	ALDH7B4	aldehyde dehydrogenase 7B4	192.502231	163.897757	255.398924	725.781909	691.899953	889.747287
FvH4_1g08910	AGL62_YW_Up	4.87270772524291	3.14478571123394e-23	AT3G51420	SSL4,ATSSL4	strictosidine synthase-like 4	2.570505	3.133334	4.509915	70.377537	67.05845	124.235558
FvH4_1g09400	AGL62_YW_Up	1.7548374611386	0.00643238437972276	AT3G43220	.	Phosphoinositide phosphatase family protein	28.295254	27.032983	31.672841	72.248677	80.75437	104.770833
FvH4_1g09640	AGL62_YW_Up	1.84514888041807	0.000967986777299397	AT4G33150	.	lysine-ketoglutarate reductase/saccharopine dehydrogenase bifunctional enzyme	96.460542	88.330302	131.42375	317.012138	322.180107	356.701036
FvH4_1g10140	AGL62_YW_Up	3.31469458486061	4.34546351451497e-28	AT1G20823	.	RING/U-box superfamily protein	19.961089	16.021803	22.312097	161.025811	215.207634	137.606198
FvH4_1g10320	AGL62_YW_Up	8.62326489837169	1.41479823790013e-07	AT2G17030	.	F-box family protein with a domain of unknown function (DUF295)	0	0	0	3.132555	2.106857	4.268306
FvH4_1g10560	AGL62_YW_Up	1.82063780421729	6.40567425090154e-05	AT2G17650	.	AMP-dependent synthetase and ligase family protein	3.159779	2.334466	2.966978	8.174511	9.081626	8.916397
FvH4_1g10572	AGL62_YW_Up	6.81106073559325	4.30686585677775e-15	AT3G51430	YLS2,SSL5	Calcium-dependent phosphotriesterase superfamily protein	0	0.033117	0.260966	8.027475	8.083555	13.09772
FvH4_1g10640	AGL62_YW_Up	2.61450637495527	0.0116049114590969	AT3G12500	ATHCHIB,PR3,PR-3,CHI-B,B-CHI,HCHIB	basic chitinase	1.23202	1.868303	2.249732	8.983878	5.698314	13.812428
FvH4_1g10661	AGL62_YW_Up	3.33689215598016	0.0036464483900833	AT3G12500	ATHCHIB,PR3,PR-3,CHI-B,B-CHI,HCHIB	basic chitinase	1.349888	5.225717	1.815956	30.269754	10.7737	34.275009
FvH4_1g10710	AGL62_YW_Up	5.68600925650522	0.0180976730129811	AT4G35690	.	Arabidopsis protein of unknown function (DUF241)	0.824036	0	3.258534	56.58194	72.724934	52.617086
FvH4_1g10790	AGL62_YW_Up	3.50773435696111	0.00122591644982093	AT5G55050	.	GDSL-like Lipase/Acylhydrolase superfamily protein	0.079862	0.231884	0.226499	1.382161	1.58315	2.45273
FvH4_1g10930	AGL62_YW_Up	4.1012967389925	2.74450150504834e-07	AT4G35770	SEN1,ATSEN1,DIN1	Rhodanese/Cell cycle control phosphatase superfamily protein	2.423463	1.497196	7.586823	53.004246	49.34962	68.415501
FvH4_1g11060	AGL62_YW_Up	7.03708129217907	0.00072039303764023	AT1G76070	.	unknown protein; FUNCTIONS IN: molecular_function unknown; INVOLVED IN: biological_process unknown; LOCATED IN: plasma membrane; EXPRESSED IN: 8 plant structures; EXPRESSED DURING: LP.04 four leaves visible, 4 anthesis, petal differentiation and expansion stage; BEST Arabidopsis thaliana protein match is: unknown protein (TAIR:AT1G20310.1); Has 66 Blast hits to 66 proteins in 15 species: Archae -…	0	0	0	2.249897	1.015209	3.464921
FvH4_1g11760	AGL62_YW_Up	4.76756572754673	5.73631648042335e-64	AT4G36040	.	Chaperone DnaJ-domain superfamily protein	4.307668	3.738961	5.978383	101.944555	132.79326	103.142664
FvH4_1g12030	AGL62_YW_Up	2.10759058857493	0.00874002479623938	AT2G18050	HIS1-3	histone H1-3	46.7153	78.014201	43.245632	234.853921	248.665538	167.633281
FvH4_1g12460	AGL62_YW_Up	2.80329820164909	2.16999798059965e-10	AT3G51000	.	alpha/beta-Hydrolases superfamily protein	13.194866	12.04383	13.671117	72.857004	63.729672	100.24378
FvH4_1g12461	AGL62_YW_Up	4.36114752084515	6.42899650911304e-09	AT3G51000	.	alpha/beta-Hydrolases superfamily protein	1.27136	0.944156	3.073742	26.216933	19.958983	46.949795
FvH4_1g12490	AGL62_YW_Up	1.83293052263903	0.000418760798531367	AT5G66390	.	Peroxidase superfamily protein	12.368889	12.459021	16.48036	38.052046	46.295717	45.559035
FvH4_1g12716	AGL62_YW_Up	2.29071649694517	2.03908230501179e-08	AT2G18193	.	P-loop containing nucleoside triphosphate hydrolases superfamily protein	4.349349	3.754509	3.659795	17.405166	15.538652	17.43986
FvH4_1g12720	AGL62_YW_Up	3.36419692181834	0.0493697709090401	AT2G18190	.	P-loop containing nucleoside triphosphate hydrolases superfamily protein	0.730755	0.244683	1.446178	3.210742	7.108327	11.414353
FvH4_1g12800	AGL62_YW_Up	1.85673365834673	0.0293545267182419	AT3G47840	.	Tetratricopeptide repeat (TPR)-like superfamily protein	1.084674	0.759259	1.199072	2.906192	3.915186	2.935995
FvH4_1g12830	AGL62_YW_Up	5.7743047883625	0.0479380096632859	AT4G03500	.	Ankyrin repeat family protein	0	0	0	0.404194	0.136811	0.126079
FvH4_1g13230	AGL62_YW_Up	1.89496554274802	0.000645911324252996	AT3G50870	MNP,HAN,GATA18	GATA type zinc finger transcription factor family protein	3.391764	3.206964	3.290735	10.737798	12.848104	9.030326
FvH4_1g13550	AGL62_YW_Up	6.56701042523114	0.00368557269139739	AT4G33467	.	unknown protein; Has 25 Blast hits to 25 proteins in 9 species: Archae - 0; Bacteria - 0; Metazoa - 0; Fungi - 0; Plants - 25; Viruses - 0; Other Eukaryotes - 0 (source: NCBI BLink).	0	0.132305	0	1.906445	9.591218	1.206566
FvH4_1g13912	AGL62_YW_Up	6.65394932251023	1.15352810265723e-22	.	.	.	0.1831	0	0.147629	9.040543	7.800476	11.738915
FvH4_1g13920	AGL62_YW_Up	3.72688040002002	0.00208156962730273	AT2G36430	.	Plant protein of unknown function (DUF247)	0.703419	0.206657	0.269463	4.401084	2.070774	6.70743
FvH4_1g13930	AGL62_YW_Up	5.74340170735155	4.02262674813691e-16	AT4G36740	HB-5,ATHB40,HB40	homeobox protein 40	35.374688	13.841966	88.960511	2195.621758	2155.134409	2045.596997
FvH4_1g13990	AGL62_YW_Up	1.93573601898316	1.07273194452414e-05	AT2G18570	.	UDP-Glycosyltransferase superfamily protein	8.885372	8.385609	7.701904	28.912532	27.073786	27.965846
FvH4_1g14013	AGL62_YW_Up	3.59208910317362	3.56815134515819e-09	AT2G18570	.	UDP-Glycosyltransferase superfamily protein	0.566994	0.241874	0.359802	4.110317	5.109007	3.164704
FvH4_1g14050	AGL62_YW_Up	2.73234227837113	7.38618183171056e-05	AT4G36790	.	Major facilitator superfamily protein	1.377758	2.899343	1.826424	11.073424	10.790194	14.28804
FvH4_1g14220	AGL62_YW_Up	5.02766774962703	2.47253905062484e-05	AT5G58800	.	Quinone reductase family protein	1.268857	0	6.50737	53.959853	61.424452	103.749625
FvH4_1g14430	AGL62_YW_Up	4.29261341794885	8.31359881210977e-13	AT5G66570	PSBO-1,OEE1,OEE33,OE33,PSBO1,MSP-1	PS II oxygen-evolving complex 1	7.737743	4.756914	16.976686	176.858955	188.807909	138.841074
FvH4_1g14860	AGL62_YW_Up	2.99958498825125	9.49470342004478e-05	AT2G23590	ATMES8,MES8	methyl esterase 8	1.652354	2.861656	4.017474	17.41201	14.791534	27.614914
FvH4_1g14900	AGL62_YW_Up	3.90257312953437	0.00950201842169576	AT2G23620	ATMES1,MES1	methyl esterase 1	0.611716	0.098914	0.33701	2.223422	1.583888	9.28698
FvH4_1g14930	AGL62_YW_Up	7.77647795052649	1.46621805011375e-07	AT3G50440	ATMES10,MES10	methyl esterase 10	0.60601	0.296521	0.347773	28.639819	13.280787	188.801899
FvH4_1g14950	AGL62_YW_Up	5.60622040895267	1.22306727104819e-10	AT3G50440	ATMES10,MES10	methyl esterase 10	0	0.302836	0.247129	5.630627	7.222628	11.213301
FvH4_1g15260	AGL62_YW_Up	4.14069923317317	1.09268904343717e-27	AT2G23620	ATMES1,MES1	methyl esterase 1	3.888217	2.613193	5.187273	62.825029	56.28033	60.61313
FvH4_1g15270	AGL62_YW_Up	3.24247946775701	0.00263700344423092	AT5G02290	NAK	Protein kinase superfamily protein	0.347288	2.173453	1.313963	12.839746	8.297164	11.404835
FvH4_1g15420	AGL62_YW_Up	2.49112308019342	0.00531737320196358	.	.	.	0.987361	0.933924	0.859302	4.500714	3.855784	5.297035
FvH4_1g15440	AGL62_YW_Up	2.74950466675876	8.64822800935893e-11	AT5G66880	SNRK2-3,SNRK2.3,SRK2I	sucrose nonfermenting 1(SNF1)-related protein kinase 2.3	46.841343	44.676652	74.466087	340.499727	331.688899	307.529317
FvH4_1g15830	AGL62_YW_Up	13.0619814127744	6.44529877268014e-20	AT5G38200	.	Class I glutamine amidotransferase-like superfamily protein	0	0	0	33.810645	30.965543	63.45946
FvH4_1g16030	AGL62_YW_Up	3.08181606706982	0.0132557440737461	AT4G36990	HSF4,HSFB1,AT-HSFB1,ATHSF4	heat shock factor 4	3.50499	9.634098	5.383204	30.281732	17.556844	90.277455
FvH4_1g16040	AGL62_YW_Up	2.83332410223122	0.00433871400748585	.	.	.	0.839865	2.986079	1.722653	13.481624	10.125265	11.730765
FvH4_1g16104	AGL62_YW_Up	4.04429508416898	1.30854803802556e-12	AT5G67050	.	alpha/beta-Hydrolases superfamily protein	0.972056	0.76941	0.921155	16.312531	15.340039	7.137001
FvH4_1g16240	AGL62_YW_Up	3.24251948347891	3.81056737037659e-10	AT5G67140	.	F-box/RNI-like superfamily protein	13.380291	11.595336	20.713895	109.995077	101.309797	164.67668
FvH4_1g16321	AGL62_YW_Up	5.92985563754248	2.77840615490232e-22	AT5G67150	.	HXXXD-type acyl-transferase family protein	0.325147	0.585925	0.773165	32.02057	17.560007	39.836141
FvH4_1g16770	AGL62_YW_Up	2.54695005726444	8.06210628746714e-08	AT4G37260	MYB73,ATMYB73	myb domain protein 73	34.292027	48.873307	43.487686	207.357671	196.257848	250.904356
FvH4_1g16840	AGL62_YW_Up	5.37974530395738	8.87249406986354e-10	AT2G23250	UGT84B2	UDP-glucosyl transferase 84B2	0.151304	0.095802	0.597177	9.049961	5.876325	15.225095
FvH4_1g16862	AGL62_YW_Up	3.38133300486261	1.94991020457991e-06	AT4G37330	CYP81D4	cytochrome P450, family 81, subfamily D, polypeptide 4	1.045957	2.61381	1.334471	13.687782	13.359015	19.385782
FvH4_1g16870	AGL62_YW_Up	3.62322841681531	8.3833013065793e-11	AT4G37370	CYP81D8	cytochrome P450, family 81, subfamily D, polypeptide 8	5.176417	2.189562	5.916759	46.25966	38.789363	55.63716
FvH4_1g16910	AGL62_YW_Up	1.99809409740662	0.00093842295331545	AT4G37300	MEE59	maternal effect embryo arrest 59	45.861076	32.571292	59.537901	169.981575	179.764135	133.648072
FvH4_1g16930	AGL62_YW_Up	3.99367137103443	8.53741791501315e-36	AT4G37370	CYP81D8	cytochrome P450, family 81, subfamily D, polypeptide 8	1.87857	1.354058	2.214137	25.400566	24.278153	26.120295
FvH4_1g17060	AGL62_YW_Up	3.1332167448389	5.97802839681265e-16	AT4G34280	.	transducin family protein / WD-40 repeat family protein	4.407255	4.305622	7.089466	41.153068	41.653791	39.064028
FvH4_1g17200	AGL62_YW_Up	2.63478703650062	0.00314695973019259	AT5G67370	.	Protein of unknown function (DUF1230)	2.653763	2.573797	5.326004	15.324083	13.559627	28.034895
FvH4_1g17280	AGL62_YW_Up	2.18037367089192	0.000894130475191601	AT5G67385	.	Phototropic-responsive NPH3 family protein	1.155807	0.963553	0.931509	4.619532	4.082279	3.44123
FvH4_1g17290	AGL62_YW_Up	4.67658247783135	1.86904871866048e-23	AT5G67390	.	unknown protein; BEST Arabidopsis thaliana protein match is: Plant protein of unknown function (DUF863) (TAIR:AT1G69360.1); Has 1807 Blast hits to 1807 proteins in 277 species: Archae - 0; Bacteria - 0; Metazoa - 736; Fungi - 347; Plants - 385; Viruses - 0; Other Eukaryotes - 339 (source: NCBI BLink).	0.647587	0.68359	1.275252	20.090886	17.294795	21.058166
FvH4_1g17910	AGL62_YW_Up	2.75940710049787	2.40983245212772e-05	AT5G67620	.	unknown protein; FUNCTIONS IN: molecular_function unknown; INVOLVED IN: N-terminal protein myristoylation; LOCATED IN: microtubule; BEST Arabidopsis thaliana protein match is: unknown protein (TAIR:AT5G62900.1); Has 1807 Blast hits to 1807 proteins in 277 species: Archae - 0; Bacteria - 0; Metazoa - 736; Fungi - 347; Plants - 385; Viruses - 0; Other Eukaryotes - 339 (source: NCBI BLink).	28.078968	33.254641	32.609272	160.005303	125.002566	269.969718
FvH4_1g18020	AGL62_YW_Up	2.71919424835166	0.000374642802889802	AT2G22880	.	VQ motif-containing protein	6.089555	15.365413	10.493524	68.354898	77.049842	45.193596
FvH4_1g18070	AGL62_YW_Up	2.7505922312503	0.000997030612843071	AT5G65890	ACR1	ACT domain repeat 1	1.178212	1.553679	1.203448	5.358037	5.454091	12.403701
FvH4_1g18143	AGL62_YW_Up	2.44948325077073	0.00342133600280669	.	.	.	1.301605	0.98969	1.617846	4.53751	5.913119	8.214061
FvH4_1g18170	AGL62_YW_Up	7.29135570927112	2.88580613982121e-32	AT5G20630	GLP3,GLP3A,GLP3B,ATGER3,GER3	germin 3	2.334979	1.356587	3.351396	236.467217	170.062278	536.571151
FvH4_1g18321	AGL62_YW_Up	2.30491812873703	0.0015627721900615	AT5G18990	.	Pectin lyase-like superfamily protein	18.393107	14.456801	24.034096	104.460726	56.585716	81.662376
FvH4_1g18500	AGL62_YW_Up	3.62933342585244	6.70662776099938e-06	AT3G49690	RAX3,MYB84,ATMYB84	myb domain protein 84	0.164088	0.320183	0.725379	3.85074	4.48844	4.95022
FvH4_1g18530	AGL62_YW_Up	3.23903814516514	1.08068762566029e-13	AT4G37790	HAT22	Homeobox-leucine zipper protein family	26.516745	22.248336	43.641957	248.858121	248.185251	265.672279
FvH4_1g18550	AGL62_YW_Up	2.22598358208869	0.00980759203239008	AT5G65730	XTH6	xyloglucan endotransglucosylase/hydrolase 6	15.277366	14.687113	35.589435	89.23541	101.873071	78.909185
FvH4_1g18630	AGL62_YW_Up	4.88899148038199	9.82561146552729e-14	AT5G20630	GLP3,GLP3A,GLP3B,ATGER3,GER3	germin 3	0.829838	0.62959	0.796181	15.729221	14.417059	27.84133
FvH4_1g18690	AGL62_YW_Up	1.55223996872131	0.0262767479937821	AT2G22780	PMDH1	peroxisomal NAD-malate dehydrogenase 1	72.968144	52.711198	78.870793	181.096281	177.211181	166.08871
FvH4_1g18891	AGL62_YW_Up	2.30084768805244	6.74157625544416e-11	AT2G22680	.	Zinc finger (C3HC4-type RING finger) family protein	15.533798	14.561497	19.02775	73.605578	80.715047	59.512957
FvH4_1g18970	AGL62_YW_Up	1.98977055343832	6.3126153172491e-05	AT2G22660	.	Protein of unknown function (duplicated DUF1399)	61.003392	50.076018	67.808702	209.944754	262.370359	156.970435
FvH4_1g19171	AGL62_YW_Up	3.90547679606802	2.84607436074942e-08	AT5G10530	.	Concanavalin A-like lectin protein kinase family protein	0.550861	0.769707	1.878139	14.162732	10.898867	16.742586
FvH4_1g19262	AGL62_YW_Up	2.37950859971402	0.0472361159106915	AT4G37980	ELI3-1,ELI3,ATCAD7,CAD7	elicitor-activated gene 3-1	0.637535	1.505687	2.456735	5.550479	8.24209	7.621304
FvH4_1g19265	AGL62_YW_Up	8.72165944467615	2.46554243809674e-28	AT4G37980	ELI3-1,ELI3,ATCAD7,CAD7	elicitor-activated gene 3-1	0.045982	0.70977	0.568667	107.6946	116.50902	275.753054
FvH4_1g19340	AGL62_YW_Up	3.00204837753247	1.71350987815034e-12	AT4G15560	CLA1,DEF,CLA,DXS,DXPS2	Deoxyxylulose-5-phosphate synthase	3.053179	2.912974	4.282243	28.495908	24.442864	19.202039
FvH4_1g19500	AGL62_YW_Up	3.13219471198308	0.000552764802135503	AT5G65530	.	Protein kinase superfamily protein	0.521718	0.507166	1.487379	5.792277	10.068759	4.001522
FvH4_1g20100	AGL62_YW_Up	3.27149014281187	1.90003292958319e-08	AT4G40080	.	ENTH/ANTH/VHS superfamily protein	2.197679	3.122332	1.879114	17.9552	16.522671	26.831131
FvH4_1g20110	AGL62_YW_Up	2.40958938950424	6.31159887409572e-05	AT3G05200	ATL6	RING/U-box superfamily protein	3.961953	2.752641	4.962649	18.706706	14.561331	20.475653
FvH4_1g20180	AGL62_YW_Up	3.00189371794371	1.75685314499686e-05	AT2G14095	.	unknown protein; FUNCTIONS IN: molecular_function unknown; INVOLVED IN: biological_process unknown; LOCATED IN: mitochondrion; EXPRESSED IN: 7 plant structures; EXPRESSED DURING: 4 anthesis, C globular stage, petal differentiation and expansion stage; Has 106 Blast hits to 103 proteins in 21 species: Archae - 0; Bacteria - 5; Metazoa - 0; Fungi - 4; Plants - 87; Viruses - 0; Other Eukaryotes - 10…	6.980696	12.891717	14.517406	79.424464	55.499095	106.814885
FvH4_1g20190	AGL62_YW_Up	4.07385118314584	1.54131941727359e-11	AT2G14095	.	unknown protein; FUNCTIONS IN: molecular_function unknown; INVOLVED IN: biological_process unknown; LOCATED IN: mitochondrion; EXPRESSED IN: 7 plant structures; EXPRESSED DURING: 4 anthesis, C globular stage, petal differentiation and expansion stage; Has 106 Blast hits to 103 proteins in 21 species: Archae - 0; Bacteria - 5; Metazoa - 0; Fungi - 4; Plants - 87; Viruses - 0; Other Eukaryotes - 10…	1.644108	1.334659	3.771771	29.056402	28.651047	41.237456
FvH4_1g20210	AGL62_YW_Up	8.20769665022724	1.54182043302636e-06	AT2G46550	.	unknown protein; BEST Arabidopsis thaliana protein match is: unknown protein (TAIR:AT1G01240.3); Has 72 Blast hits to 68 proteins in 13 species: Archae - 0; Bacteria - 0; Metazoa - 1; Fungi - 0; Plants - 71; Viruses - 0; Other Eukaryotes - 0 (source: NCBI BLink).	0	0	0	9.168382	4.234386	6.162013
FvH4_1g20310	AGL62_YW_Up	3.49394804788893	8.18411251741139e-20	AT1G78290	.	Protein kinase superfamily protein	17.460327	18.835155	22.265024	171.700253	164.712976	241.884522
FvH4_1g20572	AGL62_YW_Up	6.73118515568566	4.68877807484694e-16	AT1G22360	AtUGT85A2,UGT85A2	UDP-glucosyl transferase 85A2	0.401586	0	0.047177	10.23105	13.148051	16.737941
FvH4_1g20573	AGL62_YW_Up	7.14496251918231	5.5215131102975e-05	AT1G22400	UGT85A1,ATUGT85A1	UDP-Glycosyltransferase superfamily protein	0	0	0.131918	3.884732	5.812448	8.57381
FvH4_1g21191	AGL62_YW_Up	4.51104024828326	7.06474279451712e-09	.	.	.	0.861131	2.70361	2.649594	50.260238	42.301108	32.137491
FvH4_1g21250	AGL62_YW_Up	2.92061343079977	3.58452306811864e-20	AT5G65110	ACX2,ATACX2	acyl-CoA oxidase 2	4.922317	4.131265	5.373631	29.184575	30.480866	35.998735
FvH4_1g21440	AGL62_YW_Up	2.55217079374557	6.93754020912816e-07	AT1G78020	.	Protein of unknown function (DUF581)	8.797235	4.774742	9.880681	39.350534	39.090821	41.077051
FvH4_1g21900	AGL62_YW_Up	3.5967900848922	1.51723676870337e-11	AT5G65210	TGA1	bZIP transcription factor family protein	3.308893	4.750757	6.945537	52.562671	41.871195	64.623504
FvH4_1g22070	AGL62_YW_Up	4.03439444405039	0.00066894332485612	.	.	.	0.499903	0.24551	0.710237	8.546875	10.025491	2.682765
FvH4_1g22540	AGL62_YW_Up	6.5289145594119	0.00283216718582719	AT5G44510	TAO1	target of AVRB operation1	0	0	0	0.446162	0.72966	1.182203
FvH4_1g22571	AGL62_YW_Up	3.53017282072044	0.00259194229566117	AT4G23160	CRK8	cysteine-rich RLK (RECEPTOR-like protein kinase) 8	0.076326	0.373072	1.019448	5.010888	4.806329	5.212501
FvH4_1g22820	AGL62_YW_Up	4.40757268589953	1.08330121899106e-06	AT5G64810	WRKY51,ATWRKY51	WRKY DNA-binding protein 51	1.144893	1.460217	6.096016	50.00729	35.673175	73.844763
FvH4_1g22900	AGL62_YW_Up	3.86642925295553	0.00365308120557701	.	.	.	0.141764	0.1365	0.354746	4.949712	1.519601	1.486899
FvH4_1g23270	AGL62_YW_Up	3.26887077336235	8.77239521615258e-08	.	.	.	0.696742	0.507742	1.04317	6.723648	6.271848	6.021853
FvH4_1g23400	AGL62_YW_Up	3.0565448766463	0.00914743665036589	AT5G60900	RLK1	receptor-like protein kinase 1	0.22523	0.087197	0.51017	2.007537	1.392541	2.477393
FvH4_1g23580	AGL62_YW_Up	5.11170915077167	5.03979839501773e-05	AT5G45890	SAG12	senescence-associated gene 12	0.056086	0	0.266019	3.19649	1.975523	4.449283
FvH4_1g23600	AGL62_YW_Up	2.20279814756147	4.02645461524732e-05	AT1G76890	GT2,AT-GT2	Duplicated homeodomain-like superfamily protein	8.450291	9.822869	10.033895	31.834794	35.263979	47.726136
FvH4_1g23681	AGL62_YW_Up	7.57959454244902	1.69776483220931e-05	AT4G37330	CYP81D4	cytochrome P450, family 81, subfamily D, polypeptide 4	0	0	0	0.752009	0.839433	1.249683
FvH4_1g23710	AGL62_YW_Up	4.06905333677393	0.000625900441817121	AT4G37370	CYP81D8	cytochrome P450, family 81, subfamily D, polypeptide 8	0.153307	0.674849	0.892946	5.172368	3.600421	16.498828
FvH4_1g24160	AGL62_YW_Up	2.78714701716087	8.99034910771425e-06	AT5G64620	C/VIF2,ATC/VIF2	cell wall / vacuolar inhibitor of fructosidase 2	4.393506	3.461378	4.426525	20.219862	39.960683	16.035558
FvH4_1g24170	AGL62_YW_Up	3.88555432045473	0.0310057829858038	.	.	.	0.056992	0	0.161133	1.326998	0.396187	1.003673
FvH4_1g24830	AGL62_YW_Up	4.81288494551564	2.0367061159829e-18	AT3G20650	.	mRNA capping enzyme family protein	0.869595	1.337335	1.130968	22.274819	20.841865	38.501683
FvH4_1g25220	AGL62_YW_Up	2.69389024930625	0.00214942273546343	AT5G55380	.	MBOAT (membrane bound O-acyl transferase) family protein	1.835246	1.71048	4.325423	15.888871	11.078696	17.051846
FvH4_1g25380	AGL62_YW_Up	7.64742088415925	0.00050298053836294	AT1G65730	YSL7	YELLOW STRIPE like 7	0	0.05024	0.816887	40.016211	42.462537	68.141342
FvH4_1g25740	AGL62_YW_Up	3.35588179669126	1.83053324756245e-19	AT5G63710	.	Leucine-rich repeat protein kinase family protein	4.419326	2.534135	4.034224	36.527284	31.482049	29.810069
FvH4_1g25910	AGL62_YW_Up	2.5244632139194	3.21390678136596e-10	AT1G02305	.	Cysteine proteinases superfamily protein	122.477447	114.579699	137.13684	601.829104	534.995102	744.221231
FvH4_1g26200	AGL62_YW_Up	4.22821843981038	0.00371672451734043	AT4G01720	WRKY47,AtWRKY47	WRKY family transcription factor	0.039127	0	0.169082	1.120376	0.903932	1.42902
FvH4_1g26690	AGL62_YW_Up	3.32975814950143	0.00616806853521004	AT4G27490	.	3'-5'-exoribonuclease family protein	1.257019	0.956194	1.577793	6.499734	12.201918	14.860218
FvH4_1g26730	AGL62_YW_Up	3.05418714897222	0.000838248365041661	AT2G02230	AtPP2-B1,PP2-B1	phloem protein 2-B1	0.239211	0.515242	0.571273	3.178501	4.150829	2.565689
FvH4_1g26760	AGL62_YW_Up	3.90084714824534	0.0117371434548738	AT1G02400	ATGA2OX4,ATGA2OX6,DTA1,GA2OX6	gibberellin 2-oxidase 6	0.294536	0.105886	0	1.438248	1.038561	2.586541
FvH4_1g26880	AGL62_YW_Up	4.35979725595814	7.55456979419258e-06	AT1G02390	ATGPAT2,GPAT2	glycerol-3-phosphate acyltransferase 2	0.072092	0.174421	0.720526	6.768818	5.093349	5.541371
FvH4_1g27200	AGL62_YW_Up	3.86029181949147	3.39801587613749e-11	AT2G26500	.	cytochrome b6f complex subunit (petM), putative	0.744366	0.424891	0.827156	9.362275	9.590128	6.581439
FvH4_1g27900	AGL62_YW_Up	3.08092273323449	0.00036940490095643	AT5G18270	ANAC087	Arabidopsis NAC domain containing protein 87	1.520098	4.317911	3.684086	16.646644	19.37176	35.784606
FvH4_1g28230	AGL62_YW_Up	4.92144035507248	5.77451733445401e-19	AT5G18130	.	unknown protein; BEST Arabidopsis thaliana protein match is: unknown protein (TAIR:AT3G03870.2); Has 1807 Blast hits to 1807 proteins in 277 species: Archae - 0; Bacteria - 0; Metazoa - 736; Fungi - 347; Plants - 385; Viruses - 0; Other Eukaryotes - 339 (source: NCBI BLink).	10.052172	12.077458	25.039123	368.833399	318.679263	557.402452
FvH4_1g28800	AGL62_YW_Up	2.40234597695955	0.00895308417717075	AT3G56930	.	DHHC-type zinc finger family protein	0.450904	0.506723	0.886835	3.026361	2.628665	2.92839
FvH4_1g29283	AGL62_YW_Up	2.67945234173972	0.0246172683174736	.	.	.	29.69707	13.457545	47.964911	215.877826	212.26253	84.324217
FvH4_1g30020	AGL62_YW_Up	2.37689632824054	0.016476223708521	AT3G02850	SKOR	STELAR K+ outward rectifier	0.359246	0.284522	0.426313	1.486954	1.197656	2.133502
FvH4_1g30090	AGL62_YW_Up	3.41932706160841	3.80859536747436e-12	AT1G65820	.	microsomal glutathione s-transferase, putative	52.021451	57.326339	75.774719	499.606691	437.841016	790.893296
FvH4_1g30140	AGL62_YW_Up	2.66919979321619	0.000250864255677846	.	.	.	18.547513	33.887892	15.479125	119.251519	112.096295	154.109991
FvH4_1g30203	AGL62_YW_Up	3.4136623042757	5.60950551977645e-08	AT5G37550	.	unknown protein; BEST Arabidopsis thaliana protein match is: unknown protein (TAIR:AT1G66190.1); Has 1807 Blast hits to 1807 proteins in 277 species: Archae - 0; Bacteria - 0; Metazoa - 736; Fungi - 347; Plants - 385; Viruses - 0; Other Eukaryotes - 339 (source: NCBI BLink).	1.085317	1.461193	1.229449	8.461629	10.692207	16.086613
FvH4_1g30240	AGL62_YW_Up	2.223487534812	0.000171661399693106	AT2G01670	atnudt17,NUDT17	nudix hydrolase homolog 17	12.862594	7.957051	15.616324	43.197342	48.89386	56.190935
FvH4_2g00100	AGL62_YW_Up	2.45739546108688	1.60052439368649e-05	AT4G10300	.	RmlC-like cupins superfamily protein	1.987999	2.930991	3.198717	14.367304	12.004552	12.97134
FvH4_2g00110	AGL62_YW_Up	3.36824763819607	0.000286681344686271	AT5G44400	.	FAD-binding Berberine family protein	0.254536	0.139482	0.137019	1.400286	2.032409	1.403289
FvH4_2g00210	AGL62_YW_Up	5.1934049442084	8.9580783671396e-19	AT1G33430	.	Galactosyltransferase family protein	1.114204	1.415848	1.655891	26.347791	34.245693	73.721364
FvH4_2g00670	AGL62_YW_Up	4.01320160903137	6.05895163605695e-07	AT5G08420	.	RNA-binding KH domain-containing protein	0.93789	0.646349	1.178762	8.038382	10.333903	20.35848
FvH4_2g00920	AGL62_YW_Up	6.13915217446591	8.80723142001144e-08	AT3G60780	.	Protein of unknown function (DUF1442)	0.604477	0.045255	0.484523	6.497403	56.037141	10.122974
FvH4_2g01060	AGL62_YW_Up	2.44466875598384	0.000936761368901516	AT1G44000	.	unknown protein; BEST Arabidopsis thaliana protein match is: unknown protein (TAIR:AT4G11911.1); Has 216 Blast hits to 212 proteins in 76 species: Archae - 0; Bacteria - 96; Metazoa - 0; Fungi - 0; Plants - 118; Viruses - 0; Other Eukaryotes - 2 (source: NCBI BLink).	2.016617	1.67023	3.94983	11.360988	12.157948	12.900666
FvH4_2g01170	AGL62_YW_Up	6.00700645765089	4.65881451133161e-09	AT5G08420	.	RNA-binding KH domain-containing protein	0.090941	0.146491	0.028702	3.593974	2.489474	8.780856
FvH4_2g01480	AGL62_YW_Up	1.86187268142125	0.0464907458955528	AT4G34950	.	Major facilitator superfamily protein	96.099935	96.909693	95.170489	269.886132	220.784178	422.412198
FvH4_2g01600	AGL62_YW_Up	5.0351275250845	3.09080670436334e-07	AT4G36040	.	Chaperone DnaJ-domain superfamily protein	6.728504	5.56277	49.153637	481.534707	773.103877	521.781928
FvH4_2g02061	AGL62_YW_Up	2.22202879482507	0.00173469018989128	AT2G21180	.	unknown protein; BEST Arabidopsis thaliana protein match is: unknown protein (TAIR:AT5G19875.1); Has 124 Blast hits to 124 proteins in 12 species: Archae - 0; Bacteria - 0; Metazoa - 0; Fungi - 0; Plants - 124; Viruses - 0; Other Eukaryotes - 0 (source: NCBI BLink).	34.848634	21.777861	50.619543	163.505177	151.042213	121.548645
FvH4_2g02240	AGL62_YW_Up	2.67490631341428	0.0295714108631934	AT4G34830	MRL1	Pentatricopeptide repeat (PPR) superfamily protein	0.583723	0.288015	0.791859	4.155034	1.422434	3.407717
FvH4_2g02652	AGL62_YW_Up	2.47123936995378	0.0228344733382048	AT1G58440	XF1,SQE1	FAD/NAD(P)-binding oxidoreductase family protein	12.832613	40.07612	21.430342	107.914056	93.48382	167.952128
FvH4_2g03250	AGL62_YW_Up	6.56134463185094	3.46505516601591e-19	AT2G43820	GT,UGT74F2,ATSAGT1,SGT1,SAGT1	UDP-glucosyltransferase 74F2	0.57684	0.598702	2.647724	99.309757	74.329299	138.820372
FvH4_2g03260	AGL62_YW_Up	6.57400195258268	1.59599768653129e-29	AT1G05675	.	UDP-Glycosyltransferase superfamily protein	3.002866	1.802185	6.851312	305.834406	242.055197	407.64825
FvH4_2g03300	AGL62_YW_Up	4.96760322541248	2.39852268153074e-13	AT1G05675	.	UDP-Glycosyltransferase superfamily protein	1.153811	1.757333	0.632624	30.587539	19.132381	47.217508
FvH4_2g03780	AGL62_YW_Up	2.09542640883564	0.00230391210186577	AT5G67560	ATARLA1D,ARLA1D	ADP-ribosylation factor-like A1D	16.809155	26.518268	23.486857	79.85794	75.894359	97.010848
FvH4_2g04160	AGL62_YW_Up	1.9410504796321	0.0254340180505951	.	.	.	12.77745	6.506919	11.289159	28.306305	33.716154	40.149689
FvH4_2g04280	AGL62_YW_Up	2.27810942651003	9.00620427525657e-06	AT3G19620	.	Glycosyl hydrolase family protein	3.572923	4.840746	4.277182	20.312024	16.986375	17.086958
FvH4_2g04290	AGL62_YW_Up	3.39296869768134	0.000289522771658202	AT3G19615	.	unknown protein; FUNCTIONS IN: molecular_function unknown; INVOLVED IN: biological_process unknown; LOCATED IN: cellular_component unknown; Has 10 Blast hits to 10 proteins in 5 species: Archae - 0; Bacteria - 0; Metazoa - 0; Fungi - 0; Plants - 10; Viruses - 0; Other Eukaryotes - 0 (source: NCBI BLink).	4.765369	15.265517	8.434775	76.435752	48.883208	140.03408
FvH4_2g04580	AGL62_YW_Up	4.53073633440247	7.83237977662765e-32	AT4G24220	VEP1,AWI31	NAD(P)-binding Rossmann-fold superfamily protein	20.340819	15.762028	16.293928	279.745837	295.493584	480.093853
FvH4_2g04790	AGL62_YW_Up	2.87889951064795	0.00382141059279453	AT1G24625	ZFP7	zinc finger protein 7	0.427537	0.181559	0.201228	1.33162	2.605833	1.351314
FvH4_2g05020	AGL62_YW_Up	3.27710504599336	0.00627267831743523	AT2G15220	.	Plant basic secretory protein (BSP) family protein	0.450439	1.25111	3.463533	17.978543	9.44903	16.089992
FvH4_2g05100	AGL62_YW_Up	5.63244579752346	0.001761036258523	.	.	.	0.148186	0	0	2.528646	2.486405	1.294091
FvH4_2g05370	AGL62_YW_Up	3.26746994631834	0.00427584728450376	AT4G26010	.	Peroxidase superfamily protein	0.665944	1.480362	0.786177	4.05417	5.282105	15.666405
FvH4_2g05540	AGL62_YW_Up	2.17259912598768	0.000631395977974578	AT4G06744	.	Leucine-rich repeat (LRR) family protein	3.705998	5.750205	5.731649	20.792179	23.452714	16.896404
FvH4_2g05680	AGL62_YW_Up	5.00280373233594	3.24225227808045e-16	AT4G34131	UGT73B3	UDP-glucosyl transferase 73B3	2.935866	4.858236	8.02082	134.25477	95.973334	212.138879
FvH4_2g05721	AGL62_YW_Up	1.98629151240333	9.62398818726562e-05	AT5G05400	.	LRR and NB-ARC domains-containing disease resistance protein	2.371666	2.033772	2.563544	8.228868	9.586241	6.6206
FvH4_2g05740	AGL62_YW_Up	2.16517963241354	0.00687882429036345	AT5G53390	.	O-acyltransferase (WSD1-like) family protein	3.236772	3.440005	2.801249	9.827876	9.880088	17.524327
FvH4_2g05830	AGL62_YW_Up	1.9694675761869	0.01110134765729	AT1G49740	.	PLC-like phosphodiesterases superfamily protein	11.596414	17.245081	12.60465	45.234446	41.468535	56.962259
FvH4_2g05870	AGL62_YW_Up	2.08802136560838	4.49007811525145e-08	AT4G34030	MCCB	3-methylcrotonyl-CoA carboxylase	30.758317	25.435246	37.663871	114.481637	121.280806	114.429836
FvH4_2g05940	AGL62_YW_Up	2.70329652982782	0.0236045276193545	AT1G66870	.	Carbohydrate-binding X8 domain superfamily protein	1.317048	2.185264	1.507449	16.008631	7.475167	5.212373
FvH4_2g06010	AGL62_YW_Up	5.59235634156849	3.33980587979339e-14	AT3G19270	CYP707A4	cytochrome P450, family 707, subfamily A, polypeptide 4	0.11298	0.246836	0.159165	5.4823	5.119436	11.388375
FvH4_2g06411	AGL62_YW_Up	2.55222720319933	0.0131250952765223	.	.	.	0.608154	0.469135	0.515892	2.695831	3.237311	2.331432
FvH4_2g06670	AGL62_YW_Up	4.15122343797902	1.426959459072e-14	AT2G15760	.	Protein of unknown function (DUF1645)	3.95248	5.532736	7.028858	84.393809	55.810799	115.605975
FvH4_2g06800	AGL62_YW_Up	2.91891162943137	1.83267239743862e-12	AT2G44140	.	Peptidase family C54 protein	5.300144	5.188344	8.229701	38.212455	41.507479	44.708449
FvH4_2g06910	AGL62_YW_Up	1.72435957127267	0.0268536309493552	AT4G33950	OST1,SNRK2-6,SRK2E,SNRK2.6,P44,ATOST1	Protein kinase superfamily protein	13.442279	9.147559	17.152703	38.734302	40.846922	35.324762
FvH4_2g06920	AGL62_YW_Up	2.03492760130798	0.0241140259051676	AT1G49480	RTV1	related to vernalization1 1	3.096684	2.159033	2.482902	9.223761	12.729397	6.140737
FvH4_2g06950	AGL62_YW_Up	4.20205839489664	0.000387913945336479	AT5G03340	.	ATPase, AAA-type, CDC48 protein	0.290575	0.18798	0.118317	3.007249	3.606241	2.639002
FvH4_2g07050	AGL62_YW_Up	4.05902580506719	1.96469854766193e-21	AT1G70890	MLP43	MLP-like protein 43	4.649532	4.221227	8.106094	92.585063	78.288552	76.670334
FvH4_2g07110	AGL62_YW_Up	3.16756663560393	1.35513730143816e-13	AT2G15890	MEE14	maternal effect embryo arrest 14	31.171871	17.42998	36.132252	234.231338	232.448192	196.342847
FvH4_2g07371	AGL62_YW_Up	1.86153432148622	3.63001934331342e-06	.	.	.	289.302073	263.183119	317.032561	971.522579	1031.412757	785.261796
FvH4_2g07390	AGL62_YW_Up	2.00877884863511	6.59474659355521e-07	AT2G15960	.	unknown protein; Has 14 Blast hits to 14 proteins in 5 species: Archae - 0; Bacteria - 0; Metazoa - 0; Fungi - 0; Plants - 14; Viruses - 0; Other Eukaryotes - 0 (source: NCBI BLink).	104.057509	121.234568	126.946796	427.354474	435.489768	391.315332
FvH4_2g07730	AGL62_YW_Up	5.04129527342807	8.42521440050072e-12	AT2G16050	.	Cysteine/Histidine-rich C1 domain family protein	0.391207	1.430963	2.362076	38.984898	30.36357	52.037755
FvH4_2g08180	AGL62_YW_Up	3.28215206705176	1.25892502576385e-06	AT4G34320	.	Protein of unknown function (DUF677)	9.082181	16.284143	15.108051	87.974826	82.345758	176.57179
FvH4_2g08400	AGL62_YW_Up	2.0663700012769	4.66231882001453e-05	AT3G18830	ATPLT5,PMT5,ATPMT5	polyol/monosaccharide transporter 5	6.106507	5.766318	8.55485	25.885438	23.879777	25.213198
FvH4_2g08530	AGL62_YW_Up	2.52461870505701	0.00303737005641746	AT1G49320	ATUSPL1,USPL1	unknown seed protein like 1	2.170427	1.8039	5.112158	15.274344	17.440897	13.30332
FvH4_2g08631	AGL62_YW_Up	2.56675797572844	4.36339589176239e-07	.	.	.	2.765195	3.072308	4.46754	15.380827	18.347819	20.124112
FvH4_2g08760	AGL62_YW_Up	3.45987172400777	8.15026598908978e-16	AT1G19400	.	Erythronate-4-phosphate dehydrogenase family protein	2.206705	1.603329	3.151334	21.832318	20.682645	24.297146
FvH4_2g08950	AGL62_YW_Up	4.55771527676455	0.00373090471004001	AT2G18360	.	alpha/beta-Hydrolases superfamily protein	0	1.026435	0.341594	7.677545	3.978201	17.08791
FvH4_2g09700	AGL62_YW_Up	3.49479004409754	0.00365345124369033	AT4G39110	.	Malectin/receptor-like protein kinase family protein	0.044485	0.10604	0.24087	2.157286	0.919031	0.771953
FvH4_2g09740	AGL62_YW_Up	5.70285213696484	1.39714325463648e-06	AT5G56550	OXS3,ATOXS3	oxidative stress 3	0.909094	0	13.574975	236.004153	243.922026	175.708598
FvH4_2g10220	AGL62_YW_Up	2.46446173327251	0.0258388000850319	AT5G66320	GATA5	GATA transcription factor 5	3.534908	7.156581	4.28157	18.574657	14.97333	39.447411
FvH4_2g10631	AGL62_YW_Up	5.07234452948832	0.00119844298964273	AT2G16530	.	3-oxo-5-alpha-steroid 4-dehydrogenase family protein	0	0	0.634153	4.387757	4.569447	9.734551
FvH4_2g10760	AGL62_YW_Up	3.73972021634557	1.82108315740096e-09	AT4G34750	.	SAUR-like auxin-responsive protein family	1.065216	1.39187	2.40151	19.55003	13.576799	23.422529
FvH4_2g11230	AGL62_YW_Up	2.14931994116825	0.029352981173612	AT5G64410	ATOPT4,OPT4	oligopeptide transporter 4	19.204928	13.656206	19.319346	54.263651	41.805693	103.227709
FvH4_2g11830	AGL62_YW_Up	3.73678576089387	4.77331128867936e-05	.	.	.	1.584724	2.757156	2.339752	43.46241	16.851376	17.38455
FvH4_2g12420	AGL62_YW_Up	2.71838864029914	0.000145383431852311	AT1G29670	.	GDSL-like Lipase/Acylhydrolase superfamily protein	0.378677	0.664698	0.617769	3.326501	3.784086	2.660799
FvH4_2g12510	AGL62_YW_Up	2.37280220852902	0.00910131182963569	AT5G17540	.	HXXXD-type acyl-transferase family protein	9.825002	24.788252	12.821818	80.910302	85.05729	56.859044
FvH4_2g12570	AGL62_YW_Up	4.54185059008105	0.00102895417205697	AT5G09360	LAC14	laccase 14	0.039854	0.14082	0.672921	2.212484	3.775081	11.148742
FvH4_2g12590	AGL62_YW_Up	5.4856727950062	8.43511800744166e-10	AT5G09360	LAC14	laccase 14	0.367571	1.215453	1.159182	20.439738	15.922284	71.534677
FvH4_2g12980	AGL62_YW_Up	2.81029945604386	0.0035415153765616	AT1G71697	ATCK1,CK,CK1	choline kinase 1	4.367642	11.166441	5.270647	34.615924	29.688092	65.771317
FvH4_2g13070	AGL62_YW_Up	1.58817230403366	0.025931626464434	AT1G34000	OHP2	one-helix protein 2	12.184277	9.267555	12.408402	26.024154	36.847315	27.199326
FvH4_2g13100	AGL62_YW_Up	2.55391727051282	0.0230089459446785	AT4G09890	.	Protein of unknown function (DUF3511)	4.41608	4.116799	1.640059	15.859452	11.088447	24.973394
FvH4_2g13110	AGL62_YW_Up	3.83187329909196	2.4193328961302e-21	AT1G71695	.	Peroxidase superfamily protein	16.139522	11.271664	13.847237	162.032035	128.832577	217.616953
FvH4_2g13500	AGL62_YW_Up	4.33564679893778	8.58850479063716e-13	AT2G14095	.	unknown protein; FUNCTIONS IN: molecular_function unknown; INVOLVED IN: biological_process unknown; LOCATED IN: mitochondrion; EXPRESSED IN: 7 plant structures; EXPRESSED DURING: 4 anthesis, C globular stage, petal differentiation and expansion stage; Has 106 Blast hits to 103 proteins in 21 species: Archae - 0; Bacteria - 5; Metazoa - 0; Fungi - 4; Plants - 87; Viruses - 0; Other Eukaryotes - 10…	3.491207	6.709733	9.751142	92.541979	98.857552	163.87128
FvH4_2g14190	AGL62_YW_Up	6.31361961778785	0.010189053580457	AT5G14740	CA2,CA18,BETA CA2	carbonic anhydrase 2	0	0	0	0.567427	0.459157	1.508031
FvH4_2g14340	AGL62_YW_Up	4.56957887122472	0.0452098767763005	AT3G18690	MKS1	MAP kinase substrate 1	0.045401	0.220275	0	0.856381	0.376408	4.334772
FvH4_2g14560	AGL62_YW_Up	2.29420045276538	0.0434658980462573	AT1G21360	GLTP2	glycolipid transfer protein 2	0.893206	0.946068	1.977744	5.617582	7.349084	3.741709
FvH4_2g14860	AGL62_YW_Up	1.68033470589198	0.0354194001844521	AT1G21460	SWEET1,AtSWEET1	Nodulin MtN3 family protein	104.184378	96.653181	133.023571	282.534463	279.641958	373.752446
FvH4_2g15070	AGL62_YW_Up	2.08114345910811	0.0342218877082673	AT1G31130	.	unknown protein; FUNCTIONS IN: molecular_function unknown; INVOLVED IN: biological_process unknown; LOCATED IN: cellular_component unknown; EXPRESSED IN: 23 plant structures; EXPRESSED DURING: 13 growth stages; BEST Arabidopsis thaliana protein match is: unknown protein (TAIR:AT4G19950.1); Has 246 Blast hits to 244 proteins in 29 species: Archae - 2; Bacteria - 16; Metazoa - 0; Fungi - 0; Plants …	3.15317	4.936633	3.06235	10.873395	12.059177	18.927217
FvH4_2g15590	AGL62_YW_Up	1.88134398707357	0.00119351784642543	AT2G20920	.	Protein of unknown function (DUF3353)	14.117582	11.04357	15.153644	40.627891	39.229373	49.735108
FvH4_2g15690	AGL62_YW_Up	2.38093036239873	2.82455368498162e-05	AT3G52520	.	unknown protein; BEST Arabidopsis thaliana protein match is: unknown protein (TAIR:AT5G06280.3); Has 24 Blast hits to 24 proteins in 7 species: Archae - 0; Bacteria - 0; Metazoa - 0; Fungi - 0; Plants - 24; Viruses - 0; Other Eukaryotes - 0 (source: NCBI BLink).	3.89653	2.460578	4.353843	13.2731	16.847956	18.673313
FvH4_2g15700	AGL62_YW_Up	3.25804862174359	7.09585004500664e-12	AT4G35130	.	Tetratricopeptide repeat (TPR)-like superfamily protein	0.887829	0.505969	1.065304	6.360397	6.795801	7.383416
FvH4_2g16054	AGL62_YW_Up	2.93083335681151	4.04722359442461e-05	AT1G47670	.	Transmembrane amino acid transporter family protein	2.703542	3.973822	6.837207	29.47966	22.876944	37.698766
FvH4_2g16190	AGL62_YW_Up	6.56593678088758	2.63933990695438e-24	AT3G12500	ATHCHIB,PR3,PR-3,CHI-B,B-CHI,HCHIB	basic chitinase	0.156017	0.1873	0.440821	26.5154	13.694493	24.315637
FvH4_2g16450	AGL62_YW_Up	3.17444866657346	1.8550246581939e-06	AT1G19250	FMO1	flavin-dependent monooxygenase 1	3.112367	3.297145	3.717267	21.073997	16.975337	41.380972
FvH4_2g16831	AGL62_YW_Up	3.13698898007088	2.65739673066363e-06	.	.	.	1.227132	0.933109	0.77457	5.884756	6.522351	10.088915
FvH4_2g16840	AGL62_YW_Up	2.49526537335476	0.002541491950822	AT1G76410	ATL8	RING/U-box superfamily protein	11.49026	20.943558	24.378643	73.628285	78.749423	130.344139
FvH4_2g17080	AGL62_YW_Up	2.16367154805601	0.0330400091143526	AT1G76490	HMG1,HMGR1,AtHMGR1	hydroxy methylglutaryl CoA reductase 1	60.101813	135.15303	88.373331	362.168277	288.310191	479.326933
FvH4_2g17220	AGL62_YW_Up	3.27154361797305	6.13430923206257e-19	AT5G58140	PHOT2,NPL1	phototropin 2	0.861636	1.077689	1.171095	9.431424	9.727213	7.492648
FvH4_2g17310	AGL62_YW_Up	2.51204081764601	1.0039591083371e-11	AT2G39780	RNS2	ribonuclease 2	100.57331	81.466361	103.529404	472.456034	413.10431	534.233657
FvH4_2g17440	AGL62_YW_Up	2.21405293718214	0.000271814550761639	AT5G48380	BIR1	BAK1-interacting receptor-like kinase 1	12.263108	17.407803	15.145961	56.552679	52.486761	74.530417
FvH4_2g17600	AGL62_YW_Up	2.72226767801583	8.96533707075026e-07	AT3G07510	.	unknown protein; BEST Arabidopsis thaliana protein match is: unknown protein (TAIR:AT2G01580.1); Has 133 Blast hits to 133 proteins in 14 species: Archae - 0; Bacteria - 4; Metazoa - 0; Fungi - 0; Plants - 129; Viruses - 0; Other Eukaryotes - 0 (source: NCBI BLink).	15.200788	7.152229	10.089785	55.122706	53.562185	75.975588
FvH4_2g17640	AGL62_YW_Up	5.33161836494316	1.67729593053627e-16	AT3G14470	.	NB-ARC domain-containing disease resistance protein	0.342217	0.525287	1.479179	26.725359	24.53193	31.532582
FvH4_2g18080	AGL62_YW_Up	4.29146478773058	3.88832431988208e-05	AT2G22475	GEM	GRAM domain family protein	0.213207	0.466811	1.562089	15.271551	18.403899	5.681533
FvH4_2g18090	AGL62_YW_Up	3.03589285308869	1.32948518635688e-11	AT3G07350	.	Protein of unknown function (DUF506)	7.640133	5.590463	9.552304	51.111806	74.031561	40.614797
FvH4_2g18210	AGL62_YW_Up	4.45685650783406	5.80712330112038e-06	.	.	.	0.93366	4.321016	4.289516	55.427528	33.030815	94.577746
FvH4_2g18250	AGL62_YW_Up	4.79875447197055	6.66801926601223e-05	.	.	.	0.243585	0	1.928238	13.043641	17.573363	21.963983
FvH4_2g18420	AGL62_YW_Up	4.38293251725035	0.000604616405730803	AT4G31940	CYP82C4	cytochrome P450, family 82, subfamily C, polypeptide 4	0	0.082739	0.080401	0.765613	0.93741	1.338644
FvH4_2g18520	AGL62_YW_Up	2.04178275185738	5.27736923367025e-05	AT4G13040	.	Integrase-type DNA-binding superfamily protein	4.218591	5.072393	5.619509	18.456854	17.924681	17.812223
FvH4_2g18650	AGL62_YW_Up	2.84616450212016	1.39604983066036e-06	AT3G25070	RIN4	RPM1 interacting protein 4	2.690363	3.691268	2.937739	16.931054	15.474894	26.564491
FvH4_2g19730	AGL62_YW_Up	5.62334627357994	0.0412310117891328	AT4G16295	SPH1	S-protein homologue 1	0	0	0	0.971472	0.567557	0.728554
FvH4_2g19960	AGL62_YW_Up	2.69773924005774	1.05770241842883e-11	AT2G20260	PSAE-2	photosystem I subunit E-2	5.302171	6.646713	6.099819	36.785392	34.372621	32.498426
FvH4_2g20060	AGL62_YW_Up	5.95288553946634	8.7450821711704e-05	AT2G29420	ATGSTU7,GST25,GSTU7	glutathione S-transferase tau 7	0	0.471769	0.1153	8.704248	2.700348	20.657501
FvH4_2g20090	AGL62_YW_Up	4.18192901567349	5.57577836429328e-10	AT3G09270	ATGSTU8,GSTU8	glutathione S-transferase TAU 8	0.906215	0.781542	0.894363	19.310911	8.056421	12.989305
FvH4_2g20110	AGL62_YW_Up	4.3940207332817	7.46202540687958e-11	AT2G29420	ATGSTU7,GST25,GSTU7	glutathione S-transferase tau 7	12.665503	5.798711	22.436447	247.375478	166.121181	319.773342
FvH4_2g20850	AGL62_YW_Up	4.73716395577128	6.0596566207313e-05	AT5G46050	ATPTR3,PTR3	peptide transporter 3	0.146298	0	0.13979	1.742532	1.343705	3.2086
FvH4_2g20970	AGL62_YW_Up	4.77191633079301	2.43298667667327e-13	AT4G30064	LCR61	low-molecular-weight cysteine-rich 61	4.703176	4.127947	14.573538	159.597671	172.1733	225.230609
FvH4_2g21280	AGL62_YW_Up	5.76389752580348	1.60374325624498e-18	AT4G28530	anac074,NAC074	NAC domain containing protein 74	1.907937	4.043114	9.136469	220.990986	208.118937	291.254513
FvH4_2g21550	AGL62_YW_Up	6.33921442929438	0.0226144702848837	AT3G23240	ERF1,ATERF1	ethylene response factor 1	0	0	0	0.843813	0.185347	1.727247
FvH4_2g21630	AGL62_YW_Up	6.36347725480769	1.8123798604869e-21	AT4G10500	.	2-oxoglutarate (2OG) and Fe(II)-dependent oxygenase superfamily protein	0.590977	0.968449	2.253956	81.909968	57.153026	134.515415
FvH4_2g21690	AGL62_YW_Up	4.11634223614742	1.95993871255475e-10	AT5G24530	DMR6	2-oxoglutarate (2OG) and Fe(II)-dependent oxygenase superfamily protein	2.736044	2.982797	3.59465	27.965824	33.706899	79.310417
FvH4_2g22320	AGL62_YW_Up	3.45956904971969	0.00481234928324389	AT1G08230	.	Transmembrane amino acid transporter family protein	0.167635	0.611574	0.834078	4.026965	2.642917	8.850962
FvH4_2g22470	AGL62_YW_Up	2.53648314317154	1.59505355806017e-06	AT2G30570	PSBW	photosystem II reaction center W	18.921445	17.71697	33.081599	113.154588	122.660429	119.520048
FvH4_2g22520	AGL62_YW_Up	2.83756799694495	8.27527620041931e-54	AT3G04730	IAA16	indoleacetic acid-induced protein 16	50.873909	45.204463	50.856951	305.106853	324.192503	295.417722
FvH4_2g23050	AGL62_YW_Up	5.61123706878018	0.0113206841907299	AT1G19670	ATCLH1,CORI1,ATHCOR1,CLH1	chlorophyllase 1	0.098551	0	0	0.454331	0.917782	2.670383
FvH4_2g23100	AGL62_YW_Up	5.25607688504574	2.01457174191254e-21	AT3G51895	SULTR3;1,AST12	sulfate transporter 3;1	10.406579	9.765986	27.512782	522.718943	456.099463	605.045707
FvH4_2g23110	AGL62_YW_Up	2.27989893380314	3.65861073058977e-08	AT1G03090	MCCA	methylcrotonyl-CoA carboxylase alpha chain, mitochondrial / 3-methylcrotonyl-CoA carboxylase 1 (MCCA)	13.720447	11.902232	18.08018	57.4398	61.695259	66.92271
FvH4_2g23270	AGL62_YW_Up	3.88363191502183	2.44366715578704e-28	AT3G22550	.	Protein of unknown function (DUF581)	6.770624	4.080519	7.983381	74.330138	84.509948	83.926107
FvH4_2g23290	AGL62_YW_Up	4.9009631383049	1.62150339580518e-08	AT3G22530	.	unknown protein; FUNCTIONS IN: molecular_function unknown; INVOLVED IN: biological_process unknown; LOCATED IN: plasma membrane; EXPRESSED IN: 25 plant structures; EXPRESSED DURING: 15 growth stages; BEST Arabidopsis thaliana protein match is: unknown protein (TAIR:AT4G14830.1); Has 77 Blast hits to 77 proteins in 12 species: Archae - 0; Bacteria - 0; Metazoa - 0; Fungi - 0; Plants - 77; Viruses …	0.354576	0	0.338208	7.009541	5.817479	5.062892
FvH4_2g23300	AGL62_YW_Up	5.04559655726614	1.11333938850468e-11	AT3G22490	.	Seed maturation protein	0.291881	0.119474	0.118804	4.138689	7.360233	3.995047
FvH4_2g23420	AGL62_YW_Up	7.45818242599699	6.96388895687259e-06	AT4G02780	GA1,ABC33,ATCPS1,CPS,CPS1	Terpenoid cyclases/Protein prenyltransferases superfamily protein	0.02178	0	0	0.960581	1.154458	1.391025
FvH4_2g23780	AGL62_YW_Up	3.93862636452689	2.50432454486535e-06	AT1G03220	.	Eukaryotic aspartyl protease family protein	0.778763	1.095749	0.316298	8.968593	6.094375	14.414907
FvH4_2g23890	AGL62_YW_Up	2.30156605609718	0.0105838885942633	AT1G72220	.	RING/U-box superfamily protein	10.372038	15.889295	15.741459	58.408784	38.171274	84.46167
FvH4_2g24260	AGL62_YW_Up	4.80788484136495	4.54065666745177e-08	AT2G48020	.	Major facilitator superfamily protein	0.045859	0.132798	0.389807	3.101475	5.42652	5.723966
FvH4_2g24280	AGL62_YW_Up	4.10986830302002	3.60908733091153e-05	AT2G48020	.	Major facilitator superfamily protein	0.992733	0.202922	0.468423	5.53061	4.154789	14.194887
FvH4_2g24300	AGL62_YW_Up	3.14553243319359	8.7409328818344e-08	AT5G35960	.	Protein kinase family protein	1.779274	1.735051	2.349446	11.621039	11.820489	21.805449
FvH4_2g24370	AGL62_YW_Up	2.73343549916278	1.6157555231931e-08	AT3G63010	ATGID1B,GID1B	alpha/beta-Hydrolases superfamily protein	14.348526	19.531845	25.957722	127.578447	120.391945	103.989581
FvH4_2g24831	AGL62_YW_Up	4.56069067122114	0.0252778750099993	.	.	.	0	0	2.480745	12.141523	12.835991	24.801174
FvH4_2g24890	AGL62_YW_Up	6.03233798748215	1.77282750328509e-05	AT5G50790	SWEET10,AtSWEET10	Nodulin MtN3 family protein	0	0	1.042715	22.678655	12.763499	23.769421
FvH4_2g24980	AGL62_YW_Up	2.1786488177718	0.00523538673705866	AT1G03010	.	Phototropic-responsive NPH3 family protein	10.048226	9.248086	8.616411	27.156013	29.111292	54.07938
FvH4_2g25170	AGL62_YW_Up	1.4332302731733	0.0464907458955528	AT3G62770	AtATG18a	Transducin/WD40 repeat-like superfamily protein	29.479198	25.186216	28.521128	68.696832	73.719226	55.723841
FvH4_2g25180	AGL62_YW_Up	2.32864821710429	1.75685314499686e-05	AT3G62760	ATGSTF13	Glutathione S-transferase family protein	11.312969	10.33787	9.375858	50.811189	56.855714	30.769202
FvH4_2g25400	AGL62_YW_Up	4.06037844213392	3.76490990990033e-25	AT2G47770	ATTSPO,TSPO	TSPO(outer membrane tryptophan-rich sensory protein)-related	5.321888	7.259568	6.049855	72.355407	129.429489	78.769077
FvH4_2g26000	AGL62_YW_Up	2.93543191201083	5.00674006414288e-11	AT4G02280	SUS3,ATSUS3	sucrose synthase 3	24.644198	22.226748	35.879552	185.362314	241.650142	135.03223
FvH4_2g26010	AGL62_YW_Up	3.49940402001614	0.000442109253493495	AT1G02790	PGA4	polygalacturonase 4	0.161646	0.308337	0.354062	4.336641	2.520208	1.378841
FvH4_2g26151	AGL62_YW_Up	3.14655938234105	0.000296380334972921	AT1G70880	.	Polyketide cyclase/dehydrase and lipid transport superfamily protein	0.744911	0.726482	1.540984	9.830965	5.058521	8.196479
FvH4_2g26161	AGL62_YW_Up	5.7354935894972	2.19636855180074e-13	AT4G08500	MEKK1,ATMEKK1,MAPKKK8,ARAKIN	MAPK/ERK kinase kinase 1	0	0.118786	0.308593	5.760591	6.565235	8.048785
FvH4_2g26162	AGL62_YW_Up	4.63771539096145	6.13225499910212e-14	AT4G08500	MEKK1,ATMEKK1,MAPKKK8,ARAKIN	MAPK/ERK kinase kinase 1	2.290522	1.128185	3.780447	42.991478	39.567687	71.997805
FvH4_2g26410	AGL62_YW_Up	2.77707437955552	1.39576164984602e-16	AT1G77690	LAX3	like AUX1 3	35.680348	30.129314	34.198953	233.88048	206.353503	161.528889
FvH4_2g26730	AGL62_YW_Up	1.70476266607001	9.44732675338829e-05	AT1G44770	.	unknown protein; BEST Arabidopsis thaliana protein match is: unknown protein (TAIR:AT5G49710.3); Has 81 Blast hits to 81 proteins in 17 species: Archae - 0; Bacteria - 0; Metazoa - 0; Fungi - 0; Plants - 81; Viruses - 0; Other Eukaryotes - 0 (source: NCBI BLink).	53.697426	43.054085	56.106854	146.198133	144.904363	145.414484
FvH4_2g26880	AGL62_YW_Up	4.43190921296426	4.28320372926173e-05	AT3G26430	.	GDSL-like Lipase/Acylhydrolase superfamily protein	0.178495	0.130109	0.0844	2.238963	1.485945	3.565711
FvH4_2g27000	AGL62_YW_Up	1.78999696007089	0.0165670324722238	AT1G44446	CH1,ATCAO,CAO	Pheophorbide a oxygenase family protein with Rieske [2Fe-2S] domain	6.921255	5.080863	4.065655	16.97651	16.179209	15.338556
FvH4_2g27530	AGL62_YW_Up	4.83286893138847	6.30700439310138e-06	AT1G15960	NRAMP6,ATNRAMP6	NRAMP metal ion transporter 6	0.119176	0.057532	0.225126	4.559145	4.532095	1.054394
FvH4_2g27660	AGL62_YW_Up	2.84993512398395	2.46528651320714e-05	AT5G09220	AAP2	amino acid permease 2	33.367527	75.568475	51.607947	337.776452	282.977622	410.385425
FvH4_2g28010	AGL62_YW_Up	2.35377227346873	4.28431759692662e-06	AT1G21550	.	Calcium-binding EF-hand family protein	10.397977	7.253855	9.54385	43.113128	34.180083	43.576669
FvH4_2g28300	AGL62_YW_Up	2.39564459705432	1.06238361189024e-07	AT5G25220	KNAT3	KNOTTED1-like homeobox gene 3	42.634557	52.320959	41.378414	219.973909	186.613072	225.884957
FvH4_2g28310	AGL62_YW_Up	6.34034541864662	3.19481981461718e-05	AT5G25240	.	unknown protein; FUNCTIONS IN: molecular_function unknown; INVOLVED IN: biological_process unknown; LOCATED IN: cellular_component unknown; EXPRESSED IN: 23 plant structures; EXPRESSED DURING: 13 growth stages; Has 1807 Blast hits to 1807 proteins in 277 species: Archae - 0; Bacteria - 0; Metazoa - 736; Fungi - 347; Plants - 385; Viruses - 0; Other Eukaryotes - 339 (source: NCBI BLink).	0	0.8014	0	11.901985	10.817946	33.998173
FvH4_2g28730	AGL62_YW_Up	2.39226605905773	0.00941080516330183	AT5G34940	AtGUS3,GUS3	glucuronidase 3	0.610661	0.688959	0.745544	3.420906	2.408545	3.491572
FvH4_2g28950	AGL62_YW_Up	2.10684589931127	3.82727336346685e-05	AT4G32250	.	Protein kinase superfamily protein	32.122923	17.050892	24.433889	93.318817	102.563078	80.875043
FvH4_2g29490	AGL62_YW_Up	4.29358553285332	1.49316519027075e-06	AT4G31980	.	unknown protein; CONTAINS InterPro DOMAIN/s: Protein of unknown function DUF247, plant (InterPro:IPR004158), Protein of unknown function DUF862, eukaryotic (InterPro:IPR008580); BEST Arabidopsis thaliana protein match is: Plant protein of unknown function (DUF247) (TAIR:AT5G11290.1); Has 1967 Blast hits to 1844 proteins in 183 species: Archae - 0; Bacteria - 6; Metazoa - 223; Fungi - 83; Plants -…	0.15521	0.181018	0.176048	3.933582	1.849224	2.938649
FvH4_2g29770	AGL62_YW_Up	1.91790815870297	0.00324214561998035	AT2G25605	.	unknown protein; FUNCTIONS IN: molecular_function unknown; INVOLVED IN: biological_process unknown; LOCATED IN: chloroplast; Has 75 Blast hits to 75 proteins in 20 species: Archae - 2; Bacteria - 4; Metazoa - 0; Fungi - 0; Plants - 36; Viruses - 0; Other Eukaryotes - 33 (source: NCBI BLink).	7.684385	7.07289	9.300188	25.085908	32.281061	23.248517
FvH4_2g29820	AGL62_YW_Up	2.7533111654084	0.0275726660866272	AT1G15520	PDR12,ATPDR12,ABCG40,ATABCG40	pleiotropic drug resistance 12	0.056739	0.120292	0.213037	0.935771	0.513373	0.848895
FvH4_2g29860	AGL62_YW_Up	3.49737921904052	1.39922578812238e-06	AT2G25625	.	unknown protein; FUNCTIONS IN: molecular_function unknown; INVOLVED IN: biological_process unknown; LOCATED IN: chloroplast; EXPRESSED IN: 10 plant structures; EXPRESSED DURING: LP.06 six leaves visible, LP.04 four leaves visible, 4 anthesis, petal differentiation and expansion stage; Has 24 Blast hits to 24 proteins in 9 species: Archae - 0; Bacteria - 0; Metazoa - 0; Fungi - 0; Plants - 24; Vir…	3.653744	6.004778	6.272291	32.547375	39.94316	85.938941
FvH4_2g30230	AGL62_YW_Up	2.61268594187229	1.75332743020374e-06	AT2G25680	MOT1	molybdate transporter 1	11.364718	8.428122	15.130306	55.49992	52.455029	77.586197
FvH4_2g30640	AGL62_YW_Up	3.00249518786516	7.07475435565940e-09	AT3G63420	AGG1,ATAGG1,GG1	Ggamma-subunit 1	2.682876	1.810472	1.866851	15.334907	13.673869	15.437029
FvH4_2g30680	AGL62_YW_Up	1.91257373446556	0.0181276357487851	AT5G19940	.	Plastid-lipid associated protein PAP / fibrillin family protein	8.746639	4.93013	7.118721	26.195541	26.249045	16.165324
FvH4_2g30720	AGL62_YW_Up	3.44966997867332	4.38115786051824e-05	AT3G12660	FLA14	FASCICLIN-like arabinogalactan protein 14 precursor	0.740367	0.285611	0.954975	8.833153	5.098369	4.68729
FvH4_2g30840	AGL62_YW_Up	2.88342624354103	6.40271733471959e-14	AT2G05940	.	Protein kinase superfamily protein	1.61519	1.031848	1.231676	8.222636	8.925933	7.963497
FvH4_2g30890	AGL62_YW_Up	2.36851898355112	0.000851993877274831	AT5G21940	.	unknown protein; BEST Arabidopsis thaliana protein match is: unknown protein (TAIR:AT3G43850.1); Has 30201 Blast hits to 17322 proteins in 780 species: Archae - 12; Bacteria - 1396; Metazoa - 17338; Fungi - 3422; Plants - 5037; Viruses - 0; Other Eukaryotes - 2996 (source: NCBI BLink).	7.124353	10.199405	10.102645	33.260043	65.628913	29.778511
FvH4_2g30990	AGL62_YW_Up	1.75065423149356	0.00102421447422626	AT5G21482	CKX7,ATCKX5	cytokinin oxidase 7	27.719755	25.397981	36.126551	84.356774	88.932376	90.503238
FvH4_2g31020	AGL62_YW_Up	7.19872836276076	8.15191826869521e-05	AT5G40330	MYB23,ATMYB23,ATMYBRTF	myb domain protein 23	0	0	0	1.625087	1.335869	1.060153
FvH4_2g31100	AGL62_YW_Up	4.9769480734107	2.2202031639235e-14	AT5G35550	TT2,ATMYB123,MYB123,ATTT2	Duplicated homeodomain-like superfamily protein	0.246668	0.320012	0.232808	7.366192	5.406552	9.17548
FvH4_2g31610	AGL62_YW_Up	1.90365755257	0.00248328687140943	AT5G11950	.	Putative lysine decarboxylase family protein	75.890341	90.884453	117.469343	307.43729	293.06626	335.579523
FvH4_2g31951	AGL62_YW_Up	4.42019079230003	2.7351372792325e-11	AT5G11840	.	Protein of unknown function (DUF1230)	2.1837	1.503432	6.092443	66.081538	59.014763	56.927147
FvH4_2g32000	AGL62_YW_Up	2.93436979983204	0.000642224859420999	AT4G33000	CBL10,ATCBL10	calcineurin B-like protein 10	0.674705	0.986903	0.834287	4.328932	4.031761	8.360389
FvH4_2g32190	AGL62_YW_Up	1.78458169150129	9.18852269189252e-06	AT4G32940	GAMMA-VPE,GAMMAVPE	gamma vacuolar processing enzyme	103.97669	91.075056	111.225088	330.672261	323.035888	273.940504
FvH4_2g32360	AGL62_YW_Up	1.92770228974944	0.0342441583645477	AT4G29190	.	Zinc finger C-x8-C-x5-C-x3-H type family protein	32.977068	21.480646	25.711616	92.136894	126.881783	51.791346
FvH4_2g32410	AGL62_YW_Up	4.66994710744063	7.44220320410456e-08	AT2G22800	HAT9	Homeobox-leucine zipper protein family	0.713521	1.427535	5.349754	51.442671	53.218155	62.609537
FvH4_2g32430	AGL62_YW_Up	2.63654459737552	2.34226758988317e-10	AT1G10070	ATBCAT-2,BCAT-2	branched-chain amino acid transaminase 2	23.537179	29.670672	34.937391	144.671788	159.458138	180.25972
FvH4_2g32670	AGL62_YW_Up	2.47068497056526	0.000657657329620057	AT2G22840	AtGRF1,GRF1	growth-regulating factor 1	2.222614	0.840166	1.555806	8.675638	7.043879	6.385065
FvH4_2g32830	AGL62_YW_Up	4.02846992372589	3.89042838405549e-15	AT1G58420	.	Uncharacterised conserved protein UCP031279	2.697449	2.78303	5.102028	46.06852	39.692928	64.649706
FvH4_2g33151	AGL62_YW_Up	3.35498392899643	0.00306144275356987	AT4G16807	.	unknown protein; FUNCTIONS IN: molecular_function unknown; INVOLVED IN: biological_process unknown; LOCATED IN: cellular_component unknown; BEST Arabidopsis thaliana protein match is: unknown protein (TAIR:AT3G33528.1); Has 30201 Blast hits to 17322 proteins in 780 species: Archae - 12; Bacteria - 1396; Metazoa - 17338; Fungi - 3422; Plants - 5037; Viruses - 0; Other Eukaryotes - 2996 (source: NC…	0.237899	0.199894	0.72853	2.49746	2.118513	5.720927
FvH4_2g33310	AGL62_YW_Up	2.33901930460326	0.000754406289199659	AT2G23090	.	Uncharacterised protein family SERF	10.35093	19.104859	11.80423	55.544707	60.906213	70.21092
FvH4_2g33321	AGL62_YW_Up	3.36080507510966	1.53824629396258e-30	AT5G67360	ARA12	Subtilase family protein	91.718373	61.528088	94.724712	763.414949	728.970437	728.323958
FvH4_2g33471	AGL62_YW_Up	2.76399882242893	1.71320635158756e-11	AT4G37340	CYP81D3	cytochrome P450, family 81, subfamily D, polypeptide 3	4.531986	2.872472	5.270097	26.031862	26.522273	22.720666
FvH4_2g33640	AGL62_YW_Up	5.00774007389731	1.23065094398187e-46	AT4G37320	CYP81D5	cytochrome P450, family 81, subfamily D, polypeptide 5	0.522376	0.569853	0.795498	18.434298	20.416102	15.000555
FvH4_2g33840	AGL62_YW_Up	4.61928150050366	1.2057884770517e-11	AT1G34300	.	lectin protein kinase family protein	0.880141	2.121546	1.316268	25.340489	19.551158	49.157665
FvH4_2g33850	AGL62_YW_Up	3.39450300597328	0.040512243420978	AT1G34300	.	lectin protein kinase family protein	0.190898	1.214917	0.19619	3.602033	2.191011	9.319576
FvH4_2g33910	AGL62_YW_Up	2.46382987513047	1.05095634871202e-08	AT1G47128	RD21,RD21A	Granulin repeat cysteine protease family protein	363.822247	265.157778	423.633678	1934.402229	1770.069663	1374.47134
FvH4_2g34020	AGL62_YW_Up	4.87189374091709	6.10215245246944e-25	AT1G46768	RAP2.1	related to AP2 1	2.018542	1.731578	3.599691	49.269029	55.981172	82.594251
FvH4_2g34050	AGL62_YW_Up	4.27425785689302	2.91208857151583e-06	AT5G42830	.	HXXXD-type acyl-transferase family protein	0.045239	0.348547	0.260064	2.497107	4.328185	4.598233
FvH4_2g34051	AGL62_YW_Up	7.44359634545614	8.80723142001144e-08	.	.	.	0.038464	0.036475	0	2.795668	4.358149	4.240498
FvH4_2g34330	AGL62_YW_Up	2.08118728176501	5.9241286888464e-11	AT1G45249	ABF2	abscisic acid responsive elements-binding factor 2	34.309969	26.044309	31.474381	113.563022	111.289838	115.08424
FvH4_2g34680	AGL62_YW_Up	2.61693368914884	8.52132948329125e-07	AT1G47480	.	alpha/beta-Hydrolases superfamily protein	16.230151	10.731905	17.252453	78.823159	60.73809	94.823547
FvH4_2g34770	AGL62_YW_Up	2.48850601869152	8.93778761438085e-06	AT2G26560	PLP2,PLA IIA,PLA2A	phospholipase A 2A	13.715125	18.9953	14.043196	74.136014	63.657158	93.627574
FvH4_2g34780	AGL62_YW_Up	4.35570965855332	6.79578685402006e-19	AT2G26560	PLP2,PLA IIA,PLA2A	phospholipase A 2A	1.812916	3.404926	4.191955	56.999538	49.424139	63.767413
FvH4_2g34940	AGL62_YW_Up	3.70166246274652	1.71350987815034e-12	AT2G26530	AR781	Protein of unknown function (DUF1645)	10.36962	9.162729	18.495445	143.993835	107.422842	177.226634
FvH4_2g34960	AGL62_YW_Up	2.33177468432384	5.31444765527881e-12	AT5G42680	.	Protein of unknown function, DUF617	9.315235	8.331341	10.372829	42.244571	44.697639	37.399897
FvH4_2g35051	AGL62_YW_Up	3.52506741304968	4.54566500109246e-05	AT1G21270	WAK2	wall-associated kinase 2	1.415108	1.597779	4.285274	15.545478	18.142059	39.317543
FvH4_2g35060	AGL62_YW_Up	4.79492150987961	3.32912845923088e-21	AT1G21270	WAK2	wall-associated kinase 2	0.120096	0.213225	0.226843	4.642909	4.32394	4.578061
FvH4_2g35090	AGL62_YW_Up	6.07119090365806	0.0284637959612162	AT4G37810	.	unknown protein; FUNCTIONS IN: molecular_function unknown; INVOLVED IN: biological_process unknown; LOCATED IN: endomembrane system; BEST Arabidopsis thaliana protein match is: unknown protein (TAIR:AT5G10310.1); Has 149 Blast hits to 149 proteins in 15 species: Archae - 0; Bacteria - 0; Metazoa - 0; Fungi - 0; Plants - 149; Viruses - 0; Other Eukaryotes - 0 (source: NCBI BLink).	0.056804	0	0	1.111152	0.092137	2.135349
FvH4_2g35640	AGL62_YW_Up	2.15302256431355	1.30008201486542e-06	AT5G25820	.	Exostosin family protein	12.001408	9.077726	14.248521	48.83551	44.427801	43.945415
FvH4_2g35670	AGL62_YW_Up	3.89289259593692	8.22642128582291e-14	AT3G63520	CCD1,ATCCD1,ATNCED1,NCED1	carotenoid cleavage dioxygenase 1	3.208602	2.37164	6.156549	57.488639	52.27513	42.505898
FvH4_2g35700	AGL62_YW_Up	2.78078221445411	9.80338073736965e-07	AT2G25810	TIP4;1	tonoplast intrinsic protein 4;1	5.513762	4.756203	4.726127	37.674954	35.058377	18.301471
FvH4_2g35761	AGL62_YW_Up	2.40351157096332	0.0323436206382561	AT4G28940	.	Phosphorylase superfamily protein	0.647562	1.25108	1.28277	3.482362	4.643135	6.796561
FvH4_2g35762	AGL62_YW_Up	6.20410072806274	0.00115157277663182	AT4G28940	.	Phosphorylase superfamily protein	0	0	0.104948	2.416955	0.738665	3.553704
FvH4_2g36460	AGL62_YW_Up	1.79073297143054	0.00278363581392556	AT4G16130	ARA1,ISA1,ATISA1	arabinose kinase	52.071653	36.928077	60.587534	154.278048	144.987502	151.880737
FvH4_2g36550	AGL62_YW_Up	1.84994365910417	7.0416772411711e-05	AT4G31240	.	protein kinase C-like zinc finger protein	7.197412	5.64506	6.380637	21.667017	20.048723	18.986659
FvH4_2g36700	AGL62_YW_Up	2.21574858246097	2.84688649485445e-06	AT5G24890	.	unknown protein; FUNCTIONS IN: molecular_function unknown; INVOLVED IN: biological_process unknown; LOCATED IN: cellular_component unknown; EXPRESSED IN: 24 plant structures; EXPRESSED DURING: 13 growth stages; BEST Arabidopsis thaliana protein match is: unknown protein (TAIR:AT2G24550.1); Has 1807 Blast hits to 1807 proteins in 277 species: Archae - 0; Bacteria - 0; Metazoa - 736; Fungi - 347; P…	140.282339	166.310228	194.506565	690.33517	844.844424	539.549136
FvH4_2g36751	AGL62_YW_Up	2.75213773150556	0.000979974439138328	AT5G39380	.	Plant calmodulin-binding protein-related	0.774799	0.342857	1.145186	3.954504	6.039639	3.467643
FvH4_2g36760	AGL62_YW_Up	2.48714214054756	7.16940551784603e-12	AT5G24870	.	RING/U-box superfamily protein	19.272398	15.92029	25.170961	97.419824	103.523232	96.050463
FvH4_2g37131	AGL62_YW_Up	3.35373714371931	0.000188000913961164	AT5G27100	ATGLR2.1,GLR2.1	glutamate receptor 2.1	0.220165	0.707696	0.246216	3.380936	2.959137	4.411697
FvH4_2g37530	AGL62_YW_Up	2.79442317623241	8.79984780907926e-19	AT1G42430	.	unknown protein; BEST Arabidopsis thaliana protein match is: unknown protein (TAIR:AT3G55760.3); Has 186 Blast hits to 143 proteins in 47 species: Archae - 0; Bacteria - 23; Metazoa - 14; Fungi - 6; Plants - 87; Viruses - 0; Other Eukaryotes - 56 (source: NCBI BLink).	78.671198	67.578281	101.495703	511.963721	542.13513	457.127821
FvH4_2g37570	AGL62_YW_Up	8.04861997063485	8.39856271983057e-07	AT5G42290	.	transcription activator-related	0	0	0	16.165744	23.152175	20.985517
FvH4_2g37610	AGL62_YW_Up	1.41047127975356	0.00500085580229049	AT5G42270	VAR1,FTSH5	FtsH extracellular protease family	22.501023	18.845348	21.093757	44.253636	53.96875	48.165249
FvH4_2g37730	AGL62_YW_Up	3.74205585525918	0.0100032555782238	AT5G48930	HCT	hydroxycinnamoyl-CoA shikimate/quinate hydroxycinnamoyl transferase	0.14266	0.034429	0.237025	1.709752	2.666255	0.575752
FvH4_2g37880	AGL62_YW_Up	3.66616226064456	1.74843728393089e-08	AT4G38470	.	ACT-like protein tyrosine kinase family protein	2.304332	2.245264	2.897758	19.127958	18.050159	44.934839
FvH4_2g37890	AGL62_YW_Up	3.84466896574983	1.17054491144318e-09	AT1G20340	DRT112,PETE2	Cupredoxin superfamily protein	1.153258	3.636068	3.405654	28.63281	38.477765	39.817615
FvH4_2g37900	AGL62_YW_Up	3.38987965947488	9.55851568358094e-07	AT4G35790	ATPLDDELTA,PLDDELTA	phospholipase D delta	0.392195	0.742307	1.123249	5.646253	6.006752	9.160368
FvH4_2g37910	AGL62_YW_Up	3.70019387045011	7.68204915453027e-10	AT2G16990	.	Major facilitator superfamily protein	2.376847	4.345297	4.311816	33.281393	32.471969	60.772812
FvH4_2g37930	AGL62_YW_Up	2.05569137175688	0.0132327660584113	AT1G76080	ATCDSP32,CDSP32	chloroplastic drought-induced stress protein of 32 kD	3.530036	2.211275	4.751951	14.692514	13.562024	9.857624
FvH4_2g37950	AGL62_YW_Up	2.23584152558123	0.00784408086208469	AT1G76070	.	unknown protein; FUNCTIONS IN: molecular_function unknown; INVOLVED IN: biological_process unknown; LOCATED IN: plasma membrane; EXPRESSED IN: 8 plant structures; EXPRESSED DURING: LP.04 four leaves visible, 4 anthesis, petal differentiation and expansion stage; BEST Arabidopsis thaliana protein match is: unknown protein (TAIR:AT1G20310.1); Has 66 Blast hits to 66 proteins in 15 species: Archae -…	6.394879	10.602187	8.918958	32.102138	26.887746	48.612833
FvH4_2g38020	AGL62_YW_Up	3.68281645289191	1.10627442349691e-18	AT1G60420	.	DC1 domain-containing protein	5.847856	9.680335	9.524596	80.960804	98.932493	106.759795
FvH4_2g38050	AGL62_YW_Up	5.17604372972597	9.30020902644848e-15	AT1G20180	.	Protein of unknown function (DUF677)	0.847651	0.373633	0.766101	12.354804	15.302437	34.157823
FvH4_2g38111	AGL62_YW_Up	4.85733974663596	1.17083544744861e-07	AT1G75900	.	GDSL-like Lipase/Acylhydrolase superfamily protein	0.231369	0.700323	0.762509	9.095769	7.567528	26.200819
FvH4_2g38170	AGL62_YW_Up	3.88475358214249	5.02110111022798e-06	AT4G35030	.	Protein kinase superfamily protein	0.49205	0.392273	1.134823	7.084782	4.783966	13.791544
FvH4_2g38290	AGL62_YW_Up	2.91884491142578	4.4111786824395e-09	AT1G75810	.	unknown protein; FUNCTIONS IN: molecular_function unknown; INVOLVED IN: biological_process unknown; LOCATED IN: endomembrane system; EXPRESSED IN: 24 plant structures; EXPRESSED DURING: 15 growth stages; Has 13 Blast hits to 13 proteins in 5 species: Archae - 0; Bacteria - 0; Metazoa - 0; Fungi - 0; Plants - 13; Viruses - 0; Other Eukaryotes - 0 (source: NCBI BLink).	4.261716	3.994012	5.809143	32.456442	24.269718	35.830154
FvH4_2g38380	AGL62_YW_Up	2.71273872223016	1.31461575998886e-10	AT3G06880	.	Transducin/WD40 repeat-like superfamily protein	3.306214	3.282503	4.168192	17.821103	18.662611	25.3415
FvH4_2g38480	AGL62_YW_Up	3.23840993945596	3.34834612814077e-14	AT1G75750	GASA1	GAST1 protein homolog 1	145.529126	170.367641	262.945025	1607.530018	1528.459707	1665.832001
FvH4_2g38680	AGL62_YW_Up	3.96674739467388	8.01350527405243e-15	AT3G53450	.	Putative lysine decarboxylase family protein	6.21745	7.174284	6.459975	83.915116	59.213869	127.350073
FvH4_2g38760	AGL62_YW_Up	3.39459127816232	2.08662286063748e-24	AT1G19850	MP,ARF5,IAA24	Transcriptional factor B3 family protein / auxin-responsive factor AUX/IAA-related	13.67984	11.675821	18.72189	136.199237	129.682735	139.528346
FvH4_2g38880	AGL62_YW_Up	3.23398678370431	0.0199154048215238	AT1G75490	.	Integrase-type DNA-binding superfamily protein	0.051967	0.222748	0.220071	1.871308	1.751572	0.591691
FvH4_2g39130	AGL62_YW_Up	3.82145247321095	5.62787208118079e-06	AT1G75620	.	glyoxal oxidase-related protein	0.167245	0.43754	0.77457	4.370099	4.640518	8.02859
FvH4_2g39420	AGL62_YW_Up	1.73179117041845	0.00355034726617448	AT2G21520	.	Sec14p-like phosphatidylinositol transfer family protein	54.099902	45.896805	68.447697	175.415603	173.656644	142.285048
FvH4_2g39470	AGL62_YW_Up	3.25542020888745	5.80724244399256e-10	AT5G66440	.	unknown protein; BEST Arabidopsis thaliana protein match is: unknown protein (TAIR:AT4G34560.1); Has 1807 Blast hits to 1807 proteins in 277 species: Archae - 0; Bacteria - 0; Metazoa - 736; Fungi - 347; Plants - 385; Viruses - 0; Other Eukaryotes - 339 (source: NCBI BLink).	3.902118	7.956134	5.569184	53.899464	50.971466	44.093866
FvH4_2g39610	AGL62_YW_Up	4.04533369899722	1.25340077830649e-41	AT1G75280	.	NmrA-like negative transcriptional regulator family protein	6.077244	4.333568	7.455721	85.96981	87.968974	84.165184
FvH4_2g39630	AGL62_YW_Up	4.84733867959339	6.0734986065191e-12	AT1G19530	.	unknown protein; FUNCTIONS IN: molecular_function unknown; INVOLVED IN: N-terminal protein myristoylation, anaerobic respiration; LOCATED IN: cellular_component unknown; EXPRESSED IN: leaf apex, inflorescence meristem, hypocotyl, root, flower; EXPRESSED DURING: petal differentiation and expansion stage; Has 47 Blast hits to 47 proteins in 13 species: Archae - 0; Bacteria - 0; Metazoa - 0; Fungi -…	1.299368	1.381847	5.128243	74.752047	73.313129	49.516943
FvH4_2g39760	AGL62_YW_Up	1.66552717892463	0.00013283036580249	AT2G16250	.	Leucine-rich repeat protein kinase family protein	10.967587	9.664863	9.374455	27.394626	28.104952	28.189337
FvH4_2g39840	AGL62_YW_Up	2.06153994020893	1.30856427932621e-07	AT1G75180	.	Erythronate-4-phosphate dehydrogenase family protein	24.740149	18.741169	24.350973	74.004889	81.820836	92.017018
FvH4_2g40150	AGL62_YW_Up	9.61199885465728	3.36396361296877e-09	AT3G50740	UGT72E1	UDP-glucosyl transferase 72E1	0	0	0	4.578531	1.826727	5.782448
FvH4_2g40491	AGL62_YW_Up	7.88571412424206	0.0014182696756648	.	.	.	0	0	0	10.736877	0.482862	22.000007
FvH4_2g40520	AGL62_YW_Up	2.92761533012691	5.5329023977073e-08	AT2G23450	.	Protein kinase superfamily protein	2.50126	3.264942	3.219417	17.203983	16.097401	26.767167
FvH4_2g40550	AGL62_YW_Up	2.68270943207551	4.88951683840214e-07	AT4G31940	CYP82C4	cytochrome P450, family 82, subfamily C, polypeptide 4	2.434101	2.693537	2.335097	11.391678	12.473233	18.262757
FvH4_2g40560	AGL62_YW_Up	4.45890656537525	1.15851154983677e-23	AT4G31940	CYP82C4	cytochrome P450, family 82, subfamily C, polypeptide 4	2.762267	2.653204	4.409401	55.014477	51.409781	81.980784
FvH4_2g40570	AGL62_YW_Up	6.34284797573068	8.31856127494008e-18	AT4G31940	CYP82C4	cytochrome P450, family 82, subfamily C, polypeptide 4	1.434499	1.193824	5.503275	168.259571	126.499107	272.838393
FvH4_2g40580	AGL62_YW_Up	6.83285678470304	0.00088490709068146	AT4G31940	CYP82C4	cytochrome P450, family 82, subfamily C, polypeptide 4	0	0	0	7.030324	3.428173	7.664655
FvH4_2g40610	AGL62_YW_Up	6.63717658659432	1.03116059742627e-07	AT4G31940	CYP82C4	cytochrome P450, family 82, subfamily C, polypeptide 4	0.106775	0.102284	0	2.819983	4.729238	10.469593
FvH4_2g40660	AGL62_YW_Up	2.01974832232263	3.84567588571775e-05	AT1G47655	.	Dof-type zinc finger DNA-binding family protein	2.541829	3.009192	2.713409	9.177867	11.198625	9.394707
FvH4_2g40681	AGL62_YW_Up	1.78681184193156	0.00337235411173008	AT1G47310	.	unknown protein; FUNCTIONS IN: molecular_function unknown; INVOLVED IN: biological_process unknown; LOCATED IN: endomembrane system; EXPRESSED IN: 24 plant structures; EXPRESSED DURING: 13 growth stages; Has 45 Blast hits to 45 proteins in 11 species: Archae - 0; Bacteria - 0; Metazoa - 0; Fungi - 0; Plants - 45; Viruses - 0; Other Eukaryotes - 0 (source: NCBI BLink).	4.35383	3.291414	5.191725	12.746936	12.976989	13.080917
FvH4_2g40720	AGL62_YW_Up	2.24483827840842	0.00205268917183571	AT4G33300	ADR1-L1	ADR1-like 1	10.365807	14.47447	10.329064	39.577753	41.019376	66.724404
FvH4_2g41030	AGL62_YW_Up	5.37775586165292	2.21354088858963e-08	AT5G42700	.	AP2/B3-like transcriptional factor family protein	0.117092	0.076032	0.89877	13.851741	11.296518	14.580823
FvH4_2g41080	AGL62_YW_Up	1.47589912883148	0.0104559130355711	AT2G25050	.	Actin-binding FH2 (Formin Homology) protein	8.208557	6.073241	7.243676	15.683868	19.993665	17.059377
FvH4_2g41182	AGL62_YW_Up	1.53564437614224	0.00111045369964569	AT4G31860	.	Protein phosphatase 2C family protein	100.070287	82.737206	105.455346	246.479816	258.755621	229.185114
FvH4_2g41370	AGL62_YW_Up	1.87418176729497	0.0220330622149477	AT5G10770	.	Eukaryotic aspartyl protease family protein	44.016713	42.977992	78.57441	168.827594	173.734575	189.547738
FvH4_3g00230	AGL62_YW_Up	2.07393613398484	0.0325349818430053	AT1G03370	.	C2 calcium/lipid-binding and GRAM domain containing protein	12.939797	25.138424	15.36277	56.842223	57.785619	86.008461
FvH4_3g00491	AGL62_YW_Up	3.21097660937531	8.92394162280842e-17	AT5G28530	FRS10	FAR1-related sequence 10	3.34322	2.816649	4.37786	32.834431	30.155351	22.582083
FvH4_3g00510	AGL62_YW_Up	4.32004300428382	4.64202347008183e-13	AT3G09950	.	unknown protein; BEST Arabidopsis thaliana protein match is: unknown protein (TAIR:AT5G41761.1); Has 128 Blast hits to 128 proteins in 12 species: Archae - 0; Bacteria - 0; Metazoa - 0; Fungi - 0; Plants - 128; Viruses - 0; Other Eukaryotes - 0 (source: NCBI BLink).	20.4848	11.85644	39.042894	502.374529	327.236322	400.392822
FvH4_3g00600	AGL62_YW_Up	3.1990292903113	0.0111469704983876	AT4G16447	.	unknown protein; Has 30201 Blast hits to 17322 proteins in 780 species: Archae - 12; Bacteria - 1396; Metazoa - 17338; Fungi - 3422; Plants - 5037; Viruses - 0; Other Eukaryotes - 2996 (source: NCBI BLink).	2.679435	1.957461	0.482059	15.652369	18.955538	7.263679
FvH4_3g00891	AGL62_YW_Up	3.40318493515027	3.78316596131841e-24	AT5G47560	ATTDT,ATSDAT,TDT	tonoplast dicarboxylate transporter	30.084864	21.113963	32.180927	287.443385	230.663322	248.559986
FvH4_3g01060	AGL62_YW_Up	1.45637827695473	0.0320561902942282	AT4G22340	CDS2	cytidinediphosphate diacylglycerol synthase 2	24.265987	18.350881	20.300708	48.225502	50.878108	52.182239
FvH4_3g01210	AGL62_YW_Up	3.47268566366474	1.23363756810224e-18	AT3G20300	.	Protein of unknown function (DUF3537)	2.018404	2.197093	3.450016	22.138958	26.820673	26.213362
FvH4_3g01240	AGL62_YW_Up	5.34492115833802	5.62278188817905e-07	AT3G20300	.	Protein of unknown function (DUF3537)	0.03887	0	0.183357	1.984701	2.704516	3.268066
FvH4_3g01280	AGL62_YW_Up	6.66743858472079	8.06163967995664e-88	AT1G05010	EFE,ACO4,EAT1	ethylene-forming enzyme	2.599389	2.098981	2.399729	160.770562	194.168879	276.451766
FvH4_3g01310	AGL62_YW_Up	3.32418438027063	3.99937189909316e-31	AT4G04020	FIB	fibrillin	15.651344	14.509562	18.491414	157.735601	137.900218	131.672208
FvH4_3g01870	AGL62_YW_Up	2.84627822327551	2.57478280641252e-10	AT3G21510	AHP1	histidine-containing phosphotransmitter 1	7.364902	4.190612	6.019654	38.938945	32.143871	38.470701
FvH4_3g02754	AGL62_YW_Up	4.94481539143758	0.00721009753010131	AT4G05200	CRK25	cysteine-rich RLK (RECEPTOR-like protein kinase) 25	0.024255	0.252228	0.108365	1.660333	0.241629	8.564798
FvH4_3g02772	AGL62_YW_Up	3.27010587766876	0.00241900086222436	AT4G23180	CRK10,RLK4	cysteine-rich RLK (RECEPTOR-like protein kinase) 10	0.508259	1.815494	1.352571	7.765628	5.595483	18.02353
FvH4_3g02773	AGL62_YW_Up	3.69900438398414	0.0214771452080623	AT4G05200	CRK25	cysteine-rich RLK (RECEPTOR-like protein kinase) 25	0.083783	0.084081	0.075599	0.53218	0.306533	1.773926
FvH4_3g02820	AGL62_YW_Up	3.70050284512205	0.000202299912873356	AT4G05200	CRK25	cysteine-rich RLK (RECEPTOR-like protein kinase) 25	0.367507	0.360198	0.264347	1.999987	2.257713	7.077574
FvH4_3g02833	AGL62_YW_Up	3.17708239687345	0.000191548861282951	AT4G21410	CRK29	cysteine-rich RLK (RECEPTOR-like protein kinase) 29	5.240166	3.684628	9.060491	43.853298	23.736911	71.409419
FvH4_3g02911	AGL62_YW_Up	2.65615376969308	9.27719272297071e-07	AT1G11530	ATCXXS1,CXXS1	C-terminal cysteine residue is changed to a serine 1	62.634434	76.836721	114.532627	410.218486	437.25896	560.806952
FvH4_3g02920	AGL62_YW_Up	2.28256861620972	0.000162787102875699	AT4G05180	PSBQ,PSBQ-2,PSII-Q	photosystem II subunit Q-2	4.008192	4.868689	6.451621	21.998743	27.564091	16.933452
FvH4_3g02990	AGL62_YW_Up	2.67610833534235	0.0144842903799511	AT5G54590	CRLK1	Protein kinase superfamily protein	0.486988	0.235583	1.141064	3.395785	3.272153	3.681549
FvH4_3g03000	AGL62_YW_Up	5.87747777987097	0.00512964195565191	AT4G16740	ATTPS03,TPS03	terpene synthase 03	0.029736	0	0	0.710487	0.428763	0.453146
FvH4_3g03130	AGL62_YW_Up	3.10351975903937	0.0199154048215238	AT3G11480	BSMT1,ATBSMT1	S-adenosyl-L-methionine-dependent methyltransferases superfamily protein	0.177131	0.775512	0.209889	3.337774	2.068443	3.521695
FvH4_3g03231	AGL62_YW_Up	2.80484100425185	0.00151615871606371	AT1G11340	.	S-locus lectin protein kinase family protein	0.992145	1.789194	2.490766	10.299344	6.720089	15.141342
FvH4_3g03240	AGL62_YW_Up	4.06801308874408	1.26627779676438e-06	AT1G11340	.	S-locus lectin protein kinase family protein	0.231799	0.82335	0.737859	7.740012	5.354574	13.487235
FvH4_3g03241	AGL62_YW_Up	6.04773135947147	9.30965033935095e-11	AT4G27290	.	S-locus lectin protein kinase family protein	0.025132	0.096226	0.023657	3.129695	2.159376	3.147851
FvH4_3g03340	AGL62_YW_Up	3.06464523725492	1.68089016962973e-05	AT1G11340	.	S-locus lectin protein kinase family protein	0.870352	0.513305	0.755452	5.36695	4.952026	5.159012
FvH4_3g03420	AGL62_YW_Up	4.75799792837877	5.77196294233153e-05	AT4G21380	ARK3,RK3	receptor kinase 3	0.17196	0	0.040178	2.015705	1.012244	1.695769
FvH4_3g03521	AGL62_YW_Up	2.18018565439364	0.0432151359048883	AT1G61380	SD1-29	S-domain-1 29	0.439382	0.306342	0.262114	1.335506	1.08249	1.535758
FvH4_3g03620	AGL62_YW_Up	1.79348660691248	0.00025225831316177	AT5G35750	AHK2,HK2	histidine kinase 2	13.409877	9.468777	11.467595	35.374411	32.484601	35.93657
FvH4_3g03630	AGL62_YW_Up	3.95767496901127	6.42524586531634e-18	AT4G24540	AGL24	AGAMOUS-like 24	0.510479	0.838944	0.704045	9.260963	9.109314	9.836716
FvH4_3g03780	AGL62_YW_Up	5.12728096630254	0.000601719549279442	AT4G21440	ATMYB102,ATM4,MYB102	MYB-like 102	0	0.115114	0.075036	1.270121	0.943699	3.652839
FvH4_3g03810	AGL62_YW_Up	4.16103112004142	1.91682177781645e-07	AT4G10270	.	Wound-responsive family protein	1.093651	0.745395	3.03265	31.867918	29.475605	15.252962
FvH4_3g04250	AGL62_YW_Up	2.94602265605719	0.0205042407631976	AT4G35190	.	Putative lysine decarboxylase family protein	2.369443	9.268029	3.723518	32.573273	17.035871	55.77664
FvH4_3g04360	AGL62_YW_Up	4.2111356861269	7.34928820968154e-07	AT1G11190	BFN1,ENDO1	bifunctional nuclease i	3.116965	11.197413	11.915553	101.291264	92.406784	236.162687
FvH4_3g04381	AGL62_YW_Up	3.30996234680325	4.19356111254343e-06	.	.	.	3.459348	9.6359	9.804982	64.041632	58.606889	78.772873
FvH4_3g04450	AGL62_YW_Up	1.94314613377882	4.22664221625325e-06	AT1G61255	.	BEST Arabidopsis thaliana protein match is: glycine-rich protein (TAIR:AT4G21620.2); Has 58 Blast hits to 58 proteins in 12 species: Archae - 0; Bacteria - 2; Metazoa - 0; Fungi - 0; Plants - 56; Viruses - 0; Other Eukaryotes - 0 (source: NCBI BLink).	305.600612	299.14128	298.407612	1115.91936	1129.561969	825.269201
FvH4_3g04660	AGL62_YW_Up	4.30288294586058	0.00282651569967053	.	.	.	0.083335	0.02655	0.448952	1.030725	3.524275	5.099756
FvH4_3g04670	AGL62_YW_Up	4.96940647431874	4.04722359442461e-05	.	.	.	0.055741	0.718138	0.106206	5.663583	5.495591	14.031697
FvH4_3g04690	AGL62_YW_Up	3.08267142152998	1.31354492164579e-12	.	.	.	9.38513	6.90127	10.805307	51.863549	67.932638	81.282042
FvH4_3g04880	AGL62_YW_Up	3.01459188303205	2.89142275197245e-17	AT4G27450	.	Aluminium induced protein with YGL and LRDR motifs	9.537487	8.503509	13.152836	62.833178	79.45389	79.778502
FvH4_3g05060	AGL62_YW_Up	2.63021205843446	0.000655697140870911	AT1G30280	.	Chaperone DnaJ-domain superfamily protein	3.578755	2.456539	5.061064	25.053036	24.58875	10.780753
FvH4_3g05530	AGL62_YW_Up	4.34079692062251	3.85725093281398e-05	AT1G30040	ATGA2OX2,GA2OX2	gibberellin 2-oxidase	0.078001	0.151756	0.111026	2.915516	1.667064	1.485845
FvH4_3g05850	AGL62_YW_Up	1.58506374126264	0.0131148661360924	AT2G34460	.	NAD(P)-binding Rossmann-fold superfamily protein	17.047525	12.373607	16.580388	37.476985	40.57467	42.737275
FvH4_3g05950	AGL62_YW_Up	5.41069693857178	6.97164511904023e-11	AT3G04720	PR4,HEL,PR-4	pathogenesis-related 4	0.833882	0.172894	0.508438	29.301419	9.395134	15.525097
FvH4_3g06100	AGL62_YW_Up	2.3814668461898	0.0194887057567128	AT5G46330	FLS2	Leucine-rich receptor-like protein kinase family protein	9.23116	30.139179	16.219347	88.298273	99.456321	75.888216
FvH4_3g06161	AGL62_YW_Up	7.52032004021918	1.91682177781645e-07	AT4G18210	ATPUP10,PUP10	purine permease 10	0.111877	0	0	5.234295	4.343049	7.899615
FvH4_3g06170	AGL62_YW_Up	6.82144733076543	2.92646293163679e-47	AT4G18210	ATPUP10,PUP10	purine permease 10	0.458369	0.641467	1.212511	73.766841	64.069339	89.455308
FvH4_3g06171	AGL62_YW_Up	5.6198476015476	1.04877258208774e-14	AT4G18210	ATPUP10,PUP10	purine permease 10	0.078144	0.38008	0.579939	17.154316	10.350334	17.893609
FvH4_3g06200	AGL62_YW_Up	4.43221169540613	4.26812972752033e-13	AT4G18170	WRKY28,ATWRKY28	WRKY DNA-binding protein 28	3.031638	7.116508	8.211949	91.440301	97.583577	162.351394
FvH4_3g06450	AGL62_YW_Up	4.22910342372372	1.26191170952146e-12	AT1G29640	.	Protein of unknown function, DUF584	9.038965	5.733257	15.684901	153.192451	115.469323	222.54547
FvH4_3g06513	AGL62_YW_Up	5.45013446523523	8.21286243880904e-18	AT1G17020	SRG1,ATSRG1	senescence-related gene 1	2.254048	0.863694	4.613238	107.338324	97.485136	86.683777
FvH4_3g06690	AGL62_YW_Up	2.08052826625259	0.00716252688869075	AT5G48930	HCT	hydroxycinnamoyl-CoA shikimate/quinate hydroxycinnamoyl transferase	3.734327	1.746134	3.8153	11.739855	10.643832	11.633059
FvH4_3g06800	AGL62_YW_Up	3.07163576129069	0.000177831476329823	AT2G15880	.	Leucine-rich repeat (LRR) family protein	0.589324	1.079327	0.771885	9.249951	5.195913	3.709213
FvH4_3g07360	AGL62_YW_Up	3.8867227192261	7.10741231119798e-23	AT1G29280	WRKY65,ATWRKY65	WRKY DNA-binding protein 65	4.30971	5.406414	6.349789	67.38115	58.122059	83.060713
FvH4_3g07380	AGL62_YW_Up	2.36405924671271	5.51327367890953e-06	AT2G42760	.	unknown protein; CONTAINS InterPro DOMAIN/s: Protein of unknown function DUF1685 (InterPro:IPR012881); Has 170 Blast hits to 164 proteins in 34 species: Archae - 0; Bacteria - 1; Metazoa - 26; Fungi - 10; Plants - 107; Viruses - 0; Other Eukaryotes - 26 (source: NCBI BLink).	14.028869	15.685047	20.825261	82.337483	64.193236	81.13128
FvH4_3g07460	AGL62_YW_Up	2.44165960706097	1.0699475110669e-07	AT2G34200	.	RING/FYVE/PHD zinc finger superfamily protein	4.603102	2.914252	4.228645	20.946854	16.992475	17.525013
FvH4_3g07542	AGL62_YW_Up	2.97823064087983	5.54268962706817e-05	AT5G46330	FLS2	Leucine-rich receptor-like protein kinase family protein	1.06113	0.898273	1.956339	8.163444	6.864418	11.762316
FvH4_3g07620	AGL62_YW_Up	1.77486585489904	0.0152288695329559	AT4G18700	CIPK12,SnRK3.9,ATWL4,WL4	CBL-interacting protein kinase 12	9.286091	6.529937	6.895996	19.692159	20.679183	27.38853
FvH4_3g07630	AGL62_YW_Up	4.26206896557704	0.0153172239041244	AT5G45820	CIPK20,SnRK3.6,PKS18	CBL-interacting protein kinase 20	0	0.061721	0.151204	2.186481	0.979985	0.443619
FvH4_3g07710	AGL62_YW_Up	2.38625322566632	3.5406863484447e-08	AT2G40330	PYL6,RCAR9	PYR1-like 6	11.394939	9.185543	14.924078	53.788927	52.918933	55.71598
FvH4_3g07720	AGL62_YW_Up	3.98908539211343	0.0255167182714464	AT5G45860	PYL11,RCAR5	PYR1-like 11	0.144051	0.141861	0.277336	3.282765	1.61396	2.857402
FvH4_3g07740	AGL62_YW_Up	2.48252491776973	9.16867682621578e-05	AT1G29195	.	unknown protein; FUNCTIONS IN: molecular_function unknown; INVOLVED IN: biological_process unknown; LOCATED IN: chloroplast; EXPRESSED IN: 13 plant structures; EXPRESSED DURING: 4 anthesis, C globular stage, 4 leaf senescence stage, petal differentiation and expansion stage; BEST Arabidopsis thaliana protein match is: unknown protein (TAIR:AT2G30230.1); Has 180 Blast hits to 180 proteins in 14 sp…	7.599919	9.562156	6.256799	40.38699	32.317417	42.414023
FvH4_3g07830	AGL62_YW_Up	2.88433429217885	0.0102069054995341	AT1G06330	.	Heavy metal transport/detoxification superfamily protein	3.386285	10.42517	3.49477	36.029069	23.252963	54.853054
FvH4_3g07970	AGL62_YW_Up	5.26061612373332	3.8621244091349e-08	AT3G49340	.	Cysteine proteinases superfamily protein	0.092683	0.358438	0.175479	5.442967	3.840287	11.855722
FvH4_3g08010	AGL62_YW_Up	4.80095562318465	2.16073778778221e-11	AT4G18550	.	alpha/beta-Hydrolases superfamily protein	0.222403	0.360814	0.297294	4.559355	5.724777	11.335014
FvH4_3g08290	AGL62_YW_Up	5.36496995466015	1.24675379452261e-08	AT5G47220	ATERF2,ATERF-2,ERF2	ethylene responsive element binding factor 2	4.172219	4.79747	25.499093	364.872164	217.374357	633.843029
FvH4_3g08341	AGL62_YW_Up	2.63343973756098	3.76938907509593e-05	AT5G54010	.	UDP-Glycosyltransferase superfamily protein	12.592899	5.297817	14.175009	60.862782	59.549197	51.935401
FvH4_3g08360	AGL62_YW_Up	1.97961137893381	0.0282178998791765	AT4G27570	.	UDP-Glycosyltransferase superfamily protein	17.160044	7.19939	15.854855	51.583106	47.384679	38.334554
FvH4_3g08410	AGL62_YW_Up	5.72328989888702	9.19875584249274e-09	AT4G35160	.	O-methyltransferase family protein	0.609514	0	1.002026	20.63619	16.663881	34.868737
FvH4_3g08420	AGL62_YW_Up	6.41431059731985	5.28977262862349e-05	AT5G46060	.	Protein of unknown function, DUF599	0	0.106752	0	2.185198	2.266405	3.706408
FvH4_3g08421	AGL62_YW_Up	7.01748666263637	6.47238903839967e-16	AT5G46060	.	Protein of unknown function, DUF599	0.261516	0.08558	1.570562	67.201944	50.78537	96.607108
FvH4_3g08440	AGL62_YW_Up	4.27002533792274	5.96767602910846e-11	AT5G46060	.	Protein of unknown function, DUF599	1.097035	1.431477	3.400894	30.227251	26.660325	43.009829
FvH4_3g08540	AGL62_YW_Up	4.63560813008352	4.08803583467273e-10	AT4G18425	.	Protein of unknown function (DUF679)	1.755412	5.567881	9.303512	102.001551	107.872381	156.19192
FvH4_3g08830	AGL62_YW_Up	3.49496374209496	4.922060279004e-12	AT2G33830	.	Dormancy/auxin associated family protein	370.625872	254.110295	617.860356	4389.769905	4695.715649	3192.288982
FvH4_3g08890	AGL62_YW_Up	1.8741812524323	0.0298060391001861	AT1G28310	.	Dof-type zinc finger DNA-binding family protein	6.102588	4.587665	4.864092	13.162147	14.368847	22.153547
FvH4_3g09010	AGL62_YW_Up	3.67347328007982	0.00740358065026418	AT2G33775	RALFL19	ralf-like 19	0.123076	0.475179	0.077215	4.096451	1.904052	1.700408
FvH4_3g09060	AGL62_YW_Up	1.80217534490643	0.0272416399010674	AT5G58950	.	Protein kinase superfamily protein	29.371688	26.074288	26.409708	75.279484	65.335549	108.145485
FvH4_3g09070	AGL62_YW_Up	4.22822538094321	2.59365819342426e-17	AT4G32480	.	Protein of unknown function (DUF506)	10.4186	9.346317	23.009274	213.115974	280.462741	213.721879
FvH4_3g09090	AGL62_YW_Up	3.19722550098018	6.31200556984722e-08	AT4G04960	.	Concanavalin A-like lectin protein kinase family protein	1.912228	4.268465	2.902005	21.738039	23.736925	29.086849
FvH4_3g09780	AGL62_YW_Up	2.3532821477519	6.38155127389838e-05	AT4G34131	UGT73B3	UDP-glucosyl transferase 73B3	9.321331	11.809789	10.108414	46.164214	36.278689	57.659835
FvH4_3g10100	AGL62_YW_Up	4.07074455823772	0.0158861110613349	AT3G47090	.	Leucine-rich repeat protein kinase family protein	0	0.693036	0.567348	3.012239	3.576633	12.271721
FvH4_3g10190	AGL62_YW_Up	3.30745992255446	1.33660280973681e-08	AT4G26850	VTC2	mannose-1-phosphate guanylyltransferase (GDP)s;GDP-galactose:mannose-1-phosphate guanylyltransferases;GDP-galactose:glucose-1-phosphate guanylyltransferases;GDP-galactose:myoinositol-1-phosphate guanylyltransferases;glucose-1-phosphate guanylyltransferase	4.759557	5.472568	9.172891	44.175498	46.838908	77.137384
FvH4_3g10700	AGL62_YW_Up	1.82911741731107	0.000855174103023486	AT4G20880	.	ethylene-responsive nuclear protein / ethylene-regulated nuclear protein (ERT2)	67.486462	80.139709	88.150794	264.194926	268.761679	209.528269
FvH4_3g10860	AGL62_YW_Up	3.30422064480932	0.000286681344686271	AT4G20820	.	FAD-binding Berberine family protein	0.747501	0.925889	0.83193	6.143042	3.326349	11.890437
FvH4_3g10920	AGL62_YW_Up	2.46233538948322	0.0333145348385225	AT2G34790	MEE23,EDA28	FAD-binding Berberine family protein	2.575444	5.629372	9.308896	24.239682	20.683842	39.766353
FvH4_3g10930	AGL62_YW_Up	3.11636245977894	3.6838475273245e-05	AT5G44440	.	FAD-binding Berberine family protein	0.673272	0.988533	1.253841	5.257935	6.299835	10.748838
FvH4_3g10941	AGL62_YW_Up	3.38165343817334	1.8071368788473e-05	AT4G20820	.	FAD-binding Berberine family protein	2.726141	5.72127	3.496703	33.628511	20.557424	55.6916
FvH4_3g11010	AGL62_YW_Up	2.75404226215587	3.29018320852579e-11	AT4G20840	.	FAD-binding Berberine family protein	4.649527	3.089245	4.736105	22.402251	22.846586	28.074043
FvH4_3g11090	AGL62_YW_Up	8.50562295425077	3.48650651877567e-17	AT4G20800	.	FAD-binding Berberine family protein	0	0.187242	0.036702	18.716186	12.202073	41.303746
FvH4_3g11120	AGL62_YW_Up	2.19839706028573	5.40056914022556e-09	AT1G07090	LSH6	Protein of unknown function (DUF640)	24.53478	20.80461	22.776705	92.84111	81.550923	98.851797
FvH4_3g11300	AGL62_YW_Up	4.38663548869268	4.98748268330542e-14	AT1G30700	.	FAD-binding Berberine family protein	0.133852	0.229628	0.453483	5.175476	5.059599	4.903819
FvH4_3g11330	AGL62_YW_Up	5.05642860101408	0.00215668310863429	AT1G30700	.	FAD-binding Berberine family protein	0	0.026035	0.05142	0.984504	0.432728	0.85199
FvH4_3g11504	AGL62_YW_Up	3.39098909721296	0.000278126041102515	AT3G07040	RPM1,RPS3	NB-ARC domain-containing disease resistance protein	0.259978	0.09371	0.184478	1.288004	2.291082	1.411352
FvH4_3g11580	AGL62_YW_Up	2.94502574833742	1.01418545951705e-05	AT5G36110	CYP716A1	cytochrome P450, family 716, subfamily A, polypeptide 1	7.459921	8.515337	9.922864	50.883558	35.859483	86.488507
FvH4_3g11691	AGL62_YW_Up	3.68531012404979	4.2662208925378e-05	AT2G38970	.	Zinc finger (C3HC4-type RING finger) family protein	0.321501	0.770829	0.305278	5.88486	3.465607	6.499588
FvH4_3g11692	AGL62_YW_Up	3.0292053739903	2.67766613253522e-05	AT2G38970	.	Zinc finger (C3HC4-type RING finger) family protein	0.65865	1.095725	1.830499	8.470288	7.912423	9.397781
FvH4_3g11693	AGL62_YW_Up	3.28707402158422	2.41270082744872e-10	AT2G38970	.	Zinc finger (C3HC4-type RING finger) family protein	0.848491	0.558436	0.55104	6.756799	5.280202	4.624393
FvH4_3g12200	AGL62_YW_Up	1.80566506423749	1.48147370064431e-07	AT4G19860	.	alpha/beta-Hydrolases superfamily protein	34.358516	25.300625	32.311649	91.770894	101.801454	88.715535
FvH4_3g12220	AGL62_YW_Up	2.80837631918313	7.17968268065308e-15	AT5G45040	.	Cytochrome c	6.167198	4.633018	7.374008	35.525876	40.094707	36.28463
FvH4_3g12240	AGL62_YW_Up	2.39249456087742	2.13977610520539e-12	AT5G45030	.	Trypsin family protein	9.145597	6.246876	9.019123	37.446324	37.410774	37.171259
FvH4_3g12250	AGL62_YW_Up	1.63405141244094	0.0164704490834001	AT4G19880	.	Glutathione S-transferase family protein	16.379499	12.683745	16.228478	42.60261	36.466063	43.448777
FvH4_3g12332	AGL62_YW_Up	3.04097901059814	1.43847994030626e-08	AT4G23160	CRK8	cysteine-rich RLK (RECEPTOR-like protein kinase) 8	0.700502	0.320536	0.422252	2.97125	3.292976	4.022052
FvH4_3g12720	AGL62_YW_Up	2.81379271568872	0.0119121997172429	AT4G39720	.	VQ motif-containing protein	3.547717	7.277297	4.411167	26.8589	14.137287	52.897161
FvH4_3g12860	AGL62_YW_Up	4.77454244765429	3.05862351998017e-05	AT2G34930	.	disease resistance family protein / LRR family protein	0.542868	0.268658	0	7.51069	7.317715	4.653294
FvH4_3g13060	AGL62_YW_Up	3.73257922851396	2.39234583235707e-07	AT2G34960	CAT5	cationic amino acid transporter 5	2.841013	0.986879	3.810894	25.516558	21.615212	39.671848
FvH4_3g13300	AGL62_YW_Up	2.62390076708577	1.15695659671614e-06	AT5G44680	.	DNA glycosylase superfamily protein	5.578683	4.107984	4.899631	30.4405	32.466185	16.501286
FvH4_3g13370	AGL62_YW_Up	4.36105953374445	8.48473248937191e-26	AT4G20260	ATPCAP1,PCAP1	plasma-membrane associated cation-binding protein 1	46.753201	45.281192	78.374091	923.921512	876.658819	1255.454657
FvH4_3g13820	AGL62_YW_Up	5.85854723522743	1.22476784261288e-17	AT3G12700	.	Eukaryotic aspartyl protease family protein	0.787548	1.281723	1.913941	47.613186	36.170383	117.170845
FvH4_3g13940	AGL62_YW_Up	3.06632469432345	9.4270581913561e-10	AT1G79380	.	Ca(2)-dependent phospholipid-binding protein (Copine) family	7.301039	8.564751	8.788688	52.976175	46.402115	81.41453
FvH4_3g15070	AGL62_YW_Up	3.85122448709992	1.51925161252128e-23	AT2G02040	ATPTR2-B,NTR1,PTR2-B,PTR2,ATPTR2	peptide transporter 2	0.94306	0.962367	1.155603	11.478345	12.117471	15.099903
FvH4_3g15110	AGL62_YW_Up	4.81487372073156	0.00680370420419231	AT3G16030	CES101	lectin protein kinase family protein	0	0.115832	0	0.593338	0.709026	1.605435
FvH4_3g15480	AGL62_YW_Up	3.19713755904112	1.04674504591053e-06	AT2G30070	ATKT1,ATKT1P,ATKUP1,KUP1,KT1	potassium transporter 1	2.780758	3.053568	4.266588	33.559837	35.707353	13.255514
FvH4_3g15610	AGL62_YW_Up	6.11751505300721	1.15659709301347e-07	AT3G12910	.	NAC (No Apical Meristem) domain transcriptional regulator superfamily protein	0	0	0.310209	5.610895	4.518325	8.642295
FvH4_3g15650	AGL62_YW_Up	5.24341280629602	7.83440300995405e-05	AT4G16265	NRPB9B,NRPD9B,NRPE9B	RNA polymerases M/15 Kd subunit	2.944988	1.027808	0	29.801085	39.706012	60.299465
FvH4_3g15670	AGL62_YW_Up	1.94058258842708	5.52328657733713e-06	AT3G12920	.	SBP (S-ribonuclease binding protein) family protein	25.377157	24.695924	31.916221	97.538826	94.186794	85.157604
FvH4_3g15720	AGL62_YW_Up	2.56563943576142	1.50371917912041e-05	AT5G17680	.	disease resistance protein (TIR-NBS-LRR class), putative	18.648814	36.647251	27.263425	147.175952	145.113428	144.779196
FvH4_3g15730	AGL62_YW_Up	3.02891400381442	1.25721650209151e-08	AT4G27300	.	S-locus lectin protein kinase family protein	46.174562	77.821432	59.122312	360.861669	406.726627	561.175144
FvH4_3g16040	AGL62_YW_Up	3.81091543949792	2.01312146059754e-05	AT1G56010	NAC1,ANAC022	NAC domain containing protein 1	0.076267	0.259106	0.327108	2.61637	2.22996	3.363193
FvH4_3g16050	AGL62_YW_Up	2.81833050580978	9.39454629301033e-16	AT1G79040	PSBR	photosystem II subunit R	145.669566	135.933906	200.882535	1044.481224	1086.410358	867.0115
FvH4_3g16200	AGL62_YW_Up	2.95826065855526	5.56759724725407e-08	AT1G17230	.	Leucine-rich receptor-like protein kinase family protein	2.35435	1.309153	2.985525	14.689718	12.766719	17.196006
FvH4_3g16360	AGL62_YW_Up	2.50136726875054	0.000261194947890014	AT1G78380	ATGSTU19,GST8,GSTU19	glutathione S-transferase TAU 19	0.829843	0.588407	0.414418	2.469143	3.628354	3.056225
FvH4_3g16520	AGL62_YW_Up	1.91348032791637	0.012622744063775	AT3G14420	.	Aldolase-type TIM barrel family protein	15.218588	10.021393	17.062228	52.531017	54.861637	32.567088
FvH4_3g16760	AGL62_YW_Up	5.0034668162811	2.21783976490228e-16	AT1G78440	ATGA2OX1,GA2OX1	Arabidopsis thaliana gibberellin 2-oxidase 1	52.972822	42.034718	148.877881	2259.206267	2764.131119	1854.770067
FvH4_3g17220	AGL62_YW_Up	6.8573467004134	3.48689259090307e-13	AT3G14690	CYP72A15	cytochrome P450, family 72, subfamily A, polypeptide 15	0.058851	0.20004	0.223375	8.140712	7.264904	32.719094
FvH4_3g17264	AGL62_YW_Up	6.02775535221138	0.00918387105805017	AT3G14690	CYP72A15	cytochrome P450, family 72, subfamily A, polypeptide 15	0	0	0	0.504024	0.556796	0.411027
FvH4_3g17450	AGL62_YW_Up	3.86675124467189	0.000579374088404226	AT3G48280	CYP71A25	cytochrome P450, family 71, subfamily A, polypeptide 25	0.022885	0.330188	0.446998	2.791446	3.717345	4.065083
FvH4_3g17480	AGL62_YW_Up	9.58315259890839	8.70984701753639e-34	AT1G17860	.	Kunitz family trypsin and protease inhibitor protein	1.920537	1.001868	1.115558	349.627015	365.171098	1920.495167
FvH4_3g17851	AGL62_YW_Up	2.58427240293006	0.00224683784910099	AT3G14840	.	Leucine-rich repeat transmembrane protein kinase	2.901904	3.294779	4.210916	14.838696	10.89114	28.428412
FvH4_3g18050	AGL62_YW_Up	3.29842872146609	2.21461334896561e-05	.	.	.	1.113793	0.547418	2.142819	10.289475	10.977936	11.452584
FvH4_3g18370	AGL62_YW_Up	10.552218006525	1.37283265964302e-13	AT1G78830	.	Curculin-like (mannose-binding) lectin family protein	0	0	0	10.160562	11.876735	10.368575
FvH4_3g18383	AGL62_YW_Up	6.36531666224797	0.0163485278664477	AT1G78860	.	D-mannose binding lectin protein with Apple-like carbohydrate-binding domain	0	0	0	0.866566	0.12531	0.430274
FvH4_3g18470	AGL62_YW_Up	2.5123867985849	0.0427583433413389	AT1G29140	.	Pollen Ole e 1 allergen and extensin family protein	0.713785	0.762518	1.892954	6.94086	6.598638	3.47757
FvH4_3g18850	AGL62_YW_Up	3.29217361874874	0.0183114443470626	AT1G73560	.	Bifunctional inhibitor/lipid-transfer protein/seed storage 2S albumin superfamily protein	0.067274	0.461566	0.191982	2.430677	2.202526	1.717319
FvH4_3g19340	AGL62_YW_Up	2.1390330976002	0.00179380127578954	AT5G53970	.	Tyrosine transaminase family protein	21.138844	21.783248	37.70513	98.784599	93.496476	118.426461
FvH4_3g19350	AGL62_YW_Up	5.20251459168075	1.49352624174982e-11	AT5G10530	.	Concanavalin A-like lectin protein kinase family protein	0.129965	0.041589	0.411139	5.067934	6.240423	7.40933
FvH4_3g19390	AGL62_YW_Up	4.21477015028419	1.26624838116741e-18	AT5G10530	.	Concanavalin A-like lectin protein kinase family protein	0.782081	0.64153	1.33998	12.686688	13.560503	18.580948
FvH4_3g19770	AGL62_YW_Up	3.28495507701345	9.06966985721954e-11	AT4G28365	ENODL3,AtENODL3	early nodulin-like protein 3	0.76937	0.994542	1.515297	8.95139	10.268605	9.104708
FvH4_3g19870	AGL62_YW_Up	4.82504709652604	1.66544862369916e-11	AT4G21410	CRK29	cysteine-rich RLK (RECEPTOR-like protein kinase) 29	0.443855	0.614377	0.569452	11.885109	6.275152	21.834128
FvH4_3g19880	AGL62_YW_Up	2.61150412288996	5.94214712091646e-06	AT4G27500	PPI1	proton pump interactor 1	7.806644	8.30296	8.270435	34.639601	34.4921	61.285188
FvH4_3g20010	AGL62_YW_Up	5.83195809352849	0.00038195015307204	AT4G05200	CRK25	cysteine-rich RLK (RECEPTOR-like protein kinase) 25	0	0.036488	0.071991	1.055934	0.87427	3.510341
FvH4_3g20050	AGL62_YW_Up	2.52565124720093	1.57775010971985e-08	AT4G21700	.	Protein of unknown function (DUF2921)	4.32286	3.835305	4.553603	21.388155	17.567231	24.84739
FvH4_3g20560	AGL62_YW_Up	3.6893455157668	1.6631055626237e-36	AT4G27450	.	Aluminium induced protein with YGL and LRDR motifs	37.038988	36.674261	51.381739	495.178154	477.87141	445.828171
FvH4_3g20640	AGL62_YW_Up	4.14169203470501	0.0258482546041084	.	.	.	2.579316	0	3.501186	46.121581	12.195403	31.972413
FvH4_3g20690	AGL62_YW_Up	3.00092189971591	9.60518583090548e-07	AT4G27410	RD26	NAC (No Apical Meristem) domain transcriptional regulator superfamily protein	65.748975	125.814607	65.648085	478.474854	642.274499	732.343787
FvH4_3g20812	AGL62_YW_Up	2.83394742699381	0.00634452389821386	.	.	.	3.3783	1.581481	5.473622	23.765907	18.210213	22.483566
FvH4_3g21060	AGL62_YW_Up	2.23745234612094	8.54689956302999e-08	AT5G54250	ATCNGC4,CNGC4,HLM1,DND2	cyclic nucleotide-gated cation channel 4	39.373289	25.6402	40.409428	141.118926	139.769402	152.067622
FvH4_3g21230	AGL62_YW_Up	3.21018205643755	3.26442229551323e-09	AT4G27310	.	B-box type zinc finger family protein	1.304242	1.903157	0.986613	11.019769	10.639694	12.615651
FvH4_3g21270	AGL62_YW_Up	3.39273866155855	4.62747422906981e-05	AT4G27290	.	S-locus lectin protein kinase family protein	1.047981	1.619738	1.41014	9.03137	6.646619	21.697489
FvH4_3g21400	AGL62_YW_Up	2.47404307085618	0.000919263978872839	AT4G27290	.	S-locus lectin protein kinase family protein	12.56015	28.255085	17.028879	91.316773	89.143641	107.518771
FvH4_3g21610	AGL62_YW_Up	2.75817064937864	0.0010598418002079	AT4G27250	.	NAD(P)-binding Rossmann-fold superfamily protein	0.461368	0.892	1.555568	5.084896	5.949043	6.422223
FvH4_3g21751	AGL62_YW_Up	1.57319389946667	0.000431817354101879	AT4G05320	UBQ10	polyubiquitin 10	132.960132	130.182617	129.282896	344.775748	347.635731	336.582023
FvH4_3g21853	AGL62_YW_Up	1.39755623968487	0.0359651846146627	AT4G05320	UBQ10	polyubiquitin 10	190.019374	156.015095	178.951355	416.828888	449.935167	351.598016
FvH4_3g21960	AGL62_YW_Up	3.47773760175688	0.0159643796909225	AT4G27110	COBL11	COBRA-like protein 11 precursor	0.037181	0.177151	0.209658	2.673825	0.696551	0.758074
FvH4_3g22890	AGL62_YW_Up	2.13906161609049	0.000972639273941553	AT4G21970	.	Protein of unknown function, DUF584	26.033728	25.370944	40.23958	98.789645	108.346104	146.406945
FvH4_3g23150	AGL62_YW_Up	4.51199170914562	0.000604107530463506	AT1G62300	WRKY6,ATWRKY6	WRKY family transcription factor	0.091935	0.17873	0.028941	1.30781	0.967128	3.686812
FvH4_3g23680	AGL62_YW_Up	1.95069169357999	0.00321032800453378	.	.	.	155.759684	141.694582	164.818566	544.477504	392.271006	616.881357
FvH4_3g23750	AGL62_YW_Up	4.33626653092047	1.08881460629175e-17	AT1G50590	.	RmlC-like cupins superfamily protein	3.980294	4.391538	5.564386	72.352002	55.253745	117.247814
FvH4_3g24560	AGL62_YW_Up	4.42198710140776	0.00100026407263509	AT4G33790	CER4,G7,FAR3	Jojoba acyl CoA reductase-related male sterility protein	0.066457	0.330248	0.06274	1.699849	1.412952	4.456286
FvH4_3g24571	AGL62_YW_Up	2.72446374670888	1.96777051709027e-14	AT4G33790	CER4,G7,FAR3	Jojoba acyl CoA reductase-related male sterility protein	33.700013	20.533808	28.444925	157.511065	149.87042	167.641024
FvH4_3g24670	AGL62_YW_Up	2.99045883653593	0.000702810268243537	AT5G22470	.	NAD+ ADP-ribosyltransferases;NAD+ ADP-ribosyltransferases	1.059559	3.150566	2.074987	16.022086	21.425714	8.238098
FvH4_3g25031	AGL62_YW_Up	2.87334942456104	0.00406250897931536	.	.	.	5.570362	6.507828	7.050218	23.578288	49.990223	51.024869
FvH4_3g25080	AGL62_YW_Up	2.93369839031413	0.0184700328185084	AT3G54070	.	Ankyrin repeat family protein	0.300359	0.90134	0.335334	3.080502	2.030855	5.310318
FvH4_3g25081	AGL62_YW_Up	2.17786153907957	5.19178550806436e-05	AT3G18670	.	Ankyrin repeat family protein	13.221094	7.876663	9.255651	42.319648	34.650032	42.018507
FvH4_3g25150	AGL62_YW_Up	4.46326299168788	0.0138295445944053	AT1G13570	.	F-box/RNI-like superfamily protein	0	0	0.19476	1.413572	1.771128	0.69221
FvH4_3g25160	AGL62_YW_Up	2.77611709998101	9.02006358254174e-16	AT3G44380	.	Late embryogenesis abundant (LEA) hydroxyproline-rich glycoprotein family	18.14842	15.363175	18.286646	113.123722	113.79746	85.572491
FvH4_3g25250	AGL62_YW_Up	1.46444064696051	0.0485294138274808	AT2G23840	.	HNH endonuclease	22.615356	16.083934	21.542557	46.456559	50.304548	48.852139
FvH4_3g25740	AGL62_YW_Up	2.34575109984958	0.00869133129807478	AT2G27310	.	F-box family protein	3.967938	8.513578	5.625194	26.336127	20.669132	34.686548
FvH4_3g25760	AGL62_YW_Up	1.71631992062272	0.00576067821272005	AT3G24730	.	mRNA splicing factor, thioredoxin-like U5 snRNP	6.573199	4.511487	5.816919	15.570125	16.392316	16.659481
FvH4_3g26010	AGL62_YW_Up	6.89480253917537	1.61135330437048e-21	AT3G04720	PR4,HEL,PR-4	pathogenesis-related 4	0.220707	0.254452	0.250618	26.442051	11.973984	36.051766
FvH4_3g26210	AGL62_YW_Up	3.14098042683433	0.00103750607968496	.	.	.	0.111705	0.238385	0.146523	1.264568	1.015876	1.57707
FvH4_3g26742	AGL62_YW_Up	3.08105958973085	3.07114234591291e-17	AT1G51538	.	Aminotransferase-like, plant mobile domain family protein	2.869402	1.73072	3.12735	18.832284	20.674214	17.658005
FvH4_3g26880	AGL62_YW_Up	2.50320926749639	0.000820339508246453	AT5G47580	.	unknown protein; BEST Arabidopsis thaliana protein match is: unknown protein (TAIR:AT4G17250.1); Has 1807 Blast hits to 1807 proteins in 277 species: Archae - 0; Bacteria - 0; Metazoa - 736; Fungi - 347; Plants - 385; Viruses - 0; Other Eukaryotes - 339 (source: NCBI BLink).	1.074134	1.039799	0.698945	4.203693	3.718139	5.999961
FvH4_3g27720	AGL62_YW_Up	3.92394686184572	1.6641184660678e-30	AT2G26850	.	F-box family protein	1.430205	0.94952	1.531775	18.458125	17.194258	16.412447
FvH4_3g28370	AGL62_YW_Up	3.49272764957192	0.00177219189734346	AT4G16260	.	Glycosyl hydrolase superfamily protein	0.353541	1.000926	0.816258	12.141562	2.902784	6.086387
FvH4_3g28800	AGL62_YW_Up	1.93816803171769	0.0421754481216196	AT3G20898	.	unknown protein; FUNCTIONS IN: molecular_function unknown; INVOLVED IN: biological_process unknown; LOCATED IN: cellular_component unknown; BEST Arabidopsis thaliana protein match is: unknown protein (TAIR:AT1G51355.1); Has 66 Blast hits to 66 proteins in 10 species: Archae - 0; Bacteria - 0; Metazoa - 0; Fungi - 0; Plants - 66; Viruses - 0; Other Eukaryotes - 0 (source: NCBI BLink).	4.354367	3.72969	4.159502	13.821097	9.438878	17.388847
FvH4_3g28850	AGL62_YW_Up	2.17628676079578	0.00175461547967961	AT5G19855	.	Chaperonin-like RbcX protein	8.542478	6.308964	5.892752	26.555118	20.588385	34.126129
FvH4_3g29150	AGL62_YW_Up	3.35021204698234	7.06474279451712e-09	.	.	.	3.246357	7.382804	7.210099	53.56086	65.957692	44.227766
FvH4_3g29360	AGL62_YW_Up	2.77756627240331	6.24103342480299e-05	AT4G14540	NF-YB3	nuclear factor Y, subunit B3	13.402941	8.388957	20.423699	83.144816	119.461489	53.749045
FvH4_3g29720	AGL62_YW_Up	3.70229373184711	0.000376258023283585	AT5G04200	AtMC9,MC9	metacaspase 9	0.388719	3.009488	3.960424	25.826271	30.204964	30.281609
FvH4_3g29760	AGL62_YW_Up	3.73373151126936	2.25380501112746e-16	AT2G36380	PDR6,ATPDR6	pleiotropic drug resistance 6	6.16713	9.172469	12.012503	113.601237	92.888469	113.69434
FvH4_3g29911	AGL62_YW_Up	4.5308287495854	2.03753923370435e-08	AT5G41980	.	CONTAINS InterPro DOMAIN/s: Putative harbinger transposase-derived nuclease (InterPro:IPR006912); BEST Arabidopsis thaliana protein match is: unknown protein (TAIR:AT1G43722.1); Has 1807 Blast hits to 1807 proteins in 277 species: Archae - 0; Bacteria - 0; Metazoa - 736; Fungi - 347; Plants - 385; Viruses - 0; Other Eukaryotes - 339 (source: NCBI BLink).	0.358253	0.327174	1.544641	13.842062	12.657241	18.259557
FvH4_3g29920	AGL62_YW_Up	6.5726655644997	0.0033618704849366	.	.	.	0	0	0	19.218368	13.984253	5.525548
FvH4_3g29930	AGL62_YW_Up	3.32911235331224	3.95129365028841e-28	AT2G27830	.	unknown protein; BEST Arabidopsis thaliana protein match is: unknown protein (TAIR:AT4G22758.1); Has 131 Blast hits to 131 proteins in 17 species: Archae - 0; Bacteria - 0; Metazoa - 0; Fungi - 0; Plants - 131; Viruses - 0; Other Eukaryotes - 0 (source: NCBI BLink).	26.503835	33.294557	35.169122	285.089856	288.556397	271.276602
FvH4_3g30140	AGL62_YW_Up	4.33505068922823	1.85365159904502e-19	AT1G08230	.	Transmembrane amino acid transporter family protein	3.398775	3.212144	3.497624	45.738862	44.103615	87.879194
FvH4_3g30900	AGL62_YW_Up	2.82240222001328	0.000250864255677846	AT3G45010	scpl48	serine carboxypeptidase-like 48	4.971026	5.332574	7.839459	25.97789	25.469381	60.152575
FvH4_3g30980	AGL62_YW_Up	3.23029209190132	2.66191920090963e-14	AT4G05160	.	AMP-dependent synthetase and ligase family protein	2.097141	1.669431	3.16347	18.743202	18.12301	19.980223
FvH4_3g31870	AGL62_YW_Up	3.37785845233869	0.00017425698711336	AT2G28305	LOG1,ATLOG1	Putative lysine decarboxylase family protein	4.398224	14.799433	3.969326	72.734086	66.568527	78.930173
FvH4_3g31931	AGL62_YW_Up	7.12809855948793	0.000119896181374955	AT5G66180	.	S-adenosyl-L-methionine-dependent methyltransferases superfamily protein	0	0	0	5.049772	7.943382	4.273134
FvH4_3g32020	AGL62_YW_Up	4.69850594166363	3.56642912559713e-25	AT5G42300	UBL5	ubiquitin-like protein 5	3.006452	2.392452	6.108525	85.156912	90.969656	86.332995
FvH4_3g32115	AGL62_YW_Up	7.60926242660137	4.21229609884286e-05	AT3G31430	.	unknown protein; FUNCTIONS IN: molecular_function unknown; INVOLVED IN: biological_process unknown; LOCATED IN: endomembrane system; BEST Arabidopsis thaliana protein match is: unknown protein (TAIR:AT5G18636.1); Has 295 Blast hits to 291 proteins in 12 species: Archae - 0; Bacteria - 0; Metazoa - 0; Fungi - 0; Plants - 295; Viruses - 0; Other Eukaryotes - 0 (source: NCBI BLink).	0	0	0	2.877961	3.397235	7.277845
FvH4_3g32260	AGL62_YW_Up	2.53508820442895	0.0123127692633735	AT2G37170	PIP2B,PIP2;2	plasma membrane intrinsic protein 2	72.897841	51.326609	78.696935	455.079425	468.417471	117.266127
FvH4_3g32960	AGL62_YW_Up	3.73783591216471	0.000483364290225006	AT2G29120	ATGLR2.7,GLR2.7	glutamate receptor 2.7	0.105013	0.571291	0.534977	3.710795	2.855732	7.7414
FvH4_3g32961	AGL62_YW_Up	3.86088532173872	2.29243438071369e-06	AT2G29120	ATGLR2.7,GLR2.7	glutamate receptor 2.7	0.224467	0.168739	0.353449	2.603252	2.065448	4.706599
FvH4_3g33550	AGL62_YW_Up	3.00387967426748	0.0397609916321929	.	.	.	3.181829	3.159598	6.12318	19.807939	26.636867	41.190287
FvH4_3g34020	AGL62_YW_Up	3.41707546463155	1.503294167692e-08	.	.	.	5.354683	10.258322	5.678201	74.318502	51.247704	75.818413
FvH4_3g34270	AGL62_YW_Up	2.27783582943345	0.00352589537933529	AT3G45780	PHOT1,NPH1,JK224,RPT1	phototropin 1	12.141394	9.383843	16.843416	58.987595	75.521402	30.684165
FvH4_3g34750	AGL62_YW_Up	2.50150457276481	0.00162885216480223	AT2G28660	.	Chloroplast-targeted copper chaperone protein	6.760947	2.40191	5.028582	29.035367	19.80817	20.029303
FvH4_3g34860	AGL62_YW_Up	5.98243407080284	3.40551497642954e-26	AT5G59750	.	DHBP synthase RibB-like alpha/beta domain;GTP cyclohydrolase II	0.373416	0.241662	0.898959	26.924651	22.609938	33.304023
FvH4_3g34960	AGL62_YW_Up	3.81495760760899	7.45856470095249e-31	AT5G59780	MYB59,ATMYB59-3	myb domain protein 59	1.715666	2.06889	2.57739	23.906869	28.543181	26.829563
FvH4_3g35671	AGL62_YW_Up	2.26768199283037	0.0321815188793972	AT2G13770	.	CONTAINS InterPro DOMAIN/s: Putative harbinger transposase-derived nuclease (InterPro:IPR006912); Has 451 Blast hits to 352 proteins in 33 species: Archae - 0; Bacteria - 0; Metazoa - 28; Fungi - 8; Plants - 388; Viruses - 0; Other Eukaryotes - 27 (source: NCBI BLink).	0.980148	0.763172	0.950138	4.606597	3.716827	3.058745
FvH4_3g36010	AGL62_YW_Up	3.9632997724372	1.32677042686762e-06	AT5G02390	.	Protein of unknown function (DUF3741)	0.06473	0.167528	0.224068	1.740016	1.723138	2.854547
FvH4_3g36030	AGL62_YW_Up	6.14030171945545	4.52647290767829e-05	AT3G09390	MT2A,ATMT-K,ATMT-1	metallothionein 2A	114.571873	84.03267	1028.581636	23516.903558	29536.818428	22579.827
FvH4_3g36040	AGL62_YW_Up	6.93971288416228	4.08432628567351e-07	.	.	.	6.688244	5.171334	51.407415	1573.089509	2664.512518	2564.650457
FvH4_3g36070	AGL62_YW_Up	10.079941631982	1.22306727104819e-10	AT1G11260	STP1,ATSTP1	sugar transporter 1	0	0	0	8.693349	7.33832	2.811647
FvH4_3g36120	AGL62_YW_Up	3.24344916799032	0.0154915183518595	AT5G26220	.	ChaC-like family protein	0.132113	0.212235	0.175856	1.141887	0.625564	2.366066
FvH4_3g36200	AGL62_YW_Up	2.99942604539036	1.32730942639376e-19	AT1G07570	APK1A	Protein kinase superfamily protein	8.004848	7.771988	7.659819	57.853672	48.100006	58.161985
FvH4_3g36210	AGL62_YW_Up	1.99730729577532	3.33214718652874e-06	AT2G28940	.	Protein kinase superfamily protein	5.899875	4.931413	4.818528	17.652317	17.513945	19.591116
FvH4_3g36480	AGL62_YW_Up	1.85668422451978	0.00379390187389326	AT5G59400	.	FUNCTIONS IN: molecular_function unknown; INVOLVED IN: biological_process unknown; LOCATED IN: chloroplast; EXPRESSED IN: 23 plant structures; EXPRESSED DURING: 13 growth stages; BEST Arabidopsis thaliana protein match is: PGR5-like B (TAIR:AT4G11960.1); Has 30201 Blast hits to 17322 proteins in 780 species: Archae - 12; Bacteria - 1396; Metazoa - 17338; Fungi - 3422; Plants - 5037; Viruses - 0; …	12.423815	14.354635	11.117243	45.085505	43.766417	32.925575
FvH4_3g36661	AGL62_YW_Up	1.95979431687294	0.000253611721482862	AT1G07530	SCL14,ATGRAS2,GRAS2	SCARECROW-like 14	6.254117	5.050167	5.173637	18.903706	16.213551	20.821471
FvH4_3g36700	AGL62_YW_Up	4.5104762100693	6.36236692009566e-06	AT1G07530	SCL14,ATGRAS2,GRAS2	SCARECROW-like 14	0.076603	0.049348	0.092818	1.325287	0.994095	1.905005
FvH4_3g36720	AGL62_YW_Up	3.00561108921213	6.54335741130927e-10	AT5G59450	.	GRAS family transcription factor	4.806564	4.149551	4.286737	29.139203	22.567273	40.670642
FvH4_3g36840	AGL62_YW_Up	8.23821854727948	6.70662776099938e-06	AT5G59520	ZIP2	ZRT/IRT-like protein 2	0	0	0	1.54781	1.404776	4.594168
FvH4_3g36850	AGL62_YW_Up	4.24402390589979	1.06182139887252e-08	AT3G47570	.	Leucine-rich repeat protein kinase family protein	0.340891	1.201072	0.642871	9.128034	10.291355	17.771522
FvH4_3g36954	AGL62_YW_Up	3.75171387417187	0.0261810350037847	AT1G07440	.	NAD(P)-binding Rossmann-fold superfamily protein	0	0.354056	0.56186	2.995893	1.712443	6.156601
FvH4_3g36955	AGL62_YW_Up	7.23649522271918	0.000129487278143299	AT2G29150	.	NAD(P)-binding Rossmann-fold superfamily protein	0	0	0	2.377352	2.607817	4.752232
FvH4_3g37040	AGL62_YW_Up	2.45877194797654	2.50432454486535e-06	.	.	.	7.755039	8.60809	11.138911	49.289112	49.689821	34.847807
FvH4_3g37190	AGL62_YW_Up	3.39150355349152	2.6068661425117e-16	AT5G02020	SIS	Encodes a protein involved in salt tolerance, names SIS (Salt Induced Serine rich).	150.960997	123.309027	229.977034	1707.51027	1677.07697	1258.137686
FvH4_3g37200	AGL62_YW_Up	4.0084763355361	8.62972953770968e-08	AT5G59070	.	UDP-Glycosyltransferase superfamily protein	0.487365	0.215918	0.632624	4.763611	5.030003	8.810424
FvH4_3g37210	AGL62_YW_Up	5.23980918894949	1.58226280576e-20	AT5G05950	MEE60	maternal effect embryo arrest 60	4.645712	1.922506	5.710108	102.946749	110.731632	186.972955
FvH4_3g37220	AGL62_YW_Up	3.06663963548342	2.80017295265938e-06	AT3G53990	.	Adenine nucleotide alpha hydrolases-like superfamily protein	44.10437	45.276451	40.740592	240.269683	211.756389	497.318596
FvH4_3g37230	AGL62_YW_Up	1.89384177713574	0.029352981173612	AT5G59050	.	unknown protein; BEST Arabidopsis thaliana protein match is: unknown protein (TAIR:AT3G54000.1); Has 35333 Blast hits to 34131 proteins in 2444 species: Archae - 798; Bacteria - 22429; Metazoa - 974; Fungi - 991; Plants - 531; Viruses - 0; Other Eukaryotes - 9610 (source: NCBI BLink).	2.177493	2.754692	1.6	7.216098	6.999313	7.287619
FvH4_3g37270	AGL62_YW_Up	3.65198618224068	2.66120586133368e-08	AT5G59590	UGT76E2	UDP-glucosyl transferase 76E2	0.649729	0.314011	1.126421	7.643669	9.622359	5.889655
FvH4_3g37280	AGL62_YW_Up	5.27645485751675	5.28719130609113e-14	AT5G59590	UGT76E2	UDP-glucosyl transferase 76E2	1.471544	0.348012	2.586262	46.00382	57.08604	44.88744
FvH4_3g37300	AGL62_YW_Up	3.75702784559555	1.95463627265434e-07	.	.	.	1.935713	2.88376	1.713033	21.387387	20.338463	35.820653
FvH4_3g37660	AGL62_YW_Up	2.54295944538277	0.00120310190603512	AT1G29930	CAB1,AB140,CAB140,LHCB1.3	chlorophyll A/B binding protein 1	3.915898	2.831877	5.693389	18.655003	15.820139	28.257443
FvH4_3g37722	AGL62_YW_Up	2.88193933849037	0.0256556602558206	AT3G47570	.	Leucine-rich repeat protein kinase family protein	0.745365	0.172645	1.177322	4.669951	2.779166	5.667197
FvH4_3g37870	AGL62_YW_Up	3.11955150123625	1.22306727104819e-10	AT4G37300	MEE59	maternal effect embryo arrest 59	25.235618	20.537128	43.290781	242.198427	244.225975	192.347314
FvH4_3g38360	AGL62_YW_Up	2.16961621363744	1.13729287477074e-05	AT5G58800	.	Quinone reductase family protein	24.118579	28.761715	25.803889	104.934118	91.60981	115.050606
FvH4_3g38851	AGL62_YW_Up	1.80804955978751	0.0282784350368985	AT4G23160	CRK8	cysteine-rich RLK (RECEPTOR-like protein kinase) 8	1.678448	1.341125	1.818638	4.359657	4.260853	6.158246
FvH4_3g38970	AGL62_YW_Up	5.75947408305831	4.75815640095303e-21	AT3G47340	ASN1,DIN6,AT-ASN1	glutamine-dependent asparagine synthase 1	93.081406	58.295355	248.030866	6492.714382	6198.915968	6088.863984
FvH4_3g40320	AGL62_YW_Up	5.33203708509696	3.28893602249339e-30	AT5G58350	WNK4,ZIK2	with no lysine (K) kinase 4	2.003938	1.574668	3.941441	90.540831	74.836065	97.483118
FvH4_3g40860	AGL62_YW_Up	2.89677609749872	4.85513702088866e-20	AT2G30520	RPT2	Phototropic-responsive NPH3 family protein	6.787041	5.44548	7.563938	41.794188	40.510454	46.566916
FvH4_3g41150	AGL62_YW_Up	6.11135720551756	5.46706205599785e-19	AT5G24910	CYP714A1	cytochrome P450, family 714, subfamily A, polypeptide 1	0.079853	0.076611	0.351864	8.436383	8.929578	13.46691
FvH4_3g41530	AGL62_YW_Up	1.59547087913863	0.00772019473451087	AT5G56240	.	INVOLVED IN: biological_process unknown; EXPRESSED IN: 22 plant structures; EXPRESSED DURING: 13 growth stages; BEST Arabidopsis thaliana protein match is: hapless 8 (TAIR:AT5G56250.1).	18.154892	18.646354	19.361918	44.703416	49.246016	55.626244
FvH4_3g42150	AGL62_YW_Up	3.03531646631774	0.000406348159314386	AT4G26530	.	Aldolase superfamily protein	0.683016	0.712855	1.523047	4.87576	6.397526	9.698627
FvH4_3g42152	AGL62_YW_Up	8.09575580874505	8.17831326368727e-07	.	.	.	0	0	0	30.822362	53.122395	41.478841
FvH4_3g42220	AGL62_YW_Up	1.9803046757378	0.00482157638796732	AT3G18670	.	Ankyrin repeat family protein	5.859839	8.415594	7.941092	21.944696	24.505882	31.195217
FvH4_3g43061	AGL62_YW_Up	3.57567869076073	0.00274215720333808	.	.	.	1.296272	5.165322	2.116099	54.464079	21.162432	15.559826
FvH4_3g43062	AGL62_YW_Up	3.01061267726916	0.0117051566958705	.	.	.	15.454597	32.608667	11.764978	229.239703	74.112002	119.658185
FvH4_3g43270	AGL62_YW_Up	4.58340940378801	1.88619596445647e-23	AT3G20820	.	Leucine-rich repeat (LRR) family protein	10.046373	5.814711	11.514743	217.233921	242.229973	117.502301
FvH4_3g43280	AGL62_YW_Up	2.56754993618405	1.9137017019062e-11	AT1G51140	.	basic helix-loop-helix (bHLH) DNA-binding superfamily protein	11.833826	7.69992	11.907538	56.099169	50.824602	55.23884
FvH4_3g43310	AGL62_YW_Up	2.90866545636923	0.0311748703142307	AT4G12070	.	unknown protein; INVOLVED IN: biological_process unknown; LOCATED IN: plasma membrane; EXPRESSED IN: 22 plant structures; EXPRESSED DURING: 13 growth stages; Has 30201 Blast hits to 17322 proteins in 780 species: Archae - 12; Bacteria - 1396; Metazoa - 17338; Fungi - 3422; Plants - 5037; Viruses - 0; Other Eukaryotes - 2996 (source: NCBI BLink).	0.585735	2.572665	0.665071	6.510985	6.422319	13.06163
FvH4_3g43480	AGL62_YW_Up	1.81669828023047	0.00123789034946316	AT3G57930	.	unknown protein; BEST Arabidopsis thaliana protein match is: unknown protein (TAIR:AT2G42190.1); Has 1519 Blast hits to 1241 proteins in 182 species: Archae - 0; Bacteria - 60; Metazoa - 576; Fungi - 133; Plants - 127; Viruses - 30; Other Eukaryotes - 593 (source: NCBI BLink).	43.684539	41.91999	44.758059	116.275285	126.416463	160.637777
FvH4_3g43500	AGL62_YW_Up	4.00013603326118	0.000122777360527872	AT5G42260	BGLU12	beta glucosidase 12	0.43083	0.348723	0.339187	2.628288	2.643346	10.138935
FvH4_3g44070	AGL62_YW_Up	2.29611951712311	0.0310218523818896	AT4G27220	.	NB-ARC domain-containing disease resistance protein	0.26832	0.488517	0.819235	1.848647	2.428426	2.599455
FvH4_3g44221	AGL62_YW_Up	2.44790663182158	0.0175628762333652	AT3G59140	ATMRP14,MRP14,ABCC10	multidrug resistance-associated protein 14	0.328777	0.345149	0.309442	2.25939	1.581749	0.886846
FvH4_3g44550	AGL62_YW_Up	1.97051974989911	0.00026692729860768	AT3G58060	.	Cation efflux family protein	14.300881	11.076952	15.77956	54.335796	49.393666	37.661219
FvH4_3g44570	AGL62_YW_Up	2.77240344199079	4.02300005225114e-06	AT4G27190	.	NB-ARC domain-containing disease resistance protein	2.272949	1.706635	4.167253	14.226325	17.108449	17.331338
FvH4_3g44670	AGL62_YW_Up	3.2192407670892	8.23935193451013e-06	AT4G27190	.	NB-ARC domain-containing disease resistance protein	0.434629	0.185031	0.62154	3.286655	2.706105	3.934153
FvH4_3g44990	AGL62_YW_Up	2.20680865009988	1.80752054773597e-05	AT1G55265	.	Protein of unknown function, DUF538	14.849769	10.770261	15.4592	48.954305	50.585214	65.664525
FvH4_3g45180	AGL62_YW_Up	5.79470065723974	2.32042869433729e-08	AT5G47920	.	unknown protein; BEST Arabidopsis thaliana protein match is: unknown protein (TAIR:AT5G13880.1); Has 1807 Blast hits to 1807 proteins in 277 species: Archae - 0; Bacteria - 0; Metazoa - 736; Fungi - 347; Plants - 385; Viruses - 0; Other Eukaryotes - 339 (source: NCBI BLink).	0.253894	0.38446	3.103391	45.403176	40.695412	93.430561
FvH4_3g45860	AGL62_YW_Up	2.68964249607757	1.16634694830061e-11	AT1G55510	BCDH BETA1	branched-chain alpha-keto acid decarboxylase E1 beta subunit	22.24028	17.071956	29.705282	131.394678	128.806252	128.988532
FvH4_4g00310	AGL62_YW_Up	1.50121278186446	0.0453191653654722	AT2G33150	PKT3,PED1,KAT2	peroxisomal 3-ketoacyl-CoA thiolase 3	158.91206	117.980843	162.233358	377.55665	344.333337	362.728348
FvH4_4g00370	AGL62_YW_Up	2.59559030894346	0.0323509604792291	AT1G80110	ATPP2-B11,PP2-B11	phloem protein 2-B11	0.497558	0.84102	0.414052	3.34183	2.236988	3.720567
FvH4_4g00790	AGL62_YW_Up	3.90590925459742	0.0019656841876235	AT5G41750	.	Disease resistance protein (TIR-NBS-LRR class) family	0.101391	0.195977	0.529203	3.71115	1.564437	5.411966
FvH4_4g00800	AGL62_YW_Up	3.50909909165707	3.42393530390891e-12	AT3G22740	HMT3	homocysteine S-methyltransferase 3	30.812194	36.744123	59.868063	356.602968	374.353942	541.091262
FvH4_4g01130	AGL62_YW_Up	3.27181481554989	2.02906450263591e-08	AT5G43850	ATARD4,ARD4	RmlC-like cupins superfamily protein	0.764719	1.05631	1.026029	7.425432	8.363314	8.512133
FvH4_4g01550	AGL62_YW_Up	5.9034936614952	1.92824216339393e-09	AT1G60710	ATB2	NAD(P)-linked oxidoreductase superfamily protein	0.104575	0.277168	0.298218	7.791197	5.000392	22.761844
FvH4_4g01881	AGL62_YW_Up	2.03562129649617	0.00121731542800635	.	.	.	21.401699	32.630353	29.20227	89.376367	107.365049	106.410842
FvH4_4g02170	AGL62_YW_Up	3.13336036906155	0.0016249245406016	AT3G16030	CES101	lectin protein kinase family protein	0.325174	0.390335	0.413187	1.740443	1.795986	5.081266
FvH4_4g02530	AGL62_YW_Up	6.7431212098644	0.00184107097438223	AT3G50120	.	Plant protein of unknown function (DUF247)	0	0	0	0.214284	0.867555	0.603325
FvH4_4g02840	AGL62_YW_Up	7.286560394284	0.000268685061365565	AT5G43580	.	Serine protease inhibitor, potato inhibitor I-type family protein	0	0	0	14.927722	29.831491	55.337767
FvH4_4g02850	AGL62_YW_Up	6.96728386971232	6.91605742634906e-18	AT5G43580	.	Serine protease inhibitor, potato inhibitor I-type family protein	3.599645	3.367985	7.14371	315.019099	184.585161	1010.51995
FvH4_4g02860	AGL62_YW_Up	5.91699429418135	0.0113050252489812	AT5G43580	.	Serine protease inhibitor, potato inhibitor I-type family protein	0.166781	2.51632	3.07043	28.400737	12.558124	261.891559
FvH4_4g02960	AGL62_YW_Up	4.65640583738719	0.0189670880069789	.	.	.	2.151096	0	2.863577	12.401492	9.056535	83.967376
FvH4_4g02981	AGL62_YW_Up	8.22498897866272	2.55145154359606e-32	AT4G24000	ATCSLG2,CSLG2	cellulose synthase like G2	0.208026	0.223351	0.697763	65.000098	60.670108	166.772714
FvH4_4g02990	AGL62_YW_Up	4.76368838595186	4.42921459308199e-08	AT4G24000	ATCSLG2,CSLG2	cellulose synthase like G2	0.125714	0.219098	0.094924	3.889834	1.768563	4.721263
FvH4_4g03242	AGL62_YW_Up	3.66307509268824	2.74777279907612e-05	AT1G06620	.	2-oxoglutarate (2OG) and Fe(II)-dependent oxygenase superfamily protein	0.637421	0.122963	0.485462	3.413776	4.720891	5.536292
FvH4_4g03310	AGL62_YW_Up	1.94083652784934	0.0464292893019346	AT2G30830	.	2-oxoglutarate (2OG) and Fe(II)-dependent oxygenase superfamily protein	9.957774	4.230171	10.439018	25.645195	33.663926	23.339566
FvH4_4g03470	AGL62_YW_Up	6.80081506489773	3.02766042265227e-05	AT3G23240	ERF1,ATERF1	ethylene response factor 1	0	0.07016	0	1.162799	2.098976	3.752361
FvH4_4g03540	AGL62_YW_Up	5.3646643447357	9.5158167024392e-18	AT3G54700	PHT1;7	phosphate transporter 1;7	0.248205	0.316595	1.040446	20.481027	21.038524	16.838311
FvH4_4g04770	AGL62_YW_Up	3.37604709807081	0.000848999147943374	.	.	.	0.358837	0.116756	0.573973	3.090092	2.675603	3.673344
FvH4_4g05010	AGL62_YW_Up	6.76411849418691	0.00755026432815895	AT4G13450	.	Adenine nucleotide alpha hydrolases-like superfamily protein	0	0	0	1.547502	0.384567	0.198505
FvH4_4g05050	AGL62_YW_Up	5.22668070678016	5.88416399984866e-26	AT1G04560	.	AWPM-19-like family protein	10.069975	12.069923	25.688802	491.070372	690.603057	413.289721
FvH4_4g05290	AGL62_YW_Up	5.53939092004045	0.00216150822679308	.	.	.	0	0	1.077863	18.644922	14.858377	10.415654
FvH4_4g05380	AGL62_YW_Up	2.07913901768243	0.015996486198308	.	.	.	14.885285	6.328649	9.812198	37.157717	48.047676	29.74771
FvH4_4g05450	AGL62_YW_Up	5.96851573797502	0.0304199554607751	AT4G13580	.	Disease resistance-responsive (dirigent-like protein) family protein	0	0	0	1.686665	1.010325	0.352865
FvH4_4g05601	AGL62_YW_Up	3.63507291261239	0.000548573068468945	AT2G01050	.	zinc ion binding;nucleic acid binding	0.246389	0.286799	0.935281	5.530459	8.194257	2.672925
FvH4_4g05930	AGL62_YW_Up	3.22538489375711	0.029352981173612	AT5G64210	AOX2	alternative oxidase 2	1.290528	11.855874	5.031079	42.962273	23.557245	86.117005
FvH4_4g05940	AGL62_YW_Up	2.30709621687504	0.00290211065425652	AT5G08370	AtAGAL2,AGAL2	alpha-galactosidase 2	0.982355	1.097295	1.066739	4.144464	3.701689	5.736191
FvH4_4g06020	AGL62_YW_Up	3.87407660094406	1.1552716828256e-11	AT4G27190	.	NB-ARC domain-containing disease resistance protein	0.532953	0.351097	0.99236	6.733067	7.404838	9.789764
FvH4_4g06060	AGL62_YW_Up	3.83182308872211	0.0143034312807334	AT2G07040	ATPRK2A,PRK2A	Leucine-rich repeat protein kinase family protein	0.145392	0.104126	0.017086	2.00797	0.950671	0.333564
FvH4_4g06590	AGL62_YW_Up	5.81926789840356	1.03747791180065e-05	AT5G06710	HAT14	homeobox from Arabidopsis thaliana	0.052524	0	0.100397	2.024624	2.516388	3.042224
FvH4_4g06700	AGL62_YW_Up	5.07347674483646	1.53976197935334e-15	AT4G25810	XTR6,XTH23	xyloglucan endotransglycosylase 6	14.089239	41.730573	48.849789	937.171743	835.518204	1353.193511
FvH4_4g06910	AGL62_YW_Up	4.99886409750878	0.000476574801231587	AT2G19330	PIRL6	plant intracellular ras group-related LRR 6	0	0.090716	0.179204	1.366363	1.139777	5.053622
FvH4_4g07110	AGL62_YW_Up	3.25023605758585	0.00126443497975315	AT3G18670	.	Ankyrin repeat family protein	0.128355	0.15579	0.257081	1.360481	0.856233	2.240836
FvH4_4g07760	AGL62_YW_Up	3.76057572603985	5.21841035338908e-07	AT5G57340	.	unknown protein; Has 35333 Blast hits to 34131 proteins in 2444 species: Archae - 798; Bacteria - 22429; Metazoa - 974; Fungi - 991; Plants - 531; Viruses - 0; Other Eukaryotes - 9610 (source: NCBI BLink).	0.341607	0.111055	0.503799	3.919529	4.568221	2.926929
FvH4_4g07850	AGL62_YW_Up	2.81574296615518	0.024157255671751	AT3G26560	.	ATP-dependent RNA helicase, putative	0.093725	0.431492	0.269156	1.159741	1.643002	2.141468
FvH4_4g08021	AGL62_YW_Up	4.19554130426633	0.0379450850480241	.	.	.	0	0	0.764667	2.532585	4.021077	5.707778
FvH4_4g08200	AGL62_YW_Up	7.71583411644577	1.74800049462263e-13	AT5G57420	IAA33	indole-3-acetic acid inducible 33	0	0.285261	0.112814	15.026377	12.680961	46.731024
FvH4_4g08470	AGL62_YW_Up	3.68728419132711	0.00973827167330583	.	.	.	0.148909	0.072352	0.215492	1.323825	1.899805	1.734317
FvH4_4g08920	AGL62_YW_Up	4.19683938842635	1.40310552170843e-07	AT4G14100	.	transferases, transferring glycosyl groups	0.569451	0.084522	1.010217	9.392365	9.755401	7.763398
FvH4_4g09320	AGL62_YW_Up	3.36868782509287	0.000154300494127421	AT5G57520	ZFP2,ATZFP2	zinc finger protein 2	5.691955	3.186056	5.224506	40.987009	19.752812	63.451428
FvH4_4g09321	AGL62_YW_Up	7.82867715096004	4.09389233531778e-06	.	.	.	0	0	1.296349	63.155747	74.578727	144.932248
FvH4_4g09780	AGL62_YW_Up	2.91245624641043	1.54131941727359e-11	AT2G18700	ATTPS11,TPS11,ATTPSB	trehalose phosphatase/synthase 11	5.328614	2.931248	5.366736	32.730701	31.696435	24.972748
FvH4_4g09812	AGL62_YW_Up	4.7686852162731	0.0179926936862642	.	.	.	0	0.140792	0	1.56981	0.575209	1.284881
FvH4_4g10020	AGL62_YW_Up	4.74573462692139	1.17416006575864e-10	AT5G51920	.	Pyridoxal phosphate (PLP)-dependent transferases superfamily protein	0.146404	0.117551	0.091498	2.375577	2.263892	3.6445
FvH4_4g10250	AGL62_YW_Up	3.88941241154891	0.000770388769819002	.	.	.	0.057835	0.335449	0.162144	2.083136	3.705325	1.744588
FvH4_4g10860	AGL62_YW_Up	1.81772541048276	0.000169995823377327	AT1G06030	.	pfkB-like carbohydrate kinase family protein	165.956131	119.574431	147.8104	482.106325	412.316375	436.616578
FvH4_4g11250	AGL62_YW_Up	2.32823168179536	6.3119354612454e-14	AT1G05870	.	Protein of unknown function (DUF1685)	81.443904	69.022174	72.694947	297.727679	320.589127	365.041497
FvH4_4g12270	AGL62_YW_Up	1.89480938991805	1.47337324863505e-05	AT5G36250	.	Protein phosphatase 2C family protein	26.374201	21.592848	23.185303	73.458833	71.916727	86.102261
FvH4_4g13000	AGL62_YW_Up	6.38103873675582	9.94787014609413e-34	AT4G15550	IAGLU	indole-3-acetate beta-D-glucosyltransferase	1.412835	1.199885	3.056778	111.980985	106.440827	191.443823
FvH4_4g13010	AGL62_YW_Up	3.39892615712096	1.41462838459104e-23	AT4G15550	IAGLU	indole-3-acetate beta-D-glucosyltransferase	6.419718	4.094108	7.270228	51.974086	55.285415	56.457218
FvH4_4g13140	AGL62_YW_Up	1.56627143027297	3.07761445883253e-05	AT3G23790	AAE16	AMP-dependent synthetase and ligase family protein	19.984731	18.696309	20.309585	49.508221	56.656519	48.168702
FvH4_4g13151	AGL62_YW_Up	2.854032169268	3.77249039748126e-05	AT3G23790	AAE16	AMP-dependent synthetase and ligase family protein	2.842267	4.931945	4.717466	20.476602	21.02386	38.224573
FvH4_4g13490	AGL62_YW_Up	1.67576535749513	0.000761246887326918	AT2G32810	BGAL9	beta galactosidase 9	22.986883	25.171435	28.002335	72.296992	77.092844	65.887259
FvH4_4g14190	AGL62_YW_Up	1.86499099459951	0.00400140632582707	AT5G35630	GS2,GLN2,ATGSL1	glutamine synthetase 2	7.949012	7.228294	8.688826	27.769025	31.126187	18.165801
FvH4_4g14210	AGL62_YW_Up	5.02282786737907	1.16667738905936e-19	AT5G18980	.	ARM repeat superfamily protein	1.287763	1.812855	3.716189	60.184997	53.468724	80.21336
FvH4_4g14740	AGL62_YW_Up	3.67426902521087	9.88982934859124e-48	AT5G19140	ATAILP1,AILP1	Aluminium induced protein with YGL and LRDR motifs	42.970126	32.832343	43.296423	458.179798	415.866692	453.125401
FvH4_4g14800	AGL62_YW_Up	3.20346612657859	4.63940539693594e-06	AT3G06070	.	unknown protein; BEST Arabidopsis thaliana protein match is: unknown protein (TAIR:AT5G19190.1); Has 33 Blast hits to 33 proteins in 12 species: Archae - 0; Bacteria - 0; Metazoa - 1; Fungi - 0; Plants - 32; Viruses - 0; Other Eukaryotes - 0 (source: NCBI BLink).	2.410369	2.135194	5.237728	22.020163	39.435829	19.188257
FvH4_4g15110	AGL62_YW_Up	1.81042753734705	0.0118366969806275	AT5G27600	LACS7,ATLACS7	long-chain acyl-CoA synthetase 7	14.991856	14.533409	19.873336	44.793561	45.276985	61.613443
FvH4_4g16010	AGL62_YW_Up	4.39929371471435	0.0280145867866933	AT1G66310	.	F-box/RNI-like/FBD-like domains-containing protein	0.088413	0	0.342088	1.367896	1.210291	5.180682
FvH4_4g16140	AGL62_YW_Up	4.17669406463675	0.0150273788505088	AT2G32030	.	Acyl-CoA N-acyltransferases (NAT) superfamily protein	0	0.682335	0.893958	14.210207	3.220806	7.445539
FvH4_4g16170	AGL62_YW_Up	2.40347595731623	0.00580788107887094	AT3G22550	.	Protein of unknown function (DUF581)	0.485362	0.549446	0.676294	2.298191	2.208846	3.414256
FvH4_4g16700	AGL62_YW_Up	2.0319675999881	0.00109934037045095	AT3G14470	.	NB-ARC domain-containing disease resistance protein	2.221585	1.572133	2.026411	5.613101	6.613106	8.555777
FvH4_4g16710	AGL62_YW_Up	3.39195340872608	5.18771536234378e-11	AT4G15520	.	tRNA/rRNA methyltransferase (SpoU) family protein	9.331326	8.575366	10.934955	76.405971	60.982385	125.329733
FvH4_4g16720	AGL62_YW_Up	13.2917051350551	9.11841792686946e-21	AT3G21550	DMP2,AtDMP2	DUF679 domain membrane protein 2	0	0	0	229.869103	192.711815	396.118702
FvH4_4g17180	AGL62_YW_Up	2.19735273148177	3.82940019097737e-05	AT5G18670	BMY3,BAM9	beta-amylase 3	27.748247	28.695797	23.310633	85.858864	102.122384	134.581625
FvH4_4g17250	AGL62_YW_Up	6.58861619834706	3.7845757667657e-20	AT3G06390	.	Uncharacterised protein family (UPF0497)	0.650696	2.016523	4.51095	196.115315	166.717666	244.59767
FvH4_4g17440	AGL62_YW_Up	5.36783274874593	0.0373996172513972	AT5G18600	.	Thioredoxin superfamily protein	0	0.141277	0	1.611967	3.408646	0.805135
FvH4_4g17500	AGL62_YW_Up	6.4481102107891	0.000805342051700831	AT5G18600	.	Thioredoxin superfamily protein	0	0	0.121967	1.951671	4.621	3.999989
FvH4_4g17970	AGL62_YW_Up	2.02401872286625	0.0427612070562708	AT1G58220	.	Homeodomain-like superfamily protein	8.812092	5.174908	11.400915	32.248401	29.652686	28.245305
FvH4_4g18561	AGL62_YW_Up	1.50890288601953	0.00880672437060226	AT3G06850	BCE2,LTA1,DIN3	2-oxoacid dehydrogenases acyltransferase family protein	21.38814	16.582664	21.621108	45.13695	52.515341	51.279606
FvH4_4g18591	AGL62_YW_Up	2.3099247343297	1.36262179698384e-06	AT4G15960	.	alpha/beta-Hydrolases superfamily protein	3.717577	3.789915	5.465758	20.324447	20.312379	16.108865
FvH4_4g18670	AGL62_YW_Up	3.08217058527535	0.000500001151391853	AT3G05610	.	Plant invertase/pectin methylesterase inhibitor superfamily	1.055936	2.108959	2.062616	20.713231	11.974636	6.513407
FvH4_4g18700	AGL62_YW_Up	2.13835619253613	2.04653260916101e-08	AT3G06810	IBR3	acyl-CoA dehydrogenase-related	17.152206	14.714538	21.31143	69.289598	69.36419	66.719244
FvH4_4g18731	AGL62_YW_Up	3.63785058434021	0.0373930035815978	.	.	.	0.213865	0.414543	0.067717	1.12784	1.677385	4.82886
FvH4_4g18830	AGL62_YW_Up	4.91429729993588	0.0279357068686034	.	.	.	0	1.086464	0	5.771243	4.018851	19.030286
FvH4_4g18870	AGL62_YW_Up	3.59006331353054	0.0404553119324937	AT3G05640	.	Protein phosphatase 2C family protein	0.298321	0	0.187236	2.565915	1.775323	0.642288
FvH4_4g18951	AGL62_YW_Up	4.50562807342947	0.0302107316689759	AT5G45860	PYL11,RCAR5	PYR1-like 11	0.083345	0.164678	0	2.073296	2.437099	0.562999
FvH4_4g18990	AGL62_YW_Up	3.96282151804465	1.22599187038183e-15	AT1G24020	MLP423	MLP-like protein 423	60.80006	42.943431	98.288761	1153.157101	837.393163	742.844978
FvH4_4g19050	AGL62_YW_Up	4.44478828805069	1.38259764298264e-16	AT5G45860	PYL11,RCAR5	PYR1-like 11	37.002033	40.590005	91.877327	1126.096834	892.619806	1195.153867
FvH4_4g19060	AGL62_YW_Up	4.19429128199616	2.62488150578083e-12	AT2G26040	PYL2,RCAR14	PYR1-like 2	22.178095	47.043688	69.500339	836.597386	634.038585	768.017562
FvH4_4g19080	AGL62_YW_Up	4.50594641557059	5.79680477542327e-08	AT5G45860	PYL11,RCAR5	PYR1-like 11	2.662021	14.279086	15.162748	209.425531	164.078212	275.572423
FvH4_4g19230	AGL62_YW_Up	1.87104610200801	0.0336547329101683	AT3G16857	ARR1,RR1	response regulator 1	13.801536	20.743455	12.318239	46.570439	48.589038	57.47703
FvH4_4g19350	AGL62_YW_Up	2.91092836992569	1.08330121899106e-06	AT5G49360	BXL1,ATBXL1	beta-xylosidase 1	59.401311	39.427503	74.452046	323.99144	276.785512	523.510413
FvH4_4g19501	AGL62_YW_Up	5.73173395097922	0.0266210680309277	.	.	.	0	0.274197	0	4.797039	1.064836	7.265434
FvH4_4g19800	AGL62_YW_Up	2.30091055598293	2.06183541360511e-07	AT3G06620	.	PAS domain-containing protein tyrosine kinase family protein	11.385432	6.732868	9.18494	42.01121	43.896187	31.793901
FvH4_4g20710	AGL62_YW_Up	1.58543895553791	0.0103736684442225	AT3G06510	SFR2	Glycosyl hydrolase superfamily protein	28.703606	23.991709	30.751068	72.552141	68.303453	78.122374
FvH4_4g20730	AGL62_YW_Up	3.17349649516943	0.00453769357153288	AT1G02400	ATGA2OX4,ATGA2OX6,DTA1,GA2OX6	gibberellin 2-oxidase 6	0.784886	1.528128	1.038662	5.33289	4.507948	16.696981
FvH4_4g20750	AGL62_YW_Up	4.77793524352733	3.56350087358227e-21	AT3G06490	MYB108,AtMYB108,BOS1	myb domain protein 108	2.627942	2.337894	5.909784	72.608186	86.256604	102.357628
FvH4_4g20925	AGL62_YW_Up	5.28532679337116	0.0217063230552045	AT3G42170	.	BED zinc finger ;hAT family dimerisation domain	0	0	0.112622	0.505838	0.985386	2.425027
FvH4_4g21031	AGL62_YW_Up	9.36127725861401	2.66918885165808e-09	.	.	.	0	0	0	2.899494	6.064898	7.035813
FvH4_4g21320	AGL62_YW_Up	2.5265164262419	1.10898112667496e-09	AT3G06420	ATG8H	Ubiquitin-like superfamily protein	49.511166	64.172884	56.174255	285.792671	266.649377	311.905149
FvH4_4g21480	AGL62_YW_Up	3.26860380798506	4.49106971782978e-20	AT3G06483	PDK,ATPDHK	pyruvate dehydrogenase kinase	7.694236	5.162839	8.747429	63.951234	56.808796	60.47099
FvH4_4g21530	AGL62_YW_Up	3.55102271601635	2.33249723207039e-08	AT3G17510	CIPK1,SnRK3.16	CBL-interacting protein kinase 1	3.287587	8.818696	8.096278	57.589308	69.927967	84.759218
FvH4_4g21970	AGL62_YW_Up	4.6812448546389	1.44588346871716e-28	AT4G38690	.	PLC-like phosphodiesterases superfamily protein	9.106857	5.630442	13.913094	198.298223	213.690305	228.127038
FvH4_4g22000	AGL62_YW_Up	3.93715714880466	1.56529093077474e-06	AT1G64720	CP5	Polyketide cyclase/dehydrase and lipid transport superfamily protein	0.343081	1.493747	0.858344	9.776861	10.155368	17.201633
FvH4_4g22200	AGL62_YW_Up	2.09781533216349	0.00221764995991023	AT3G16510	.	Calcium-dependent lipid-binding (CaLB domain) family protein	35.573273	60.642194	48.681685	172.484843	174.665615	204.68353
FvH4_4g22240	AGL62_YW_Up	6.52500968270042	3.6710349524586e-11	AT4G13420	HAK5,ATHAK5	high affinity K+ transporter 5	0	0.019862	0.175289	4.395711	3.688876	7.682483
FvH4_4g22290	AGL62_YW_Up	5.20734757224489	0.0442852404080357	AT1G63060	.	unknown protein; FUNCTIONS IN: molecular_function unknown; INVOLVED IN: biological_process unknown; LOCATED IN: mitochondrion; EXPRESSED IN: petal, leaf whorl, male gametophyte, flower; EXPRESSED DURING: L mature pollen stage, M germinated pollen stage, 4 anthesis, petal differentiation and expansion stage; BEST Arabidopsis thaliana protein match is: unknown protein (TAIR:AT5G07330.1); Has 42 Bla…	0	0.063633	0	1.1025	0.475954	0.604413
FvH4_4g22650	AGL62_YW_Up	5.62243989435459	9.12213049293656e-40	AT5G61890	.	Integrase-type DNA-binding superfamily protein	2.135582	1.190747	2.978129	80.175551	80.838357	108.429349
FvH4_4g22790	AGL62_YW_Up	3.33385372252195	0.000669136012710822	AT3G26740	CCL	CCR-like	3.317615	1.047753	4.808686	36.112575	32.010851	12.270199
FvH4_4g22931	AGL62_YW_Up	2.84855275223784	0.00037564420870274	AT1G58390	.	Disease resistance protein (CC-NBS-LRR class) family	0.458689	0.22973	0.637812	2.371356	2.263508	3.619658
FvH4_4g23030	AGL62_YW_Up	2.40821309807669	0.000107073303104219	AT2G33520	.	unknown protein; Has 68 Blast hits to 68 proteins in 18 species: Archae - 0; Bacteria - 0; Metazoa - 8; Fungi - 2; Plants - 58; Viruses - 0; Other Eukaryotes - 0 (source: NCBI BLink).	11.769085	22.275178	19.863337	76.650453	90.081122	89.040621
FvH4_4g23130	AGL62_YW_Up	2.84205362443149	2.28187782780897e-09	AT5G13180	ANAC083,VNI2,NAC083	NAC domain containing protein 83	44.723893	36.935462	65.004801	279.217449	267.810726	368.960885
FvH4_4g23470	AGL62_YW_Up	2.2168479971382	6.72164060158634e-05	AT1G27980	DPL1,ATDPL1	dihydrosphingosine phosphate lyase	17.567649	20.43427	19.632367	67.898772	67.618971	100.063855
FvH4_4g23480	AGL62_YW_Up	6.02268005440963	1.92344315610779e-08	AT5G13080	WRKY75,ATWRKY75	WRKY DNA-binding protein 75	0.342635	0.084039	0.573347	13.498019	6.516872	35.088403
FvH4_4g23510	AGL62_YW_Up	1.75479215070595	0.0350924747879922	AT4G28030	.	Acyl-CoA N-acyltransferases (NAT) superfamily protein	10.217166	8.477327	8.065548	25.831287	21.534379	31.2721
FvH4_4g23540	AGL62_YW_Up	1.49480307280863	0.0138295445944053	AT1G27290	.	unknown protein; Has 44 Blast hits to 44 proteins in 12 species: Archae - 0; Bacteria - 0; Metazoa - 0; Fungi - 0; Plants - 44; Viruses - 0; Other Eukaryotes - 0 (source: NCBI BLink).	50.488161	55.220706	53.503078	124.825482	139.343969	132.896213
FvH4_4g23570	AGL62_YW_Up	2.97354647651321	1.08847644381273e-09	AT1G27300	.	unknown protein; Has 54 Blast hits to 54 proteins in 19 species: Archae - 0; Bacteria - 0; Metazoa - 11; Fungi - 6; Plants - 34; Viruses - 0; Other Eukaryotes - 3 (source: NCBI BLink).	11.532098	13.240589	14.763734	89.497095	68.220601	113.535725
FvH4_4g23590	AGL62_YW_Up	1.88880765038869	0.00742948983608393	AT1G27320	AHK3,HK3	histidine kinase 3	38.002636	22.942567	42.453127	107.040259	101.228021	123.831564
FvH4_4g23650	AGL62_YW_Up	2.33587974253293	2.11737570142359e-07	AT5G43270	SPL2	squamosa promoter binding protein-like 2	2.675686	1.898776	3.299628	10.745878	12.228653	11.873807
FvH4_4g23750	AGL62_YW_Up	2.24712962510559	3.09648827597666e-05	AT3G61470	LHCA2	photosystem I light harvesting complex gene 2	4.664722	4.005208	6.791583	22.378401	24.491191	17.876496
FvH4_4g24041	AGL62_YW_Up	3.29336307490366	5.33149243729992e-11	AT2G45560	CYP76C1	cytochrome P450, family 76, subfamily C, polypeptide 1	1.129964	0.998937	0.62673	8.099101	8.747038	6.897194
FvH4_4g24052	AGL62_YW_Up	4.81778889001061	0.0403922281112318	AT2G45550	CYP76C4	cytochrome P450, family 76, subfamily C, polypeptide 4	0	0	0.041125	0.16237	0.443133	0.447632
FvH4_4g24060	AGL62_YW_Up	3.39723495900778	8.83162371926974e-05	AT2G45550	CYP76C4	cytochrome P450, family 76, subfamily C, polypeptide 4	0.27746	0.4317	0.34835	2.938553	2.136164	4.730185
FvH4_4g24080	AGL62_YW_Up	6.7104545239536	2.44252749975832e-18	AT2G45550	CYP76C4	cytochrome P450, family 76, subfamily C, polypeptide 4	0.159133	0.050798	0.299623	11.989689	8.991582	24.763576
FvH4_4g24350	AGL62_YW_Up	2.2112835871305	0.001283679820536	AT5G14280	.	DNA-binding storekeeper protein-related	14.762653	16.455966	12.795403	53.952591	46.467603	78.167737
FvH4_4g24660	AGL62_YW_Up	2.55390047043805	6.80537858032638e-06	AT3G26040	.	HXXXD-type acyl-transferase family protein	2.146256	2.608244	1.995351	12.961006	10.036295	11.832
FvH4_4g24720	AGL62_YW_Up	2.97448216804948	8.35798682577582e-07	AT1G24430	.	HXXXD-type acyl-transferase family protein	2.729141	2.788938	4.156725	20.515915	16.540811	29.128286
FvH4_4g24800	AGL62_YW_Up	3.89880224667532	0.0031530895935711	AT1G24430	.	HXXXD-type acyl-transferase family protein	0.036134	0.3076	0.240101	1.830329	1.320544	4.555629
FvH4_4g24880	AGL62_YW_Up	1.7716835389902	0.0293545267182419	AT1G24440	.	RING/U-box superfamily protein	8.887637	13.007184	12.566237	32.814938	33.299489	38.112247
FvH4_4g25091	AGL62_YW_Up	1.83179132234161	0.000865817877136817	AT3G26100	.	Regulator of chromosome condensation (RCC1) family protein	47.582824	42.105434	55.755131	144.993969	135.869194	171.668027
FvH4_4g25530	AGL62_YW_Up	1.72585260983994	0.025077555217805	AT3G26580	.	Tetratricopeptide repeat (TPR)-like superfamily protein	15.41698	14.441775	14.698125	41.155269	35.524769	52.057857
FvH4_4g25540	AGL62_YW_Up	2.36107157645318	0.00241330949831315	AT1G70610	ATTAP1,TAP1	transporter associated with antigen processing protein 1	9.328682	13.462289	12.025924	38.782052	41.679787	77.207519
FvH4_4g25570	AGL62_YW_Up	2.8576327172196	0.0165048599942089	AT3G48240	.	Octicosapeptide/Phox/Bem1p family protein	0.686041	1.688616	0.41032	6.672318	8.545856	3.346365
FvH4_4g25690	AGL62_YW_Up	4.2504222717131	5.79891817774843e-12	.	.	.	128.86407	140.414656	129.505259	1910.229833	1144.950423	3516.605696
FvH4_4g26240	AGL62_YW_Up	5.34176121609375	1.7330552019749e-07	AT4G36610	.	alpha/beta-Hydrolases superfamily protein	0.141126	0.54286	2.055453	26.982618	20.270595	49.199212
FvH4_4g26470	AGL62_YW_Up	2.3306363082012	0.000778401197904505	AT1G15100	RHA2A	RING-H2 finger A2A	54.17853	60.990495	51.437244	208.253923	181.322935	343.912153
FvH4_4g26582	AGL62_YW_Up	4.4040962345848	7.86922841879331e-06	.	.	.	4.843459	6.821262	15.072448	115.071481	59.639383	310.882957
FvH4_4g26583	AGL62_YW_Up	4.93488100220132	0.0431075040881265	.	.	.	0	0.384501	0	2.39411	1.77558	6.241477
FvH4_4g26590	AGL62_YW_Up	5.02046453772025	0.0313538957180354	.	.	.	0	0.263848	0.311708	2.646348	2.644881	9.860016
FvH4_4g26600	AGL62_YW_Up	2.25746787036169	0.04044954356008	AT2G32030	.	Acyl-CoA N-acyltransferases (NAT) superfamily protein	13.886771	14.217782	17.421474	56.174691	32.342416	99.327746
FvH4_4g26610	AGL62_YW_Up	6.082465480053	0.0275517106731446	AT3G22560	.	Acyl-CoA N-acyltransferases (NAT) superfamily protein	0	0	0	1.063853	0.968498	3.875387
FvH4_4g26620	AGL62_YW_Up	5.71307899357611	9.15555495831003e-07	.	.	.	0.80686	0	2.135375	38.688458	18.207186	75.225356
FvH4_4g26630	AGL62_YW_Up	4.50138315742078	8.82778526995109e-08	AT2G47485	.	unknown protein; BEST Arabidopsis thaliana protein match is: unknown protein (TAIR:AT3G62650.1); Has 35333 Blast hits to 34131 proteins in 2444 species: Archae - 798; Bacteria - 22429; Metazoa - 974; Fungi - 991; Plants - 531; Viruses - 0; Other Eukaryotes - 9610 (source: NCBI BLink).	5.727852	11.958331	24.938639	249.349551	143.58992	443.491652
FvH4_4g27090	AGL62_YW_Up	4.26842980784354	8.2678460465004e-28	AT1G68320	MYB62,AtMYB62,BW62B,BW62C	myb domain protein 62	3.064586	2.650703	5.196287	65.538613	63.061079	55.933205
FvH4_4g27170	AGL62_YW_Up	5.19798322397	2.19388925784604e-06	AT1G68300	.	Adenine nucleotide alpha hydrolases-like superfamily protein	0.099222	0.159339	0.648591	8.027916	5.052291	16.145695
FvH4_4g27180	AGL62_YW_Up	1.59466649194207	0.020840710890941	AT1G68300	.	Adenine nucleotide alpha hydrolases-like superfamily protein	580.079939	416.938817	665.694495	1442.946445	1511.075258	1438.530366
FvH4_4g27390	AGL62_YW_Up	2.32600177502281	0.0368502501151755	AT1G25440	.	B-box type zinc finger protein with CCT domain	1.271436	0.448885	1.94646	5.076867	5.956914	4.947725
FvH4_4g27440	AGL62_YW_Up	3.64249227557263	0.000151909266517693	AT2G22540	SVP,AGL22	K-box region and MADS-box transcription factor family protein	0.185617	0.754118	0.370478	5.740539	5.867217	3.069064
FvH4_4g27520	AGL62_YW_Up	2.26963291525909	0.0193525481918442	AT3G25882	NIMIN-2	NIM1-interacting 2	43.697208	57.777981	48.767588	161.528062	147.922209	325.206165
FvH4_4g27560	AGL62_YW_Up	4.6141682870956	9.95863739776269e-18	AT1G68570	.	Major facilitator superfamily protein	2.421628	1.754674	4.992162	71.395906	53.353171	69.696807
FvH4_4g27750	AGL62_YW_Up	2.45627775203589	0.000166153141303865	AT1G68640	PAN	bZIP transcription factor family protein	4.094259	5.772772	4.48216	21.956516	17.699327	29.618276
FvH4_4g28120	AGL62_YW_Up	1.91042260442834	0.000186625884140503	AT1G68820	.	Transmembrane Fragile-X-F-associated protein	7.868511	4.795675	7.25558	20.454753	23.132696	21.892091
FvH4_4g28360	AGL62_YW_Up	3.22017230031699	5.55469162963873e-12	AT3G25620	.	ABC-2 type transporter family protein	4.329885	2.390302	5.29293	36.058558	31.73343	29.385547
FvH4_4g28451	AGL62_YW_Up	5.22807295792982	8.96276482054852e-11	AT3G25600	.	Calcium-binding EF-hand family protein	2.014486	5.671406	5.821469	111.311023	71.218974	260.361183
FvH4_4g28543	AGL62_YW_Up	3.82272030992455	3.55848690299761e-09	AT1G13520	.	Protein of unknown function (DUF1262)	0.593516	0.681276	0.781734	8.601347	5.433465	11.239877
FvH4_4g28552	AGL62_YW_Up	4.25100201674264	4.42940974266527e-07	AT1G13530	.	Protein of unknown function (DUF1262)	0.234499	0.181187	0.75311	6.035657	4.805209	8.479413
FvH4_4g28553	AGL62_YW_Up	2.01217161570019	0.00653245700498203	AT1G13480	.	Protein of unknown function (DUF1262)	33.914127	15.145652	32.336483	93.734057	102.65299	88.815536
FvH4_4g28580	AGL62_YW_Up	4.30238122691652	4.41351557875063e-18	AT3G25590	.	unknown protein; Has 149 Blast hits to 140 proteins in 44 species: Archae - 0; Bacteria - 6; Metazoa - 40; Fungi - 6; Plants - 39; Viruses - 0; Other Eukaryotes - 58 (source: NCBI BLink).	3.232025	1.10695	3.163753	44.574446	40.834754	42.351673
FvH4_4g28720	AGL62_YW_Up	3.80391614209116	0.00691333599421568	AT3G30580	.	unknown protein; BEST Arabidopsis thaliana protein match is: unknown protein (TAIR:AT5G38790.1); Has 75 Blast hits to 75 proteins in 16 species: Archae - 2; Bacteria - 0; Metazoa - 0; Fungi - 2; Plants - 63; Viruses - 0; Other Eukaryotes - 8 (source: NCBI BLink).	0.958432	0	0.538175	8.540548	5.59377	3.693341
FvH4_4g28960	AGL62_YW_Up	2.93240842687145	7.82072422726855e-05	AT3G30390	.	Transmembrane amino acid transporter family protein	2.846519	2.993006	5.122398	20.951422	15.814499	35.854057
FvH4_4g29462	AGL62_YW_Up	2.18800374493188	0.000124660174437976	AT2G26710	BAS1,CYP734A1,CYP72B1	Cytochrome P450 superfamily protein	7.182592	6.061975	10.459475	33.336327	28.726203	32.194471
FvH4_4g29480	AGL62_YW_Up	2.2605302367838	6.62868831227911e-07	AT2G26710	BAS1,CYP734A1,CYP72B1	Cytochrome P450 superfamily protein	5.437033	3.322294	4.027946	15.238669	18.913948	19.447226
FvH4_4g29482	AGL62_YW_Up	4.471902473331	9.7491369825696e-11	AT2G26710	BAS1,CYP734A1,CYP72B1	Cytochrome P450 superfamily protein	3.062047	1.587999	7.572614	73.980965	72.731808	88.491282
FvH4_4g29484	AGL62_YW_Up	2.74356712896345	5.23618314513508e-05	AT2G26710	BAS1,CYP734A1,CYP72B1	Cytochrome P450 superfamily protein	45.282253	23.759334	73.799542	281.419727	284.968293	264.265433
FvH4_4g29560	AGL62_YW_Up	2.04851070961809	0.00349554600761628	.	.	.	7.169747	4.186716	7.29048	23.910977	23.613226	19.974263
FvH4_4g29580	AGL62_YW_Up	6.15223606656382	1.41549989991114e-37	AT2G03720	MRH6	Adenine nucleotide alpha hydrolases-like superfamily protein	0.412341	0.445783	0.823301	37.39712	28.533398	38.717926
FvH4_4g29910	AGL62_YW_Up	1.72326839577338	0.00431470198738192	AT1G13740	AFP2	ABI five binding protein 2	5.646492	6.577913	5.169157	15.417725	19.376421	16.325471
FvH4_4g30030	AGL62_YW_Up	3.72294062254792	0.000124815999215484	AT1G10380	.	Putative membrane lipoprotein	0.227402	0.423412	0.20809	2.108125	3.106182	4.740366
FvH4_4g30100	AGL62_YW_Up	2.85180466686201	0.000320832830223831	AT2G03530	UPS2,ATUPS2	ureide permease 2	2.994665	2.654878	2.103395	11.574807	11.074487	25.961806
FvH4_4g30310	AGL62_YW_Up	2.49321975156184	0.00468859403220786	AT1G26560	BGLU40	beta glucosidase 40	2.94019	6.099382	7.580146	21.283061	24.543052	36.989782
FvH4_4g30460	AGL62_YW_Up	6.15155610093622	0.00163487253345888	AT2G03440	NRP1,ATNRP1	nodulin-related protein 1	0.028062	0	0	0.608764	0.783962	0.443527
FvH4_4g30640	AGL62_YW_Up	4.32432413892396	1.8201982141581e-09	AT2G03340	WRKY3	WRKY DNA-binding protein 3	0.342144	0.244245	0.773457	6.524924	5.531492	11.393875
FvH4_4g30901	AGL62_YW_Up	2.5616242358737	0.0212319845348319	AT4G23160	CRK8	cysteine-rich RLK (RECEPTOR-like protein kinase) 8	2.50648	0.808544	0.607256	6.44927	7.810246	5.87497
FvH4_4g31070	AGL62_YW_Up	5.84310282718525	5.33937544777038e-25	AT1G69490	NAP,ANAC029,ATNAP	NAC-like, activated by AP3/PI	11.911801	10.811854	33.901026	908.467685	844.129382	1074.587621
FvH4_4g31210	AGL62_YW_Up	2.1044699143004	7.60474553257876e-07	AT5G39660	CDF2	cycling DOF factor 2	2.211601	1.751546	2.172089	7.758626	8.344879	7.116717
FvH4_4g31290	AGL62_YW_Up	5.88587378469251	1.66405245055985e-31	AT1G14220	.	Ribonuclease T2 family protein	2.083609	2.379618	4.802543	134.902181	127.665869	215.543862
FvH4_4g31291	AGL62_YW_Up	5.29572069183323	2.11841668870722e-16	AT2G02990	RNS1,ATRNS1	ribonuclease 1	2.329512	5.897533	7.733399	149.521349	133.28483	269.622054
FvH4_4g31350	AGL62_YW_Up	4.97886486186085	2.15911453648602e-09	AT1G69600	ZFHD1,ATHB29,ZHD11	zinc finger homeodomain 1	1.877076	0.660851	5.032072	77.440585	89.288853	41.838021
FvH4_4g31450	AGL62_YW_Up	3.67380002765083	2.80772657219169e-06	AT2G02950	PKS1	phytochrome kinase substrate 1	0.191054	0.235856	0.258674	2.559332	1.742212	3.315417
FvH4_4g31790	AGL62_YW_Up	4.72080705725635	2.78451275976574e-06	AT5G15130	WRKY72,ATWRKY72	WRKY DNA-binding protein 72	0.102024	0.024714	0.192638	2.130406	1.431832	3.656052
FvH4_4g31840	AGL62_YW_Up	3.56859782702235	0.0264516058507725	AT5G56340	ATCRT1	RING/U-box superfamily protein	0.486473	0	1.018824	6.479027	6.629057	2.501642
FvH4_4g31860	AGL62_YW_Up	2.52911645728239	0.000988303241202018	AT5G66900	.	Disease resistance protein (CC-NBS-LRR class) family	0.68041	0.434625	0.653894	3.915891	2.814442	2.147359
FvH4_4g31940	AGL62_YW_Up	2.07659268790314	1.39508884701813e-05	AT1G07040	.	unknown protein; INVOLVED IN: biological_process unknown; LOCATED IN: chloroplast; EXPRESSED IN: 24 plant structures; EXPRESSED DURING: 14 growth stages; BEST Arabidopsis thaliana protein match is: unknown protein (TAIR:AT1G27030.1); Has 540 Blast hits to 538 proteins in 187 species: Archae - 0; Bacteria - 333; Metazoa - 0; Fungi - 0; Plants - 67; Viruses - 0; Other Eukaryotes - 140 (source: NCBI…	28.690716	22.36663	34.792681	112.402599	98.584798	104.877097
FvH4_4g32190	AGL62_YW_Up	2.70104562909673	0.0327818579660939	AT2G01300	.	unknown protein; BEST Arabidopsis thaliana protein match is: unknown protein (TAIR:AT1G15010.1); Has 73 Blast hits to 73 proteins in 12 species: Archae - 0; Bacteria - 0; Metazoa - 0; Fungi - 0; Plants - 73; Viruses - 0; Other Eukaryotes - 0 (source: NCBI BLink).	13.394384	61.65404	37.243305	167.215446	149.600003	337.712285
FvH4_4g32250	AGL62_YW_Up	7.89364996299057	4.31241812364289e-07	AT1G71050	HIPP20	Heavy metal transport/detoxification superfamily protein	0	0.105782	0.101992	6.590909	9.215377	27.69396
FvH4_4g32251	AGL62_YW_Up	5.88961948113993	7.50013130353242e-12	AT1G71050	HIPP20	Heavy metal transport/detoxification superfamily protein	5.058768	3.2325	27.039427	564.951857	644.875739	613.094658
FvH4_4g32260	AGL62_YW_Up	1.99067536694576	0.00037462560785779	AT1G23000	.	Heavy metal transport/detoxification superfamily protein	15.573154	13.460717	10.715499	50.020948	53.176735	36.500819
FvH4_4g32480	AGL62_YW_Up	2.69431244296954	0.0011230612427558	AT1G15000	scpl50	serine carboxypeptidase-like 50	14.730856	8.060614	8.397067	48.949728	34.691144	89.130424
FvH4_4g32510	AGL62_YW_Up	2.15264103331869	1.4130912183525e-09	AT1G30110	ATNUDX25,NUDX25	nudix hydrolase homolog 25	22.715814	24.280154	24.340631	91.801658	90.949441	96.710088
FvH4_4g32520	AGL62_YW_Up	1.58420250444947	0.00330515903792681	AT5G57655	.	xylose isomerase family protein	187.459512	175.492323	215.681299	511.057511	495.007971	517.032088
FvH4_4g32700	AGL62_YW_Up	6.0496373410712	5.98516706861512e-12	AT2G01530	MLP329	MLP-like protein 329	0.239433	0.234414	2.135342	51.737759	47.67808	51.427629
FvH4_4g32750	AGL62_YW_Up	4.52146454056494	2.1726924244333e-30	AT1G70840	MLP31	MLP-like protein 31	9.619666	4.508978	7.600082	119.40456	141.087765	172.45383
FvH4_4g32770	AGL62_YW_Up	4.73710583577448	3.67731425873322e-05	AT1G70840	MLP31	MLP-like protein 31	1.362242	0.29944	6.370581	74.036095	75.59849	37.293135
FvH4_4g32780	AGL62_YW_Up	5.37566162790654	2.46175839174767e-10	AT1G70830	MLP28	MLP-like protein 28	0.781323	0.576206	3.97982	69.633578	78.057788	46.718157
FvH4_4g33011	AGL62_YW_Up	6.26145873070145	3.72335968106198e-21	AT1G14700	PAP3,ATPAP3	purple acid phosphatase 3	1.26689	1.785199	5.938441	194.552504	176.939093	230.698125
FvH4_4g33380	AGL62_YW_Up	3.12919328115674	8.23498814071041e-13	AT1G68020	ATTPS6,TPS6	UDP-Glycosyltransferase / trehalose-phosphatase family protein	23.977083	14.102904	28.039807	181.913308	191.128562	132.787101
FvH4_4g33470	AGL62_YW_Up	2.12594934083756	3.29143654220875e-11	AT3G16857	ARR1,RR1	response regulator 1	9.935048	7.62636	9.55637	32.899941	34.659208	36.126081
FvH4_4g33700	AGL62_YW_Up	4.05916036810372	0.00393347003771908	AT1G09620	.	ATP binding;leucine-tRNA ligases;aminoacyl-tRNA ligases;nucleotide binding;ATP binding;aminoacyl-tRNA ligases	0.025532	0.024685	0.072409	0.49299	0.726666	0.603023
FvH4_4g33740	AGL62_YW_Up	3.77338199948486	7.37641433402054e-12	AT1G03400	.	2-oxoglutarate (2OG) and Fe(II)-dependent oxygenase superfamily protein	4.438262	8.819637	4.932815	74.293264	59.523772	87.473792
FvH4_4g33760	AGL62_YW_Up	4.42695817856713	9.12213049293656e-40	AT1G70670	.	Caleosin-related family protein	32.781042	40.828494	43.842799	634.699938	695.854343	899.173909
FvH4_4g33880	AGL62_YW_Up	1.86455278545188	0.00423805950188839	AT2G01620	MEE11	RNI-like superfamily protein	1.710695	1.311905	1.475545	4.416156	4.515965	5.373551
FvH4_4g33930	AGL62_YW_Up	3.96385334277948	8.06092920318929e-05	AT1G14870	PCR2	PLANT CADMIUM RESISTANCE 2	1.833731	8.323841	3.923057	53.050432	34.330426	108.256131
FvH4_4g34240	AGL62_YW_Up	1.62306122177637	0.00406688371828403	AT4G32180	ATPANK2,PANK2	pantothenate kinase 2	22.375806	21.524342	22.852021	58.429746	56.794052	65.301669
FvH4_4g34241	AGL62_YW_Up	1.66016676569919	0.00912842399918379	AT1G70480	.	Domain of unknown function (DUF220)	28.78478	29.933077	38.861168	94.998337	94.659508	82.267122
FvH4_4g34250	AGL62_YW_Up	2.66163066385183	6.63734360011314e-17	AT1G60420	.	DC1 domain-containing protein	115.362431	93.949442	113.361614	562.004538	543.78542	677.995697
FvH4_4g34360	AGL62_YW_Up	4.43541391586283	0.000640448039772912	AT5G14720	.	Protein kinase superfamily protein	0	0.403981	0.20373	2.494136	3.102534	6.484743
FvH4_4g34550	AGL62_YW_Up	6.07600749858406	0.00315597197521775	AT5G50000	.	Protein kinase superfamily protein	0	0.042775	0.042038	0.481284	0.860286	3.712297
FvH4_4g34620	AGL62_YW_Up	1.66505536860675	0.0244591956726038	AT1G60190	.	ARM repeat superfamily protein	10.073273	6.417947	9.57442	19.794044	25.599469	26.930848
FvH4_4g34800	AGL62_YW_Up	1.84324145667186	0.0486981462917435	AT1G60140	ATTPS10,TPS10	trehalose phosphate synthase	33.943626	61.982429	40.292348	140.884443	165.512091	133.365903
FvH4_4g35050	AGL62_YW_Up	11.701231886255	2.57059037532833e-14	AT1G24100	UGT74B1	UDP-glucosyl transferase 74B1	0	0	0	12.505069	11.687866	36.46028
FvH4_4g35790	AGL62_YW_Up	4.86784905982707	6.66159585456474e-13	AT1G22400	UGT85A1,ATUGT85A1	UDP-Glycosyltransferase superfamily protein	0.273118	0.355637	1.152743	11.674034	17.916145	16.495414
FvH4_4g35860	AGL62_YW_Up	4.89061191456659	3.98221002739668e-12	AT5G60440	AGL62	AGAMOUS-like 62	0.492949	0.584186	1.341035	23.242867	13.798209	25.181291
FvH4_4g35941	AGL62_YW_Up	3.92386935256241	1.74403730116983e-19	AT2G02040	ATPTR2-B,NTR1,PTR2-B,PTR2,ATPTR2	peptide transporter 2	9.773366	5.790191	12.169927	123.701739	102.1137	138.015901
FvH4_4g35980	AGL62_YW_Up	3.11776906309915	7.49506948474626e-12	AT1G14600	.	Homeodomain-like superfamily protein	1.812086	2.094273	3.163255	19.402423	16.874272	17.641704
FvH4_4g36410	AGL62_YW_Up	3.13308981651923	0.00458728620396495	AT2G02220	ATPSKR1,PSKR1	phytosulfokin receptor 1	0.213357	0.206345	0.327955	1.064091	1.516435	3.138768
FvH4_4g36470	AGL62_YW_Up	1.92598077678273	0.00980329151368126	AT4G21215	.	unknown protein; Has 35333 Blast hits to 34131 proteins in 2444 species: Archae - 798; Bacteria - 22429; Metazoa - 974; Fungi - 991; Plants - 531; Viruses - 0; Other Eukaryotes - 9610 (source: NCBI BLink).	11.674556	6.496018	11.404761	37.164577	35.250589	25.629531
FvH4_4g36740	AGL62_YW_Up	3.02087205121441	1.84182121653903e-05	AT5G36120	CCB3,YLMG3,atylmg3	cofactor assembly, complex C (B6F)	1.900979	0.82371	1.674964	8.155328	10.335757	12.548994
FvH4_4g36960	AGL62_YW_Up	3.37830154074703	0.00157784396127176	AT5G23160	.	unknown protein; BEST Arabidopsis thaliana protein match is: unknown protein (TAIR:AT5G08240.1); Has 1807 Blast hits to 1807 proteins in 277 species: Archae - 0; Bacteria - 0; Metazoa - 736; Fungi - 347; Plants - 385; Viruses - 0; Other Eukaryotes - 339 (source: NCBI BLink).	0.19682	0.784241	0.278166	3.801639	2.625301	5.268024
FvH4_4g37300	AGL62_YW_Up	3.01500201113384	1.57775010971985e-08	AT3G19990	.	unknown protein; INVOLVED IN: biological_process unknown; LOCATED IN: chloroplast stroma, chloroplast; EXPRESSED IN: 23 plant structures; EXPRESSED DURING: 13 growth stages; Has 118 Blast hits to 118 proteins in 41 species: Archae - 0; Bacteria - 42; Metazoa - 0; Fungi - 0; Plants - 56; Viruses - 0; Other Eukaryotes - 20 (source: NCBI BLink).	57.616184	58.809258	80.426697	414.496122	337.512296	632.59863
FvH4_5g00150	AGL62_YW_Up	3.55434092946812	6.9274644785313e-15	AT1G12110	NRT1.1,CHL1-1,NRT1,B-1,ATNRT1,CHL1	nitrate transporter 1.1	1.795621	1.92672	1.240456	20.032321	14.367191	16.71978
FvH4_5g00290	AGL62_YW_Up	3.7647762634131	2.03593264905799e-24	AT1G12240	ATBETAFRUCT4,VAC-INV	Glycosyl hydrolases family 32 protein	2.518063	2.791397	3.954968	29.260103	41.04072	41.243728
[truncated: 675 more rows]
