# Supplementary material for: Mechanism of fertilization-induced auxin synthesis in the endosperm for seed and fruit development
Source: Nat Commun. 2022 Jul 9;13:3985. doi: 10.1038/s41467-022-31656-y (PMC9271072; doi:10.1038/s41467-022-31656-y)
Supplement: Supplementary file 10 — Supplementary Data 3 [file 41467_2022_31656_MOESM10_ESM.csv]

GO.ID	Term	Annotated	Significant	Expected	classic	DE
GO:0001101	response to acid chemical	4893	445	269.02	< 1e-30	AGL62_YW_Up (Up in fveagl62 mutant seeds)
GO:0009605	response to external stimulus	6771	554	372.27	9.10E-30	AGL62_YW_Up (Up in fveagl62 mutant seeds)
GO:0009737	response to abscisic acid	2474	269	136.02	1.40E-29	AGL62_YW_Up (Up in fveagl62 mutant seeds)
GO:0009725	response to hormone	5675	481	312.02	4.20E-28	AGL62_YW_Up (Up in fveagl62 mutant seeds)
GO:0009607	response to biotic stimulus	5265	454	289.47	9.30E-28	AGL62_YW_Up (Up in fveagl62 mutant seeds)
GO:0097305	response to alcohol	2674	277	147.02	4.40E-27	AGL62_YW_Up (Up in fveagl62 mutant seeds)
GO:0042221	response to chemical	9625	709	529.19	6.50E-27	AGL62_YW_Up (Up in fveagl62 mutant seeds)
GO:0043207	response to external biotic stimulus	5155	443	283.43	1.50E-26	AGL62_YW_Up (Up in fveagl62 mutant seeds)
GO:0051707	response to other organism	5155	443	283.43	1.50E-26	AGL62_YW_Up (Up in fveagl62 mutant seeds)
GO:0050896	response to stimulus	14250	945	783.48	1.00E-25	AGL62_YW_Up (Up in fveagl62 mutant seeds)
GO:0006952	defense response	5248	445	288.54	2.10E-25	AGL62_YW_Up (Up in fveagl62 mutant seeds)
GO:0009719	response to endogenous stimulus	5964	488	327.91	6.30E-25	AGL62_YW_Up (Up in fveagl62 mutant seeds)
GO:1901700	response to oxygen-containing compound	6490	516	356.83	8.60E-24	AGL62_YW_Up (Up in fveagl62 mutant seeds)
GO:0033993	response to lipid	3671	334	201.83	5.70E-23	AGL62_YW_Up (Up in fveagl62 mutant seeds)
GO:0071229	cellular response to acid chemical	2049	214	112.66	5.40E-21	AGL62_YW_Up (Up in fveagl62 mutant seeds)
GO:0071215	cellular response to abscisic acid stimu...	1015	131	55.81	2.70E-20	AGL62_YW_Up (Up in fveagl62 mutant seeds)
GO:0006950	response to stress	10062	706	553.22	6.60E-20	AGL62_YW_Up (Up in fveagl62 mutant seeds)
GO:0009751	response to salicylic acid	1194	144	65.65	1.60E-19	AGL62_YW_Up (Up in fveagl62 mutant seeds)
GO:0010033	response to organic substance	7520	559	413.46	3.30E-19	AGL62_YW_Up (Up in fveagl62 mutant seeds)
GO:0098542	defense response to other organism	3647	319	200.51	4.40E-19	AGL62_YW_Up (Up in fveagl62 mutant seeds)
GO:0009620	response to fungus	2209	220	121.45	4.50E-19	AGL62_YW_Up (Up in fveagl62 mutant seeds)
GO:0010035	response to inorganic substance	3501	309	192.49	5.40E-19	AGL62_YW_Up (Up in fveagl62 mutant seeds)
GO:0009753	response to jasmonic acid	1126	137	61.91	6.40E-19	AGL62_YW_Up (Up in fveagl62 mutant seeds)
GO:0097306	cellular response to alcohol	1066	132	58.61	6.80E-19	AGL62_YW_Up (Up in fveagl62 mutant seeds)
GO:0009651	response to salt stress	1821	191	100.12	6.90E-19	AGL62_YW_Up (Up in fveagl62 mutant seeds)
GO:0009414	response to water deprivation	1626	176	89.4	8.90E-19	AGL62_YW_Up (Up in fveagl62 mutant seeds)
GO:0009415	response to water	1668	178	91.71	2.30E-18	AGL62_YW_Up (Up in fveagl62 mutant seeds)
GO:0009738	abscisic acid-activated signaling pathwa...	813	109	44.7	3.20E-18	AGL62_YW_Up (Up in fveagl62 mutant seeds)
GO:0009628	response to abiotic stimulus	6907	516	379.75	1.30E-17	AGL62_YW_Up (Up in fveagl62 mutant seeds)
GO:0042742	defense response to bacterium	2154	209	118.43	7.80E-17	AGL62_YW_Up (Up in fveagl62 mutant seeds)
GO:0042493	response to drug	2999	267	164.89	1.10E-16	AGL62_YW_Up (Up in fveagl62 mutant seeds)
GO:0009787	regulation of abscisic acid-activated si...	528	80	29.03	1.20E-16	AGL62_YW_Up (Up in fveagl62 mutant seeds)
GO:1901419	regulation of response to alcohol	528	80	29.03	1.20E-16	AGL62_YW_Up (Up in fveagl62 mutant seeds)
GO:1905957	regulation of cellular response to alcoh...	528	80	29.03	1.20E-16	AGL62_YW_Up (Up in fveagl62 mutant seeds)
GO:0006720	isoprenoid metabolic process	918	113	50.47	4.40E-16	AGL62_YW_Up (Up in fveagl62 mutant seeds)
GO:0008299	isoprenoid biosynthetic process	771	99	42.39	2.20E-15	AGL62_YW_Up (Up in fveagl62 mutant seeds)
GO:0006970	response to osmotic stress	2166	205	119.09	2.30E-15	AGL62_YW_Up (Up in fveagl62 mutant seeds)
GO:0009617	response to bacterium	2800	248	153.95	3.70E-15	AGL62_YW_Up (Up in fveagl62 mutant seeds)
GO:0032870	cellular response to hormone stimulus	3014	262	165.71	4.60E-15	AGL62_YW_Up (Up in fveagl62 mutant seeds)
GO:0046677	response to antibiotic	1879	183	103.31	6.90E-15	AGL62_YW_Up (Up in fveagl62 mutant seeds)
GO:0006629	lipid metabolic process	2348	216	129.09	7.30E-15	AGL62_YW_Up (Up in fveagl62 mutant seeds)
GO:0071396	cellular response to lipid	1767	174	97.15	1.30E-14	AGL62_YW_Up (Up in fveagl62 mutant seeds)
GO:0010817	regulation of hormone levels	1446	150	79.5	1.80E-14	AGL62_YW_Up (Up in fveagl62 mutant seeds)
GO:0042445	hormone metabolic process	947	111	52.07	2.40E-14	AGL62_YW_Up (Up in fveagl62 mutant seeds)
GO:0044255	cellular lipid metabolic process	1958	185	107.65	8.40E-14	AGL62_YW_Up (Up in fveagl62 mutant seeds)
GO:0009820	alkaloid metabolic process	327	55	17.98	1.00E-13	AGL62_YW_Up (Up in fveagl62 mutant seeds)
GO:0008610	lipid biosynthetic process	1543	154	84.84	1.90E-13	AGL62_YW_Up (Up in fveagl62 mutant seeds)
GO:0010200	response to chitin	714	88	39.26	8.80E-13	AGL62_YW_Up (Up in fveagl62 mutant seeds)
GO:0090693	plant organ senescence	667	84	36.67	9.30E-13	AGL62_YW_Up (Up in fveagl62 mutant seeds)
GO:0019748	secondary metabolic process	1382	139	75.98	1.90E-12	AGL62_YW_Up (Up in fveagl62 mutant seeds)
GO:1901701	cellular response to oxygen-containing c...	3017	251	165.88	2.80E-12	AGL62_YW_Up (Up in fveagl62 mutant seeds)
GO:0051704	multi-organism process	7419	520	407.9	3.00E-12	AGL62_YW_Up (Up in fveagl62 mutant seeds)
GO:0009755	hormone-mediated signaling pathway	2258	200	124.15	3.40E-12	AGL62_YW_Up (Up in fveagl62 mutant seeds)
GO:0071495	cellular response to endogenous stimulus	3364	270	184.96	1.80E-11	AGL62_YW_Up (Up in fveagl62 mutant seeds)
GO:0009611	response to wounding	1235	125	67.9	1.80E-11	AGL62_YW_Up (Up in fveagl62 mutant seeds)
GO:0010150	leaf senescence	640	78	35.19	3.20E-11	AGL62_YW_Up (Up in fveagl62 mutant seeds)
GO:0007568	aging	1114	115	61.25	3.80E-11	AGL62_YW_Up (Up in fveagl62 mutant seeds)
GO:0009821	alkaloid biosynthetic process	179	35	9.84	4.50E-11	AGL62_YW_Up (Up in fveagl62 mutant seeds)
GO:0016137	glycoside metabolic process	227	40	12.48	5.60E-11	AGL62_YW_Up (Up in fveagl62 mutant seeds)
GO:0002238	response to molecule of fungal origin	256	42	14.08	1.90E-10	AGL62_YW_Up (Up in fveagl62 mutant seeds)
GO:0042440	pigment metabolic process	606	73	33.32	2.40E-10	AGL62_YW_Up (Up in fveagl62 mutant seeds)
GO:0014070	response to organic cyclic compound	2568	213	141.19	2.70E-10	AGL62_YW_Up (Up in fveagl62 mutant seeds)
GO:0050832	defense response to fungus	1483	139	81.54	2.80E-10	AGL62_YW_Up (Up in fveagl62 mutant seeds)
GO:0071281	cellular response to iron ion	48	17	2.64	2.90E-10	AGL62_YW_Up (Up in fveagl62 mutant seeds)
GO:0009739	response to gibberellin	736	83	40.47	3.70E-10	AGL62_YW_Up (Up in fveagl62 mutant seeds)
GO:0006082	organic acid metabolic process	2689	220	147.84	4.30E-10	AGL62_YW_Up (Up in fveagl62 mutant seeds)
GO:0009416	response to light stimulus	2721	222	149.6	4.50E-10	AGL62_YW_Up (Up in fveagl62 mutant seeds)
GO:0016138	glycoside biosynthetic process	168	32	9.24	6.10E-10	AGL62_YW_Up (Up in fveagl62 mutant seeds)
GO:0006721	terpenoid metabolic process	669	77	36.78	6.40E-10	AGL62_YW_Up (Up in fveagl62 mutant seeds)
GO:0070887	cellular response to chemical stimulus	5232	377	287.66	9.50E-10	AGL62_YW_Up (Up in fveagl62 mutant seeds)
GO:0043436	oxoacid metabolic process	2664	216	146.47	1.40E-09	AGL62_YW_Up (Up in fveagl62 mutant seeds)
GO:1901657	glycosyl compound metabolic process	725	80	39.86	2.10E-09	AGL62_YW_Up (Up in fveagl62 mutant seeds)
GO:0032787	monocarboxylic acid metabolic process	1359	127	74.72	2.10E-09	AGL62_YW_Up (Up in fveagl62 mutant seeds)
GO:0042538	hyperosmotic salinity response	249	39	13.69	3.30E-09	AGL62_YW_Up (Up in fveagl62 mutant seeds)
GO:0006972	hyperosmotic response	313	45	17.21	3.40E-09	AGL62_YW_Up (Up in fveagl62 mutant seeds)
GO:0009991	response to extracellular stimulus	1302	122	71.58	3.90E-09	AGL62_YW_Up (Up in fveagl62 mutant seeds)
GO:0009812	flavonoid metabolic process	599	69	32.93	4.90E-09	AGL62_YW_Up (Up in fveagl62 mutant seeds)
GO:1901659	glycosyl compound biosynthetic process	376	50	20.67	6.80E-09	AGL62_YW_Up (Up in fveagl62 mutant seeds)
GO:0009314	response to radiation	2827	223	155.43	7.90E-09	AGL62_YW_Up (Up in fveagl62 mutant seeds)
GO:0046246	terpene biosynthetic process	216	35	11.88	8.60E-09	AGL62_YW_Up (Up in fveagl62 mutant seeds)
GO:0044550	secondary metabolite biosynthetic proces...	935	94	51.41	9.70E-09	AGL62_YW_Up (Up in fveagl62 mutant seeds)
GO:0048367	shoot system development	3270	250	179.79	1.40E-08	AGL62_YW_Up (Up in fveagl62 mutant seeds)
GO:0046149	pigment catabolic process	53	16	2.91	1.40E-08	AGL62_YW_Up (Up in fveagl62 mutant seeds)
GO:0042214	terpene metabolic process	251	38	13.8	1.40E-08	AGL62_YW_Up (Up in fveagl62 mutant seeds)
GO:0009788	negative regulation of abscisic acid-act...	242	37	13.31	1.60E-08	AGL62_YW_Up (Up in fveagl62 mutant seeds)
GO:1901420	negative regulation of response to alcoh...	242	37	13.31	1.60E-08	AGL62_YW_Up (Up in fveagl62 mutant seeds)
GO:1905958	negative regulation of cellular response...	242	37	13.31	1.60E-08	AGL62_YW_Up (Up in fveagl62 mutant seeds)
GO:0016114	terpenoid biosynthetic process	469	57	25.79	1.70E-08	AGL62_YW_Up (Up in fveagl62 mutant seeds)
GO:0009636	response to toxic substance	947	94	52.07	1.80E-08	AGL62_YW_Up (Up in fveagl62 mutant seeds)
GO:0044242	cellular lipid catabolic process	332	45	18.25	2.10E-08	AGL62_YW_Up (Up in fveagl62 mutant seeds)
GO:0009814	defense response, incompatible interacti...	1134	107	62.35	2.70E-08	AGL62_YW_Up (Up in fveagl62 mutant seeds)
GO:0009835	fruit ripening	128	25	7.04	2.70E-08	AGL62_YW_Up (Up in fveagl62 mutant seeds)
GO:0099402	plant organ development	3818	282	209.92	3.40E-08	AGL62_YW_Up (Up in fveagl62 mutant seeds)
GO:1901615	organic hydroxy compound metabolic proce...	1128	106	62.02	3.80E-08	AGL62_YW_Up (Up in fveagl62 mutant seeds)
GO:0009723	response to ethylene	777	80	42.72	4.60E-08	AGL62_YW_Up (Up in fveagl62 mutant seeds)
GO:0010039	response to iron ion	106	22	5.83	5.80E-08	AGL62_YW_Up (Up in fveagl62 mutant seeds)
GO:0008300	isoprenoid catabolic process	135	25	7.42	8.00E-08	AGL62_YW_Up (Up in fveagl62 mutant seeds)
GO:0080148	negative regulation of response to water...	68	17	3.74	1.10E-07	AGL62_YW_Up (Up in fveagl62 mutant seeds)
GO:0031668	cellular response to extracellular stimu...	890	87	48.93	1.20E-07	AGL62_YW_Up (Up in fveagl62 mutant seeds)
GO:0006979	response to oxidative stress	1483	128	81.54	1.90E-07	AGL62_YW_Up (Up in fveagl62 mutant seeds)
GO:0009813	flavonoid biosynthetic process	492	56	27.05	2.10E-07	AGL62_YW_Up (Up in fveagl62 mutant seeds)
GO:2000070	regulation of response to water deprivat...	257	36	14.13	2.40E-07	AGL62_YW_Up (Up in fveagl62 mutant seeds)
GO:0016115	terpenoid catabolic process	125	23	6.87	3.00E-07	AGL62_YW_Up (Up in fveagl62 mutant seeds)
GO:0006787	porphyrin-containing compound catabolic ...	43	13	2.36	3.10E-07	AGL62_YW_Up (Up in fveagl62 mutant seeds)
GO:0033015	tetrapyrrole catabolic process	43	13	2.36	3.10E-07	AGL62_YW_Up (Up in fveagl62 mutant seeds)
GO:0071496	cellular response to external stimulus	943	89	51.85	4.10E-07	AGL62_YW_Up (Up in fveagl62 mutant seeds)
GO:0009816	defense response to bacterium, incompati...	368	45	20.23	4.50E-07	AGL62_YW_Up (Up in fveagl62 mutant seeds)
GO:0042537	benzene-containing compound metabolic pr...	276	37	15.17	5.00E-07	AGL62_YW_Up (Up in fveagl62 mutant seeds)
GO:0009698	phenylpropanoid metabolic process	757	75	41.62	5.60E-07	AGL62_YW_Up (Up in fveagl62 mutant seeds)
GO:0006805	xenobiotic metabolic process	130	23	7.15	6.10E-07	AGL62_YW_Up (Up in fveagl62 mutant seeds)
GO:0009699	phenylpropanoid biosynthetic process	679	69	37.33	6.40E-07	AGL62_YW_Up (Up in fveagl62 mutant seeds)
GO:0009624	response to nematode	473	53	26.01	7.10E-07	AGL62_YW_Up (Up in fveagl62 mutant seeds)
GO:0010038	response to metal ion	1597	133	87.8	8.00E-07	AGL62_YW_Up (Up in fveagl62 mutant seeds)
GO:0046482	para-aminobenzoic acid metabolic process	27	10	1.48	8.70E-07	AGL62_YW_Up (Up in fveagl62 mutant seeds)
GO:0016098	monoterpenoid metabolic process	105	20	5.77	9.80E-07	AGL62_YW_Up (Up in fveagl62 mutant seeds)
GO:0016099	monoterpenoid biosynthetic process	105	20	5.77	9.80E-07	AGL62_YW_Up (Up in fveagl62 mutant seeds)
GO:0016042	lipid catabolic process	428	49	23.53	1.00E-06	AGL62_YW_Up (Up in fveagl62 mutant seeds)
GO:0044282	small molecule catabolic process	557	59	30.62	1.10E-06	AGL62_YW_Up (Up in fveagl62 mutant seeds)
GO:0045087	innate immune response	2360	182	129.75	1.10E-06	AGL62_YW_Up (Up in fveagl62 mutant seeds)
GO:1900992	(-)-secologanin metabolic process	48	13	2.64	1.20E-06	AGL62_YW_Up (Up in fveagl62 mutant seeds)
GO:1900994	(-)-secologanin biosynthetic process	48	13	2.64	1.20E-06	AGL62_YW_Up (Up in fveagl62 mutant seeds)
GO:0016134	saponin metabolic process	108	20	5.94	1.60E-06	AGL62_YW_Up (Up in fveagl62 mutant seeds)
GO:0016135	saponin biosynthetic process	108	20	5.94	1.60E-06	AGL62_YW_Up (Up in fveagl62 mutant seeds)
GO:0015996	chlorophyll catabolic process	42	12	2.31	1.70E-06	AGL62_YW_Up (Up in fveagl62 mutant seeds)
GO:0018958	phenol-containing compound metabolic pro...	362	43	19.9	1.70E-06	AGL62_YW_Up (Up in fveagl62 mutant seeds)
GO:0046148	pigment biosynthetic process	501	54	27.55	1.90E-06	AGL62_YW_Up (Up in fveagl62 mutant seeds)
GO:0035834	indole alkaloid metabolic process	129	22	7.09	2.00E-06	AGL62_YW_Up (Up in fveagl62 mutant seeds)
GO:0002213	defense response to insect	202	29	11.11	2.10E-06	AGL62_YW_Up (Up in fveagl62 mutant seeds)
GO:0042446	hormone biosynthetic process	491	53	27	2.20E-06	AGL62_YW_Up (Up in fveagl62 mutant seeds)
GO:0071475	cellular hyperosmotic salinity response	36	11	1.98	2.20E-06	AGL62_YW_Up (Up in fveagl62 mutant seeds)
GO:0080053	response to phenylalanine	43	12	2.36	2.30E-06	AGL62_YW_Up (Up in fveagl62 mutant seeds)
GO:0048364	root development	2120	165	116.56	2.30E-06	AGL62_YW_Up (Up in fveagl62 mutant seeds)
GO:0009733	response to auxin	1274	109	70.05	2.50E-06	AGL62_YW_Up (Up in fveagl62 mutant seeds)
GO:0080024	indolebutyric acid metabolic process	30	10	1.65	2.70E-06	AGL62_YW_Up (Up in fveagl62 mutant seeds)
GO:0022622	root system development	2126	165	116.89	2.70E-06	AGL62_YW_Up (Up in fveagl62 mutant seeds)
GO:0016999	antibiotic metabolic process	495	53	27.22	2.80E-06	AGL62_YW_Up (Up in fveagl62 mutant seeds)
GO:0016131	brassinosteroid metabolic process	152	24	8.36	2.90E-06	AGL62_YW_Up (Up in fveagl62 mutant seeds)
GO:0006955	immune response	2793	207	153.56	3.00E-06	AGL62_YW_Up (Up in fveagl62 mutant seeds)
GO:0010243	response to organonitrogen compound	1609	131	88.46	3.20E-06	AGL62_YW_Up (Up in fveagl62 mutant seeds)
GO:0010118	stomatal movement	725	70	39.86	3.30E-06	AGL62_YW_Up (Up in fveagl62 mutant seeds)
GO:0007154	cell communication	5913	394	325.1	3.60E-06	AGL62_YW_Up (Up in fveagl62 mutant seeds)
GO:0042939	tripeptide transport	77	16	4.23	3.60E-06	AGL62_YW_Up (Up in fveagl62 mutant seeds)
GO:0019752	carboxylic acid metabolic process	2325	177	127.83	3.70E-06	AGL62_YW_Up (Up in fveagl62 mutant seeds)
GO:0055075	potassium ion homeostasis	114	20	6.27	3.70E-06	AGL62_YW_Up (Up in fveagl62 mutant seeds)
GO:0046184	aldehyde biosynthetic process	69	15	3.79	4.00E-06	AGL62_YW_Up (Up in fveagl62 mutant seeds)
GO:0046395	carboxylic acid catabolic process	362	42	19.9	4.20E-06	AGL62_YW_Up (Up in fveagl62 mutant seeds)
GO:0033075	isoquinoline alkaloid biosynthetic proce...	78	16	4.29	4.30E-06	AGL62_YW_Up (Up in fveagl62 mutant seeds)
GO:0016054	organic acid catabolic process	363	42	19.96	4.50E-06	AGL62_YW_Up (Up in fveagl62 mutant seeds)
GO:1901804	beta-glucoside metabolic process	88	17	4.84	5.10E-06	AGL62_YW_Up (Up in fveagl62 mutant seeds)
GO:0010271	regulation of chlorophyll catabolic proc...	20	8	1.1	5.70E-06	AGL62_YW_Up (Up in fveagl62 mutant seeds)
GO:1901404	regulation of tetrapyrrole catabolic pro...	20	8	1.1	5.70E-06	AGL62_YW_Up (Up in fveagl62 mutant seeds)
GO:0080052	response to histidine	47	12	2.58	6.30E-06	AGL62_YW_Up (Up in fveagl62 mutant seeds)
GO:0031667	response to nutrient levels	1124	97	61.8	6.40E-06	AGL62_YW_Up (Up in fveagl62 mutant seeds)
GO:0043290	apocarotenoid catabolic process	15	7	0.82	6.50E-06	AGL62_YW_Up (Up in fveagl62 mutant seeds)
GO:0046345	abscisic acid catabolic process	15	7	0.82	6.50E-06	AGL62_YW_Up (Up in fveagl62 mutant seeds)
GO:0071310	cellular response to organic substance	4326	298	237.85	7.40E-06	AGL62_YW_Up (Up in fveagl62 mutant seeds)
GO:0016128	phytosteroid metabolic process	183	26	10.06	8.40E-06	AGL62_YW_Up (Up in fveagl62 mutant seeds)
GO:0006812	cation transport	1250	105	68.73	8.60E-06	AGL62_YW_Up (Up in fveagl62 mutant seeds)
GO:0006790	sulfur compound metabolic process	946	84	52.01	9.60E-06	AGL62_YW_Up (Up in fveagl62 mutant seeds)
GO:0036294	cellular response to decreased oxygen le...	278	34	15.28	1.10E-05	AGL62_YW_Up (Up in fveagl62 mutant seeds)
GO:0016107	sesquiterpenoid catabolic process	16	7	0.88	1.10E-05	AGL62_YW_Up (Up in fveagl62 mutant seeds)
GO:0010016	shoot system morphogenesis	878	79	48.27	1.10E-05	AGL62_YW_Up (Up in fveagl62 mutant seeds)
GO:0016101	diterpenoid metabolic process	243	31	13.36	1.10E-05	AGL62_YW_Up (Up in fveagl62 mutant seeds)
GO:0048366	leaf development	1530	123	84.12	1.20E-05	AGL62_YW_Up (Up in fveagl62 mutant seeds)
GO:0042631	cellular response to water deprivation	165	24	9.07	1.20E-05	AGL62_YW_Up (Up in fveagl62 mutant seeds)
GO:0071370	cellular response to gibberellin stimulu...	329	38	18.09	1.30E-05	AGL62_YW_Up (Up in fveagl62 mutant seeds)
GO:0098754	detoxification	317	37	17.43	1.30E-05	AGL62_YW_Up (Up in fveagl62 mutant seeds)
GO:0048827	phyllome development	2186	165	120.19	1.30E-05	AGL62_YW_Up (Up in fveagl62 mutant seeds)
GO:0071241	cellular response to inorganic substance	342	39	18.8	1.40E-05	AGL62_YW_Up (Up in fveagl62 mutant seeds)
GO:0033076	isoquinoline alkaloid metabolic process	85	16	4.67	1.40E-05	AGL62_YW_Up (Up in fveagl62 mutant seeds)
GO:0015672	monovalent inorganic cation transport	510	52	28.04	1.40E-05	AGL62_YW_Up (Up in fveagl62 mutant seeds)
GO:0042938	dipeptide transport	59	13	3.24	1.50E-05	AGL62_YW_Up (Up in fveagl62 mutant seeds)
GO:0071462	cellular response to water stimulus	168	24	9.24	1.70E-05	AGL62_YW_Up (Up in fveagl62 mutant seeds)
GO:0006968	cellular defense response	60	13	3.3	1.80E-05	AGL62_YW_Up (Up in fveagl62 mutant seeds)
GO:1901806	beta-glucoside biosynthetic process	60	13	3.3	1.80E-05	AGL62_YW_Up (Up in fveagl62 mutant seeds)
GO:0009404	toxin metabolic process	169	24	9.29	1.90E-05	AGL62_YW_Up (Up in fveagl62 mutant seeds)
GO:0042594	response to starvation	749	69	41.18	1.90E-05	AGL62_YW_Up (Up in fveagl62 mutant seeds)
GO:0071474	cellular hyperosmotic response	44	11	2.42	1.90E-05	AGL62_YW_Up (Up in fveagl62 mutant seeds)
GO:0009740	gibberellic acid mediated signaling path...	311	36	17.1	2.10E-05	AGL62_YW_Up (Up in fveagl62 mutant seeds)
GO:0016102	diterpenoid biosynthetic process	138	21	7.59	2.10E-05	AGL62_YW_Up (Up in fveagl62 mutant seeds)
GO:0046777	protein autophosphorylation	996	86	54.76	2.10E-05	AGL62_YW_Up (Up in fveagl62 mutant seeds)
GO:0071236	cellular response to antibiotic	613	59	33.7	2.10E-05	AGL62_YW_Up (Up in fveagl62 mutant seeds)
GO:0042128	nitrate assimilation	61	13	3.35	2.20E-05	AGL62_YW_Up (Up in fveagl62 mutant seeds)
GO:0071453	cellular response to oxygen levels	300	35	16.49	2.30E-05	AGL62_YW_Up (Up in fveagl62 mutant seeds)
GO:0043201	response to leucine	53	12	2.91	2.40E-05	AGL62_YW_Up (Up in fveagl62 mutant seeds)
GO:0070482	response to oxygen levels	575	56	31.61	2.50E-05	AGL62_YW_Up (Up in fveagl62 mutant seeds)
GO:0010476	gibberellin mediated signaling pathway	327	37	17.98	2.70E-05	AGL62_YW_Up (Up in fveagl62 mutant seeds)
GO:0071695	anatomical structure maturation	872	77	47.94	2.70E-05	AGL62_YW_Up (Up in fveagl62 mutant seeds)
GO:0071446	cellular response to salicylic acid stim...	391	42	21.5	2.70E-05	AGL62_YW_Up (Up in fveagl62 mutant seeds)
GO:0042126	nitrate metabolic process	63	13	3.46	3.10E-05	AGL62_YW_Up (Up in fveagl62 mutant seeds)
GO:0072329	monocarboxylic acid catabolic process	197	26	10.83	3.10E-05	AGL62_YW_Up (Up in fveagl62 mutant seeds)
GO:0009267	cellular response to starvation	597	57	32.82	3.70E-05	AGL62_YW_Up (Up in fveagl62 mutant seeds)
GO:0035690	cellular response to drug	810	72	44.53	4.00E-05	AGL62_YW_Up (Up in fveagl62 mutant seeds)
GO:0071456	cellular response to hypoxia	272	32	14.95	4.30E-05	AGL62_YW_Up (Up in fveagl62 mutant seeds)
GO:0006081	cellular aldehyde metabolic process	236	29	12.98	4.40E-05	AGL62_YW_Up (Up in fveagl62 mutant seeds)
GO:0071466	cellular response to xenobiotic stimulus	167	23	9.18	4.50E-05	AGL62_YW_Up (Up in fveagl62 mutant seeds)
GO:0071248	cellular response to metal ion	225	28	12.37	4.70E-05	AGL62_YW_Up (Up in fveagl62 mutant seeds)
GO:0040034	regulation of development, heterochronic	226	28	12.43	5.10E-05	AGL62_YW_Up (Up in fveagl62 mutant seeds)
GO:0017144	drug metabolic process	1752	134	96.33	5.20E-05	AGL62_YW_Up (Up in fveagl62 mutant seeds)
GO:0080167	response to karrikin	577	55	31.72	5.20E-05	AGL62_YW_Up (Up in fveagl62 mutant seeds)
GO:0009937	regulation of gibberellic acid mediated ...	169	23	9.29	5.40E-05	AGL62_YW_Up (Up in fveagl62 mutant seeds)
GO:0015824	proline transport	14	6	0.77	5.60E-05	AGL62_YW_Up (Up in fveagl62 mutant seeds)
GO:0051716	cellular response to stimulus	8337	522	458.37	6.40E-05	AGL62_YW_Up (Up in fveagl62 mutant seeds)
GO:0006857	oligopeptide transport	96	16	5.28	6.50E-05	AGL62_YW_Up (Up in fveagl62 mutant seeds)
GO:0009696	salicylic acid metabolic process	127	19	6.98	6.50E-05	AGL62_YW_Up (Up in fveagl62 mutant seeds)
GO:0050665	hydrogen peroxide biosynthetic process	34	9	1.87	6.70E-05	AGL62_YW_Up (Up in fveagl62 mutant seeds)
GO:0036293	response to decreased oxygen levels	541	52	29.74	6.70E-05	AGL62_YW_Up (Up in fveagl62 mutant seeds)
GO:0010119	regulation of stomatal movement	394	41	21.66	7.00E-05	AGL62_YW_Up (Up in fveagl62 mutant seeds)
GO:0046283	anthocyanin-containing compound metaboli...	267	31	14.68	7.20E-05	AGL62_YW_Up (Up in fveagl62 mutant seeds)
GO:0015979	photosynthesis	292	33	16.05	7.20E-05	AGL62_YW_Up (Up in fveagl62 mutant seeds)
GO:0000302	response to reactive oxygen species	815	71	44.81	8.50E-05	AGL62_YW_Up (Up in fveagl62 mutant seeds)
GO:0042430	indole-containing compound metabolic pro...	272	31	14.95	0.0001	AGL62_YW_Up (Up in fveagl62 mutant seeds)
GO:0071941	nitrogen cycle metabolic process	71	13	3.9	0.00012	AGL62_YW_Up (Up in fveagl62 mutant seeds)
GO:0031347	regulation of defense response	1847	138	101.55	0.00012	AGL62_YW_Up (Up in fveagl62 mutant seeds)
GO:0021700	developmental maturation	1031	85	56.69	0.00012	AGL62_YW_Up (Up in fveagl62 mutant seeds)
GO:0009685	gibberellin metabolic process	155	21	8.52	0.00012	AGL62_YW_Up (Up in fveagl62 mutant seeds)
GO:0009410	response to xenobiotic stimulus	300	33	16.49	0.00012	AGL62_YW_Up (Up in fveagl62 mutant seeds)
GO:0051194	positive regulation of cofactor metaboli...	81	14	4.45	0.00012	AGL62_YW_Up (Up in fveagl62 mutant seeds)
GO:0006778	porphyrin-containing compound metabolic ...	179	23	9.84	0.00013	AGL62_YW_Up (Up in fveagl62 mutant seeds)
GO:1900150	regulation of defense response to fungus	264	30	14.51	0.00014	AGL62_YW_Up (Up in fveagl62 mutant seeds)
GO:0046885	regulation of hormone biosynthetic proce...	203	25	11.16	0.00014	AGL62_YW_Up (Up in fveagl62 mutant seeds)
GO:1901698	response to nitrogen compound	1918	142	105.45	0.00014	AGL62_YW_Up (Up in fveagl62 mutant seeds)
GO:1902600	proton transmembrane transport	216	26	11.88	0.00015	AGL62_YW_Up (Up in fveagl62 mutant seeds)
GO:0009690	cytokinin metabolic process	73	13	4.01	0.00016	AGL62_YW_Up (Up in fveagl62 mutant seeds)
GO:0002831	regulation of response to biotic stimulu...	774	67	42.56	0.00016	AGL62_YW_Up (Up in fveagl62 mutant seeds)
GO:0015994	chlorophyll metabolic process	147	20	8.08	0.00016	AGL62_YW_Up (Up in fveagl62 mutant seeds)
GO:0009744	response to sucrose	292	32	16.05	0.00016	AGL62_YW_Up (Up in fveagl62 mutant seeds)
GO:0009701	isoflavonoid phytoalexin biosynthetic pr...	3	3	0.16	0.00017	AGL62_YW_Up (Up in fveagl62 mutant seeds)
GO:0046289	isoflavonoid phytoalexin metabolic proce...	3	3	0.16	0.00017	AGL62_YW_Up (Up in fveagl62 mutant seeds)
GO:0071395	cellular response to jasmonic acid stimu...	451	44	24.8	0.00017	AGL62_YW_Up (Up in fveagl62 mutant seeds)
GO:1902456	regulation of stomatal opening	104	16	5.72	0.00017	AGL62_YW_Up (Up in fveagl62 mutant seeds)
GO:0035094	response to nicotine	11	5	0.6	0.00017	AGL62_YW_Up (Up in fveagl62 mutant seeds)
GO:0006811	ion transport	1944	143	106.88	0.00018	AGL62_YW_Up (Up in fveagl62 mutant seeds)
GO:0034285	response to disaccharide	294	32	16.16	0.00019	AGL62_YW_Up (Up in fveagl62 mutant seeds)
GO:0090567	reproductive shoot system development	2010	147	110.51	0.00019	AGL62_YW_Up (Up in fveagl62 mutant seeds)
GO:0010373	negative regulation of gibberellin biosy...	17	6	0.93	0.0002	AGL62_YW_Up (Up in fveagl62 mutant seeds)
GO:0033013	tetrapyrrole metabolic process	184	23	10.12	0.0002	AGL62_YW_Up (Up in fveagl62 mutant seeds)
GO:2001057	reactive nitrogen species metabolic proc...	127	18	6.98	0.0002	AGL62_YW_Up (Up in fveagl62 mutant seeds)
GO:0043200	response to amino acid	209	25	11.49	0.00022	AGL62_YW_Up (Up in fveagl62 mutant seeds)
GO:0016139	glycoside catabolic process	24	7	1.32	0.00023	AGL62_YW_Up (Up in fveagl62 mutant seeds)
GO:0031669	cellular response to nutrient levels	711	62	39.09	0.00023	AGL62_YW_Up (Up in fveagl62 mutant seeds)
GO:0009735	response to cytokinin	350	36	19.24	0.00024	AGL62_YW_Up (Up in fveagl62 mutant seeds)
GO:0090056	regulation of chlorophyll metabolic proc...	76	13	4.18	0.00024	AGL62_YW_Up (Up in fveagl62 mutant seeds)
GO:0007165	signal transduction	4989	325	274.3	0.00024	AGL62_YW_Up (Up in fveagl62 mutant seeds)
GO:1900425	negative regulation of defense response ...	140	19	7.7	0.00024	AGL62_YW_Up (Up in fveagl62 mutant seeds)
GO:1990069	stomatal opening	118	17	6.49	0.00025	AGL62_YW_Up (Up in fveagl62 mutant seeds)
GO:1901002	positive regulation of response to salt ...	152	20	8.36	0.00026	AGL62_YW_Up (Up in fveagl62 mutant seeds)
GO:0000741	karyogamy	108	16	5.94	0.00027	AGL62_YW_Up (Up in fveagl62 mutant seeds)
GO:0010184	cytokinin transport	7	4	0.38	0.00028	AGL62_YW_Up (Up in fveagl62 mutant seeds)
GO:0010167	response to nitrate	98	15	5.39	0.00029	AGL62_YW_Up (Up in fveagl62 mutant seeds)
GO:0009867	jasmonic acid mediated signaling pathway	435	42	23.92	0.0003	AGL62_YW_Up (Up in fveagl62 mutant seeds)
GO:0009409	response to cold	1495	113	82.2	0.00032	AGL62_YW_Up (Up in fveagl62 mutant seeds)
GO:0044281	small molecule metabolic process	3785	253	208.1	0.00033	AGL62_YW_Up (Up in fveagl62 mutant seeds)
GO:0009759	indole glucosinolate biosynthetic proces...	50	10	2.75	0.00033	AGL62_YW_Up (Up in fveagl62 mutant seeds)
GO:0009718	anthocyanin-containing compound biosynth...	203	24	11.16	0.00034	AGL62_YW_Up (Up in fveagl62 mutant seeds)
GO:0046164	alcohol catabolic process	69	12	3.79	0.00035	AGL62_YW_Up (Up in fveagl62 mutant seeds)
GO:1901401	regulation of tetrapyrrole metabolic pro...	79	13	4.34	0.00035	AGL62_YW_Up (Up in fveagl62 mutant seeds)
GO:0071214	cellular response to abiotic stimulus	1053	84	57.89	0.00038	AGL62_YW_Up (Up in fveagl62 mutant seeds)
GO:0104004	cellular response to environmental stimu...	1053	84	57.89	0.00038	AGL62_YW_Up (Up in fveagl62 mutant seeds)
GO:0016036	cellular response to phosphate starvatio...	205	24	11.27	0.0004	AGL62_YW_Up (Up in fveagl62 mutant seeds)
GO:0052542	defense response by callose deposition	170	21	9.35	0.00044	AGL62_YW_Up (Up in fveagl62 mutant seeds)
GO:0035835	indole alkaloid biosynthetic process	61	11	3.35	0.00044	AGL62_YW_Up (Up in fveagl62 mutant seeds)
GO:1901847	nicotinate metabolic process	13	5	0.71	0.00044	AGL62_YW_Up (Up in fveagl62 mutant seeds)
GO:1905582	response to mannose	13	5	0.71	0.00044	AGL62_YW_Up (Up in fveagl62 mutant seeds)
GO:0010197	polar nucleus fusion	102	15	5.61	0.00045	AGL62_YW_Up (Up in fveagl62 mutant seeds)
GO:0009686	gibberellin biosynthetic process	113	16	6.21	0.00045	AGL62_YW_Up (Up in fveagl62 mutant seeds)
GO:0001666	response to hypoxia	486	45	26.72	0.00046	AGL62_YW_Up (Up in fveagl62 mutant seeds)
GO:0018874	benzoate metabolic process	27	7	1.48	0.0005	AGL62_YW_Up (Up in fveagl62 mutant seeds)
GO:0048573	photoperiodism, flowering	531	48	29.19	0.00052	AGL62_YW_Up (Up in fveagl62 mutant seeds)
GO:0015706	nitrate transport	93	14	5.11	0.00054	AGL62_YW_Up (Up in fveagl62 mutant seeds)
GO:0045827	negative regulation of isoprenoid metabo...	20	6	1.1	0.00054	AGL62_YW_Up (Up in fveagl62 mutant seeds)
GO:0009789	positive regulation of abscisic acid-act...	198	23	10.89	0.00058	AGL62_YW_Up (Up in fveagl62 mutant seeds)
GO:1901421	positive regulation of response to alcoh...	198	23	10.89	0.00058	AGL62_YW_Up (Up in fveagl62 mutant seeds)
GO:1905959	positive regulation of cellular response...	198	23	10.89	0.00058	AGL62_YW_Up (Up in fveagl62 mutant seeds)
GO:0009932	cell tip growth	563	50	30.95	0.00059	AGL62_YW_Up (Up in fveagl62 mutant seeds)
GO:0008202	steroid metabolic process	409	39	22.49	0.00061	AGL62_YW_Up (Up in fveagl62 mutant seeds)
GO:0030001	metal ion transport	918	74	50.47	0.00062	AGL62_YW_Up (Up in fveagl62 mutant seeds)
GO:0002832	negative regulation of response to bioti...	187	22	10.28	0.00064	AGL62_YW_Up (Up in fveagl62 mutant seeds)
GO:1902074	response to salt	151	19	8.3	0.00064	AGL62_YW_Up (Up in fveagl62 mutant seeds)
GO:0052315	phytoalexin biosynthetic process	84	13	4.62	0.00064	AGL62_YW_Up (Up in fveagl62 mutant seeds)
GO:0055088	lipid homeostasis	263	28	14.46	0.00065	AGL62_YW_Up (Up in fveagl62 mutant seeds)
GO:0010728	regulation of hydrogen peroxide biosynth...	14	5	0.77	0.00066	AGL62_YW_Up (Up in fveagl62 mutant seeds)
GO:0010729	positive regulation of hydrogen peroxide...	14	5	0.77	0.00066	AGL62_YW_Up (Up in fveagl62 mutant seeds)
GO:1902584	positive regulation of response to water...	117	16	6.43	0.00067	AGL62_YW_Up (Up in fveagl62 mutant seeds)
GO:0048506	regulation of timing of meristematic pha...	188	22	10.34	0.00068	AGL62_YW_Up (Up in fveagl62 mutant seeds)
GO:0048510	regulation of timing of transition from ...	188	22	10.34	0.00068	AGL62_YW_Up (Up in fveagl62 mutant seeds)
GO:1901616	organic hydroxy compound catabolic proce...	118	16	6.49	0.00074	AGL62_YW_Up (Up in fveagl62 mutant seeds)
GO:0009407	toxin catabolic process	65	11	3.57	0.00077	AGL62_YW_Up (Up in fveagl62 mutant seeds)
GO:1900424	regulation of defense response to bacter...	401	38	22.05	0.0008	AGL62_YW_Up (Up in fveagl62 mutant seeds)
GO:0055067	monovalent inorganic cation homeostasis	254	27	13.97	0.00082	AGL62_YW_Up (Up in fveagl62 mutant seeds)
GO:0048878	chemical homeostasis	1630	119	89.62	0.00084	AGL62_YW_Up (Up in fveagl62 mutant seeds)
GO:0016143	S-glycoside metabolic process	390	37	21.44	0.00091	AGL62_YW_Up (Up in fveagl62 mutant seeds)
GO:0019757	glycosinolate metabolic process	390	37	21.44	0.00091	AGL62_YW_Up (Up in fveagl62 mutant seeds)
GO:0019760	glucosinolate metabolic process	390	37	21.44	0.00091	AGL62_YW_Up (Up in fveagl62 mutant seeds)
GO:0034755	iron ion transmembrane transport	38	8	2.09	0.00091	AGL62_YW_Up (Up in fveagl62 mutant seeds)
GO:0044272	sulfur compound biosynthetic process	405	38	22.27	0.00096	AGL62_YW_Up (Up in fveagl62 mutant seeds)
GO:0009648	photoperiodism	547	48	30.07	0.00098	AGL62_YW_Up (Up in fveagl62 mutant seeds)
GO:0071272	morphine metabolic process	57	10	3.13	0.00099	AGL62_YW_Up (Up in fveagl62 mutant seeds)
GO:0097295	morphine biosynthetic process	57	10	3.13	0.00099	AGL62_YW_Up (Up in fveagl62 mutant seeds)
GO:0065008	regulation of biological quality	4745	305	260.88	0.001	AGL62_YW_Up (Up in fveagl62 mutant seeds)
GO:0002221	pattern recognition receptor signaling p...	258	27	14.19	0.00104	AGL62_YW_Up (Up in fveagl62 mutant seeds)
GO:1901617	organic hydroxy compound biosynthetic pr...	696	58	38.27	0.00108	AGL62_YW_Up (Up in fveagl62 mutant seeds)
GO:0051055	negative regulation of lipid biosyntheti...	39	8	2.14	0.00109	AGL62_YW_Up (Up in fveagl62 mutant seeds)
GO:0071470	cellular response to osmotic stress	233	25	12.81	0.0011	AGL62_YW_Up (Up in fveagl62 mutant seeds)
GO:0009072	aromatic amino acid family metabolic pro...	158	19	8.69	0.00111	AGL62_YW_Up (Up in fveagl62 mutant seeds)
GO:0052314	phytoalexin metabolic process	89	13	4.89	0.00112	AGL62_YW_Up (Up in fveagl62 mutant seeds)
GO:0010030	positive regulation of seed germination	112	15	6.16	0.00121	AGL62_YW_Up (Up in fveagl62 mutant seeds)
GO:0009791	post-embryonic development	5504	348	302.61	0.00122	AGL62_YW_Up (Up in fveagl62 mutant seeds)
GO:0043562	cellular response to nitrogen levels	90	13	4.95	0.00125	AGL62_YW_Up (Up in fveagl62 mutant seeds)
GO:0009639	response to red or far red light	821	66	45.14	0.00129	AGL62_YW_Up (Up in fveagl62 mutant seeds)
GO:0010053	root epidermal cell differentiation	511	45	28.1	0.00129	AGL62_YW_Up (Up in fveagl62 mutant seeds)
GO:0048608	reproductive structure development	4473	288	245.93	0.00131	AGL62_YW_Up (Up in fveagl62 mutant seeds)
GO:0009938	negative regulation of gibberellic acid ...	113	15	6.21	0.00133	AGL62_YW_Up (Up in fveagl62 mutant seeds)
GO:0061458	reproductive system development	4474	288	245.98	0.00133	AGL62_YW_Up (Up in fveagl62 mutant seeds)
GO:0043455	regulation of secondary metabolic proces...	316	31	17.37	0.00134	AGL62_YW_Up (Up in fveagl62 mutant seeds)
GO:0006820	anion transport	901	71	49.54	0.00145	AGL62_YW_Up (Up in fveagl62 mutant seeds)
GO:0070413	trehalose metabolism in response to stre...	10	4	0.55	0.00146	AGL62_YW_Up (Up in fveagl62 mutant seeds)
GO:1901406	positive regulation of tetrapyrrole cata...	10	4	0.55	0.00146	AGL62_YW_Up (Up in fveagl62 mutant seeds)
GO:1903648	positive regulation of chlorophyll catab...	10	4	0.55	0.00146	AGL62_YW_Up (Up in fveagl62 mutant seeds)
GO:0009908	flower development	1947	137	107.05	0.00147	AGL62_YW_Up (Up in fveagl62 mutant seeds)
GO:0048831	regulation of shoot system development	1010	78	55.53	0.00151	AGL62_YW_Up (Up in fveagl62 mutant seeds)
GO:0048507	meristem development	1073	82	58.99	0.00156	AGL62_YW_Up (Up in fveagl62 mutant seeds)
GO:0035865	cellular response to potassium ion	24	6	1.32	0.00156	AGL62_YW_Up (Up in fveagl62 mutant seeds)
GO:0042343	indole glucosinolate metabolic process	71	11	3.9	0.00163	AGL62_YW_Up (Up in fveagl62 mutant seeds)
GO:0034754	cellular hormone metabolic process	151	18	8.3	0.00164	AGL62_YW_Up (Up in fveagl62 mutant seeds)
GO:0048527	lateral root development	637	53	35.02	0.0018	AGL62_YW_Up (Up in fveagl62 mutant seeds)
GO:0007231	osmosensory signaling pathway	33	7	1.81	0.00181	AGL62_YW_Up (Up in fveagl62 mutant seeds)
GO:0035672	oligopeptide transmembrane transport	42	8	2.31	0.00181	AGL62_YW_Up (Up in fveagl62 mutant seeds)
GO:0015804	neutral amino acid transport	72	11	3.96	0.00183	AGL62_YW_Up (Up in fveagl62 mutant seeds)
GO:0017000	antibiotic biosynthetic process	94	13	5.17	0.00187	AGL62_YW_Up (Up in fveagl62 mutant seeds)
GO:0032101	regulation of response to external stimu...	988	76	54.32	0.00192	AGL62_YW_Up (Up in fveagl62 mutant seeds)
GO:1901376	organic heteropentacyclic compound metab...	62	10	3.41	0.00192	AGL62_YW_Up (Up in fveagl62 mutant seeds)
GO:1901378	organic heteropentacyclic compound biosy...	62	10	3.41	0.00192	AGL62_YW_Up (Up in fveagl62 mutant seeds)
GO:0009694	jasmonic acid metabolic process	141	17	7.75	0.00192	AGL62_YW_Up (Up in fveagl62 mutant seeds)
GO:0002237	response to molecule of bacterial origin	393	36	21.61	0.00195	AGL62_YW_Up (Up in fveagl62 mutant seeds)
GO:0023052	signaling	5246	331	288.43	0.00195	AGL62_YW_Up (Up in fveagl62 mutant seeds)
GO:0009403	toxin biosynthetic process	95	13	5.22	0.00206	AGL62_YW_Up (Up in fveagl62 mutant seeds)
GO:0031349	positive regulation of defense response	883	69	48.55	0.00207	AGL62_YW_Up (Up in fveagl62 mutant seeds)
GO:1901527	abscisic acid-activated signaling pathwa...	34	7	1.87	0.00217	AGL62_YW_Up (Up in fveagl62 mutant seeds)
GO:0090398	cellular senescence	63	10	3.46	0.00217	AGL62_YW_Up (Up in fveagl62 mutant seeds)
GO:0009641	shade avoidance	107	14	5.88	0.00218	AGL62_YW_Up (Up in fveagl62 mutant seeds)
GO:0046275	flavonoid catabolic process	11	4	0.6	0.0022	AGL62_YW_Up (Up in fveagl62 mutant seeds)
GO:0046284	anthocyanin-containing compound cataboli...	11	4	0.6	0.0022	AGL62_YW_Up (Up in fveagl62 mutant seeds)
GO:0048838	release of seed from dormancy	11	4	0.6	0.0022	AGL62_YW_Up (Up in fveagl62 mutant seeds)
GO:0097438	exit from dormancy	11	4	0.6	0.0022	AGL62_YW_Up (Up in fveagl62 mutant seeds)
GO:1900000	regulation of anthocyanin catabolic proc...	11	4	0.6	0.0022	AGL62_YW_Up (Up in fveagl62 mutant seeds)
GO:0009863	salicylic acid mediated signaling pathwa...	313	30	17.21	0.00227	AGL62_YW_Up (Up in fveagl62 mutant seeds)
GO:0042542	response to hydrogen peroxide	383	35	21.06	0.00232	AGL62_YW_Up (Up in fveagl62 mutant seeds)
GO:0007263	nitric oxide mediated signal transductio...	18	5	0.99	0.00234	AGL62_YW_Up (Up in fveagl62 mutant seeds)
GO:0009850	auxin metabolic process	220	23	12.1	0.00239	AGL62_YW_Up (Up in fveagl62 mutant seeds)
GO:0090696	post-embryonic plant organ development	950	73	52.23	0.0024	AGL62_YW_Up (Up in fveagl62 mutant seeds)
GO:0006863	purine nucleobase transport	26	6	1.43	0.00243	AGL62_YW_Up (Up in fveagl62 mutant seeds)
GO:0060416	response to growth hormone	26	6	1.43	0.00243	AGL62_YW_Up (Up in fveagl62 mutant seeds)
GO:0071398	cellular response to fatty acid	26	6	1.43	0.00243	AGL62_YW_Up (Up in fveagl62 mutant seeds)
GO:0009743	response to carbohydrate	661	54	36.34	0.00243	AGL62_YW_Up (Up in fveagl62 mutant seeds)
GO:0048528	post-embryonic root development	691	56	37.99	0.00243	AGL62_YW_Up (Up in fveagl62 mutant seeds)
GO:1905623	positive regulation of leaf development	132	16	7.26	0.00244	AGL62_YW_Up (Up in fveagl62 mutant seeds)
GO:0016105	triterpenoid catabolic process	44	8	2.42	0.00246	AGL62_YW_Up (Up in fveagl62 mutant seeds)
GO:0019741	pentacyclic triterpenoid catabolic proce...	44	8	2.42	0.00246	AGL62_YW_Up (Up in fveagl62 mutant seeds)
GO:1902381	11-oxo-beta-amyrin metabolic process	44	8	2.42	0.00246	AGL62_YW_Up (Up in fveagl62 mutant seeds)
GO:1902382	11-oxo-beta-amyrin catabolic process	44	8	2.42	0.00246	AGL62_YW_Up (Up in fveagl62 mutant seeds)
GO:1902384	glycyrrhetinate metabolic process	44	8	2.42	0.00246	AGL62_YW_Up (Up in fveagl62 mutant seeds)
GO:1902386	glycyrrhetinate biosynthetic process	44	8	2.42	0.00246	AGL62_YW_Up (Up in fveagl62 mutant seeds)
GO:0006995	cellular response to nitrogen starvation	54	9	2.97	0.00253	AGL62_YW_Up (Up in fveagl62 mutant seeds)
GO:0010336	gibberellic acid homeostasis	86	12	4.73	0.00255	AGL62_YW_Up (Up in fveagl62 mutant seeds)
GO:0015698	inorganic anion transport	275	27	15.12	0.00262	AGL62_YW_Up (Up in fveagl62 mutant seeds)
GO:0072330	monocarboxylic acid biosynthetic process	754	60	41.46	0.00263	AGL62_YW_Up (Up in fveagl62 mutant seeds)
GO:0098662	inorganic cation transmembrane transport	604	50	33.21	0.00265	AGL62_YW_Up (Up in fveagl62 mutant seeds)
GO:0098655	cation transmembrane transport	709	57	38.98	0.00266	AGL62_YW_Up (Up in fveagl62 mutant seeds)
GO:0009749	response to glucose	262	26	14.4	0.00269	AGL62_YW_Up (Up in fveagl62 mutant seeds)
GO:0009746	response to hexose	317	30	17.43	0.00275	AGL62_YW_Up (Up in fveagl62 mutant seeds)
GO:0002376	immune system process	3469	226	190.73	0.00279	AGL62_YW_Up (Up in fveagl62 mutant seeds)
GO:0052482	defense response by cell wall thickening	87	12	4.78	0.00282	AGL62_YW_Up (Up in fveagl62 mutant seeds)
GO:0052544	defense response by callose deposition i...	87	12	4.78	0.00282	AGL62_YW_Up (Up in fveagl62 mutant seeds)
GO:1903409	reactive oxygen species biosynthetic pro...	110	14	6.05	0.00282	AGL62_YW_Up (Up in fveagl62 mutant seeds)
GO:0006631	fatty acid metabolic process	636	52	34.97	0.00284	AGL62_YW_Up (Up in fveagl62 mutant seeds)
GO:0009559	embryo sac central cell differentiation	122	15	6.71	0.00286	AGL62_YW_Up (Up in fveagl62 mutant seeds)
GO:0019745	pentacyclic triterpenoid biosynthetic pr...	55	9	3.02	0.00288	AGL62_YW_Up (Up in fveagl62 mutant seeds)
GO:0019684	photosynthesis, light reaction	159	18	8.74	0.00291	AGL62_YW_Up (Up in fveagl62 mutant seeds)
GO:0010029	regulation of seed germination	460	40	25.29	0.00291	AGL62_YW_Up (Up in fveagl62 mutant seeds)
GO:0043617	cellular response to sucrose starvation	6	3	0.33	0.00292	AGL62_YW_Up (Up in fveagl62 mutant seeds)
GO:0032351	negative regulation of hormone metabolic...	27	6	1.48	0.00298	AGL62_YW_Up (Up in fveagl62 mutant seeds)
GO:0032353	negative regulation of hormone biosynthe...	27	6	1.48	0.00298	AGL62_YW_Up (Up in fveagl62 mutant seeds)
GO:1901403	positive regulation of tetrapyrrole meta...	27	6	1.48	0.00298	AGL62_YW_Up (Up in fveagl62 mutant seeds)
GO:0048584	positive regulation of response to stimu...	2232	152	122.72	0.003	AGL62_YW_Up (Up in fveagl62 mutant seeds)
GO:0010110	regulation of photosynthesis, dark react...	2	2	0.11	0.00302	AGL62_YW_Up (Up in fveagl62 mutant seeds)
GO:0032975	amino acid transmembrane import into vac...	2	2	0.11	0.00302	AGL62_YW_Up (Up in fveagl62 mutant seeds)
GO:0034490	basic amino acid transmembrane import in...	2	2	0.11	0.00302	AGL62_YW_Up (Up in fveagl62 mutant seeds)
GO:0061688	glycolytic process via Entner-Doudoroff ...	2	2	0.11	0.00302	AGL62_YW_Up (Up in fveagl62 mutant seeds)
GO:0061945	regulation of protein K48-linked ubiquit...	2	2	0.11	0.00302	AGL62_YW_Up (Up in fveagl62 mutant seeds)
GO:0080152	regulation of reductive pentose-phosphat...	2	2	0.11	0.00302	AGL62_YW_Up (Up in fveagl62 mutant seeds)
GO:0080153	negative regulation of reductive pentose...	2	2	0.11	0.00302	AGL62_YW_Up (Up in fveagl62 mutant seeds)
GO:0097343	ripoptosome assembly	2	2	0.11	0.00302	AGL62_YW_Up (Up in fveagl62 mutant seeds)
GO:1901026	ripoptosome assembly involved in necropt...	2	2	0.11	0.00302	AGL62_YW_Up (Up in fveagl62 mutant seeds)
GO:1902442	regulation of ripoptosome assembly invol...	2	2	0.11	0.00302	AGL62_YW_Up (Up in fveagl62 mutant seeds)
GO:1902443	negative regulation of ripoptosome assem...	2	2	0.11	0.00302	AGL62_YW_Up (Up in fveagl62 mutant seeds)
GO:1902524	positive regulation of protein K48-linke...	2	2	0.11	0.00302	AGL62_YW_Up (Up in fveagl62 mutant seeds)
GO:0090709	regulation of timing of plant organ form...	19	5	1.04	0.00303	AGL62_YW_Up (Up in fveagl62 mutant seeds)
GO:0009961	response to 1-aminocyclopropane-1-carbox...	36	7	1.98	0.00306	AGL62_YW_Up (Up in fveagl62 mutant seeds)
GO:1905156	negative regulation of photosynthesis	36	7	1.98	0.00306	AGL62_YW_Up (Up in fveagl62 mutant seeds)
GO:0048509	regulation of meristem development	579	48	31.83	0.0031	AGL62_YW_Up (Up in fveagl62 mutant seeds)
GO:0019742	pentacyclic triterpenoid metabolic proce...	88	12	4.84	0.0031	AGL62_YW_Up (Up in fveagl62 mutant seeds)
GO:0016144	S-glycoside biosynthetic process	160	18	8.8	0.00311	AGL62_YW_Up (Up in fveagl62 mutant seeds)
GO:0019758	glycosinolate biosynthetic process	160	18	8.8	0.00311	AGL62_YW_Up (Up in fveagl62 mutant seeds)
GO:0019761	glucosinolate biosynthetic process	160	18	8.8	0.00311	AGL62_YW_Up (Up in fveagl62 mutant seeds)
GO:0043269	regulation of ion transport	535	45	29.41	0.00313	AGL62_YW_Up (Up in fveagl62 mutant seeds)
GO:0043086	negative regulation of catalytic activit...	391	35	21.5	0.00325	AGL62_YW_Up (Up in fveagl62 mutant seeds)
GO:0031640	killing of cells of other organism	56	9	3.08	0.00327	AGL62_YW_Up (Up in fveagl62 mutant seeds)
GO:0046686	response to cadmium ion	993	75	54.6	0.00327	AGL62_YW_Up (Up in fveagl62 mutant seeds)
GO:0055081	anion homeostasis	307	29	16.88	0.00329	AGL62_YW_Up (Up in fveagl62 mutant seeds)
GO:0010371	regulation of gibberellin biosynthetic p...	46	8	2.53	0.00329	AGL62_YW_Up (Up in fveagl62 mutant seeds)
GO:0006813	potassium ion transport	266	26	14.62	0.00331	AGL62_YW_Up (Up in fveagl62 mutant seeds)
GO:0034284	response to monosaccharide	335	31	18.42	0.00331	AGL62_YW_Up (Up in fveagl62 mutant seeds)
GO:0016053	organic acid biosynthetic process	1230	90	67.63	0.00332	AGL62_YW_Up (Up in fveagl62 mutant seeds)
GO:0046394	carboxylic acid biosynthetic process	1230	90	67.63	0.00332	AGL62_YW_Up (Up in fveagl62 mutant seeds)
GO:0043266	regulation of potassium ion transport	124	15	6.82	0.00335	AGL62_YW_Up (Up in fveagl62 mutant seeds)
GO:1905392	plant organ morphogenesis	1730	121	95.12	0.00339	AGL62_YW_Up (Up in fveagl62 mutant seeds)
GO:0009682	induced systemic resistance	213	22	11.71	0.0034	AGL62_YW_Up (Up in fveagl62 mutant seeds)
GO:0043271	negative regulation of ion transport	89	12	4.89	0.00341	AGL62_YW_Up (Up in fveagl62 mutant seeds)
GO:1901135	carbohydrate derivative metabolic proces...	1633	115	89.78	0.00343	AGL62_YW_Up (Up in fveagl62 mutant seeds)
GO:0090626	plant epidermis morphogenesis	407	36	22.38	0.00348	AGL62_YW_Up (Up in fveagl62 mutant seeds)
GO:0080134	regulation of response to stress	2758	183	151.64	0.00348	AGL62_YW_Up (Up in fveagl62 mutant seeds)
GO:0055083	monovalent inorganic anion homeostasis	78	11	4.29	0.00349	AGL62_YW_Up (Up in fveagl62 mutant seeds)
GO:0032102	negative regulation of response to exter...	227	23	12.48	0.00355	AGL62_YW_Up (Up in fveagl62 mutant seeds)
GO:0010109	regulation of photosynthesis	90	12	4.95	0.00374	AGL62_YW_Up (Up in fveagl62 mutant seeds)
GO:0010345	suberin biosynthetic process	90	12	4.95	0.00374	AGL62_YW_Up (Up in fveagl62 mutant seeds)
GO:0010726	positive regulation of hydrogen peroxide...	47	8	2.58	0.00378	AGL62_YW_Up (Up in fveagl62 mutant seeds)
GO:0009642	response to light intensity	541	45	29.74	0.00385	AGL62_YW_Up (Up in fveagl62 mutant seeds)
GO:0010268	brassinosteroid homeostasis	79	11	4.34	0.00386	AGL62_YW_Up (Up in fveagl62 mutant seeds)
GO:0071472	cellular response to salt stress	151	17	8.3	0.00396	AGL62_YW_Up (Up in fveagl62 mutant seeds)
GO:0044364	disruption of cells of other organism	58	9	3.19	0.00416	AGL62_YW_Up (Up in fveagl62 mutant seeds)
GO:0016104	triterpenoid biosynthetic process	69	10	3.79	0.00429	AGL62_YW_Up (Up in fveagl62 mutant seeds)
GO:0050830	defense response to Gram-positive bacter...	29	6	1.59	0.00435	AGL62_YW_Up (Up in fveagl62 mutant seeds)
GO:0010959	regulation of metal ion transport	272	26	14.95	0.00445	AGL62_YW_Up (Up in fveagl62 mutant seeds)
GO:2000280	regulation of root development	516	43	28.37	0.0045	AGL62_YW_Up (Up in fveagl62 mutant seeds)
GO:0009311	oligosaccharide metabolic process	273	26	15.01	0.00466	AGL62_YW_Up (Up in fveagl62 mutant seeds)
GO:0090627	plant epidermal cell differentiation	607	49	33.37	0.00472	AGL62_YW_Up (Up in fveagl62 mutant seeds)
GO:1901703	protein localization involved in auxin p...	21	5	1.15	0.00484	AGL62_YW_Up (Up in fveagl62 mutant seeds)
GO:0006069	ethanol oxidation	7	3	0.38	0.00491	AGL62_YW_Up (Up in fveagl62 mutant seeds)
GO:0080191	secondary thickening	7	3	0.38	0.00491	AGL62_YW_Up (Up in fveagl62 mutant seeds)
GO:0016311	dephosphorylation	416	36	22.87	0.00494	AGL62_YW_Up (Up in fveagl62 mutant seeds)
GO:1900140	regulation of seedling development	504	42	27.71	0.00496	AGL62_YW_Up (Up in fveagl62 mutant seeds)
GO:0010466	negative regulation of peptidase activit...	82	11	4.51	0.00515	AGL62_YW_Up (Up in fveagl62 mutant seeds)
GO:1901137	carbohydrate derivative biosynthetic pro...	949	71	52.18	0.00518	AGL62_YW_Up (Up in fveagl62 mutant seeds)
GO:0010360	negative regulation of anion channel act...	30	6	1.65	0.00519	AGL62_YW_Up (Up in fveagl62 mutant seeds)
GO:0035864	response to potassium ion	30	6	1.65	0.00519	AGL62_YW_Up (Up in fveagl62 mutant seeds)
GO:0080187	floral organ senescence	60	9	3.3	0.00524	AGL62_YW_Up (Up in fveagl62 mutant seeds)
GO:0048582	positive regulation of post-embryonic de...	420	36	23.09	0.00574	AGL62_YW_Up (Up in fveagl62 mutant seeds)
GO:0048229	gametophyte development	1563	109	85.93	0.00581	AGL62_YW_Up (Up in fveagl62 mutant seeds)
GO:0034486	vacuolar transmembrane transport	14	4	0.77	0.00584	AGL62_YW_Up (Up in fveagl62 mutant seeds)
GO:0042182	ketone catabolic process	72	10	3.96	0.00584	AGL62_YW_Up (Up in fveagl62 mutant seeds)
GO:0006722	triterpenoid metabolic process	107	13	5.88	0.00585	AGL62_YW_Up (Up in fveagl62 mutant seeds)
GO:0070301	cellular response to hydrogen peroxide	157	17	8.63	0.00587	AGL62_YW_Up (Up in fveagl62 mutant seeds)
GO:0046189	phenol-containing compound biosynthetic ...	237	23	13.03	0.00599	AGL62_YW_Up (Up in fveagl62 mutant seeds)
GO:0090351	seedling development	940	70	51.68	0.00609	AGL62_YW_Up (Up in fveagl62 mutant seeds)
GO:0051761	sesquiterpene metabolic process	120	14	6.6	0.00621	AGL62_YW_Up (Up in fveagl62 mutant seeds)
GO:0051762	sesquiterpene biosynthetic process	120	14	6.6	0.00621	AGL62_YW_Up (Up in fveagl62 mutant seeds)
GO:0042435	indole-containing compound biosynthetic ...	171	18	9.4	0.00626	AGL62_YW_Up (Up in fveagl62 mutant seeds)
GO:0051193	regulation of cofactor metabolic process	238	23	13.09	0.0063	AGL62_YW_Up (Up in fveagl62 mutant seeds)
GO:0010483	pollen tube reception	51	8	2.8	0.00631	AGL62_YW_Up (Up in fveagl62 mutant seeds)
GO:0042447	hormone catabolic process	108	13	5.94	0.00632	AGL62_YW_Up (Up in fveagl62 mutant seeds)
GO:0009269	response to desiccation	96	12	5.28	0.00633	AGL62_YW_Up (Up in fveagl62 mutant seeds)
GO:0009831	plant-type cell wall modification involv...	41	7	2.25	0.00649	AGL62_YW_Up (Up in fveagl62 mutant seeds)
GO:0048437	floral organ development	1229	88	67.57	0.0065	AGL62_YW_Up (Up in fveagl62 mutant seeds)
GO:0009845	seed germination	849	64	46.68	0.00655	AGL62_YW_Up (Up in fveagl62 mutant seeds)
GO:1901000	regulation of response to salt stress	239	23	13.14	0.00662	AGL62_YW_Up (Up in fveagl62 mutant seeds)
GO:0032350	regulation of hormone metabolic process	267	25	14.68	0.00674	AGL62_YW_Up (Up in fveagl62 mutant seeds)
GO:0048580	regulation of post-embryonic development	1588	110	87.31	0.00682	AGL62_YW_Up (Up in fveagl62 mutant seeds)
GO:2000068	regulation of defense response to insect	97	12	5.33	0.00687	AGL62_YW_Up (Up in fveagl62 mutant seeds)
GO:0009860	pollen tube growth	485	40	26.67	0.0071	AGL62_YW_Up (Up in fveagl62 mutant seeds)
GO:0015851	nucleobase transport	32	6	1.76	0.00722	AGL62_YW_Up (Up in fveagl62 mutant seeds)
GO:0055062	phosphate ion homeostasis	63	9	3.46	0.00725	AGL62_YW_Up (Up in fveagl62 mutant seeds)
GO:0072506	trivalent inorganic anion homeostasis	63	9	3.46	0.00725	AGL62_YW_Up (Up in fveagl62 mutant seeds)
GO:0048576	positive regulation of short-day photope...	23	5	1.26	0.00731	AGL62_YW_Up (Up in fveagl62 mutant seeds)
GO:0046886	positive regulation of hormone biosynthe...	86	11	4.73	0.00738	AGL62_YW_Up (Up in fveagl62 mutant seeds)
GO:0005984	disaccharide metabolic process	135	15	7.42	0.00739	AGL62_YW_Up (Up in fveagl62 mutant seeds)
GO:1903960	negative regulation of anion transmembra...	42	7	2.31	0.00743	AGL62_YW_Up (Up in fveagl62 mutant seeds)
GO:0006826	iron ion transport	148	16	8.14	0.00749	AGL62_YW_Up (Up in fveagl62 mutant seeds)
GO:0009266	response to temperature stimulus	2239	149	123.1	0.00753	AGL62_YW_Up (Up in fveagl62 mutant seeds)
GO:0006067	ethanol metabolic process	8	3	0.44	0.00754	AGL62_YW_Up (Up in fveagl62 mutant seeds)
GO:0034757	negative regulation of iron ion transpor...	8	3	0.44	0.00754	AGL62_YW_Up (Up in fveagl62 mutant seeds)
GO:1901708	(+)-3'-hydroxylarreatricin biosynthetic ...	8	3	0.44	0.00754	AGL62_YW_Up (Up in fveagl62 mutant seeds)
GO:1901709	(+)-larreatricin metabolic process	8	3	0.44	0.00754	AGL62_YW_Up (Up in fveagl62 mutant seeds)
GO:0010186	positive regulation of cellular defense ...	15	4	0.82	0.00762	AGL62_YW_Up (Up in fveagl62 mutant seeds)
GO:0052545	callose localization	215	21	11.82	0.00781	AGL62_YW_Up (Up in fveagl62 mutant seeds)
GO:0009785	blue light signaling pathway	53	8	2.91	0.00797	AGL62_YW_Up (Up in fveagl62 mutant seeds)
GO:0035336	long-chain fatty-acyl-CoA metabolic proc...	53	8	2.91	0.00797	AGL62_YW_Up (Up in fveagl62 mutant seeds)
GO:0009637	response to blue light	299	27	16.44	0.00802	AGL62_YW_Up (Up in fveagl62 mutant seeds)
GO:0034614	cellular response to reactive oxygen spe...	243	23	13.36	0.00803	AGL62_YW_Up (Up in fveagl62 mutant seeds)
GO:0046890	regulation of lipid biosynthetic process	314	28	17.26	0.00829	AGL62_YW_Up (Up in fveagl62 mutant seeds)
GO:0055114	oxidation-reduction process	1534	106	84.34	0.0084	AGL62_YW_Up (Up in fveagl62 mutant seeds)
GO:0072530	purine-containing compound transmembrane...	33	6	1.81	0.00842	AGL62_YW_Up (Up in fveagl62 mutant seeds)
GO:0042659	regulation of cell fate specification	76	10	4.18	0.00854	AGL62_YW_Up (Up in fveagl62 mutant seeds)
GO:0098771	inorganic ion homeostasis	782	59	42.99	0.00865	AGL62_YW_Up (Up in fveagl62 mutant seeds)
GO:0051346	negative regulation of hydrolase activit...	190	19	10.45	0.00868	AGL62_YW_Up (Up in fveagl62 mutant seeds)
GO:0006691	leukotriene metabolic process	3	2	0.16	0.00873	AGL62_YW_Up (Up in fveagl62 mutant seeds)
GO:0019523	L-idonate metabolic process	3	2	0.16	0.00873	AGL62_YW_Up (Up in fveagl62 mutant seeds)
GO:0046183	L-idonate catabolic process	3	2	0.16	0.00873	AGL62_YW_Up (Up in fveagl62 mutant seeds)
GO:0051682	galactomannan catabolic process	3	2	0.16	0.00873	AGL62_YW_Up (Up in fveagl62 mutant seeds)
GO:0071454	cellular response to anoxia	3	2	0.16	0.00873	AGL62_YW_Up (Up in fveagl62 mutant seeds)
GO:0097067	cellular response to thyroid hormone sti...	3	2	0.16	0.00873	AGL62_YW_Up (Up in fveagl62 mutant seeds)
GO:1901405	negative regulation of tetrapyrrole cata...	3	2	0.16	0.00873	AGL62_YW_Up (Up in fveagl62 mutant seeds)
GO:1903647	negative regulation of chlorophyll catab...	3	2	0.16	0.00873	AGL62_YW_Up (Up in fveagl62 mutant seeds)
GO:0009817	defense response to fungus, incompatible...	359	31	19.74	0.0089	AGL62_YW_Up (Up in fveagl62 mutant seeds)
GO:0045833	negative regulation of lipid metabolic p...	54	8	2.97	0.00892	AGL62_YW_Up (Up in fveagl62 mutant seeds)
GO:0010103	stomatal complex morphogenesis	138	15	7.59	0.00899	AGL62_YW_Up (Up in fveagl62 mutant seeds)
GO:0010228	vegetative to reproductive phase transit...	769	58	42.28	0.00924	AGL62_YW_Up (Up in fveagl62 mutant seeds)
GO:0010224	response to UV-B	317	28	17.43	0.00936	AGL62_YW_Up (Up in fveagl62 mutant seeds)
GO:0009627	systemic acquired resistance	375	32	20.62	0.00939	AGL62_YW_Up (Up in fveagl62 mutant seeds)
GO:0098660	inorganic ion transmembrane transport	692	53	38.05	0.00941	AGL62_YW_Up (Up in fveagl62 mutant seeds)
GO:1900057	positive regulation of leaf senescence	126	14	6.93	0.00945	AGL62_YW_Up (Up in fveagl62 mutant seeds)
GO:0042548	regulation of photosynthesis, light reac...	44	7	2.42	0.0096	AGL62_YW_Up (Up in fveagl62 mutant seeds)
GO:0045487	gibberellin catabolic process	34	6	1.87	0.00976	AGL62_YW_Up (Up in fveagl62 mutant seeds)
GO:0070370	cellular heat acclimation	66	9	3.63	0.0098	AGL62_YW_Up (Up in fveagl62 mutant seeds)
GO:0033037	polysaccharide localization	220	21	12.1	0.01002	AGL62_YW_Up (Up in fveagl62 mutant seeds)
GO:0034766	negative regulation of ion transmembrane...	78	10	4.29	0.01021	AGL62_YW_Up (Up in fveagl62 mutant seeds)
GO:0097501	stress response to metal ion	78	10	4.29	0.01021	AGL62_YW_Up (Up in fveagl62 mutant seeds)
GO:0006749	glutathione metabolic process	90	11	4.95	0.01029	AGL62_YW_Up (Up in fveagl62 mutant seeds)
GO:0090558	plant epidermis development	1171	83	64.38	0.0103	AGL62_YW_Up (Up in fveagl62 mutant seeds)
GO:0034756	regulation of iron ion transport	25	5	1.37	0.01054	AGL62_YW_Up (Up in fveagl62 mutant seeds)
GO:0009555	pollen development	1156	82	63.56	0.01054	AGL62_YW_Up (Up in fveagl62 mutant seeds)
GO:0002758	innate immune response-activating signal...	306	27	16.82	0.01072	AGL62_YW_Up (Up in fveagl62 mutant seeds)
GO:1903792	negative regulation of anion transport	45	7	2.47	0.01084	AGL62_YW_Up (Up in fveagl62 mutant seeds)
GO:0009801	cinnamic acid ester metabolic process	9	3	0.49	0.01084	AGL62_YW_Up (Up in fveagl62 mutant seeds)
GO:0090343	positive regulation of cell aging	9	3	0.49	0.01084	AGL62_YW_Up (Up in fveagl62 mutant seeds)
GO:2000774	positive regulation of cellular senescen...	9	3	0.49	0.01084	AGL62_YW_Up (Up in fveagl62 mutant seeds)
GO:0050801	ion homeostasis	1013	73	55.7	0.01087	AGL62_YW_Up (Up in fveagl62 mutant seeds)
GO:0045893	positive regulation of transcription, DN...	1599	109	87.91	0.01108	AGL62_YW_Up (Up in fveagl62 mutant seeds)
GO:0009646	response to absence of light	265	24	14.57	0.01154	AGL62_YW_Up (Up in fveagl62 mutant seeds)
GO:0045229	external encapsulating structure organiz...	1211	85	66.58	0.01199	AGL62_YW_Up (Up in fveagl62 mutant seeds)
GO:0072505	divalent inorganic anion homeostasis	92	11	5.06	0.01205	AGL62_YW_Up (Up in fveagl62 mutant seeds)
GO:0010185	regulation of cellular defense response	17	4	0.93	0.01217	AGL62_YW_Up (Up in fveagl62 mutant seeds)
GO:0015801	aromatic amino acid transport	17	4	0.93	0.01217	AGL62_YW_Up (Up in fveagl62 mutant seeds)
GO:0009939	positive regulation of gibberellic acid ...	46	7	2.53	0.0122	AGL62_YW_Up (Up in fveagl62 mutant seeds)
GO:0090057	root radial pattern formation	46	7	2.53	0.0122	AGL62_YW_Up (Up in fveagl62 mutant seeds)
GO:0019747	regulation of isoprenoid metabolic proce...	130	14	7.15	0.01226	AGL62_YW_Up (Up in fveagl62 mutant seeds)
GO:0090400	stress-induced premature senescence	26	5	1.43	0.01247	AGL62_YW_Up (Up in fveagl62 mutant seeds)
GO:0090644	age-related resistance	26	5	1.43	0.01247	AGL62_YW_Up (Up in fveagl62 mutant seeds)
GO:1904248	regulation of age-related resistance	26	5	1.43	0.01247	AGL62_YW_Up (Up in fveagl62 mutant seeds)
GO:1904250	positive regulation of age-related resis...	26	5	1.43	0.01247	AGL62_YW_Up (Up in fveagl62 mutant seeds)
GO:0034220	ion transmembrane transport	1262	88	69.39	0.01253	AGL62_YW_Up (Up in fveagl62 mutant seeds)
GO:0000041	transition metal ion transport	253	23	13.91	0.01267	AGL62_YW_Up (Up in fveagl62 mutant seeds)
GO:0009909	regulation of flower development	596	46	32.77	0.01304	AGL62_YW_Up (Up in fveagl62 mutant seeds)
GO:0010015	root morphogenesis	1103	78	60.64	0.01329	AGL62_YW_Up (Up in fveagl62 mutant seeds)
GO:0009914	hormone transport	521	41	28.64	0.01367	AGL62_YW_Up (Up in fveagl62 mutant seeds)
GO:0042178	xenobiotic catabolic process	47	7	2.58	0.01367	AGL62_YW_Up (Up in fveagl62 mutant seeds)
GO:1905428	regulation of plant organ formation	132	14	7.26	0.01389	AGL62_YW_Up (Up in fveagl62 mutant seeds)
GO:0010054	trichoblast differentiation	461	37	25.35	0.01395	AGL62_YW_Up (Up in fveagl62 mutant seeds)
GO:1900367	positive regulation of defense response ...	70	9	3.85	0.01417	AGL62_YW_Up (Up in fveagl62 mutant seeds)
GO:0034763	negative regulation of transmembrane tra...	82	10	4.51	0.01427	AGL62_YW_Up (Up in fveagl62 mutant seeds)
GO:0090333	regulation of stomatal closure	107	12	5.88	0.01453	AGL62_YW_Up (Up in fveagl62 mutant seeds)
GO:0097164	ammonium ion metabolic process	214	20	11.77	0.01457	AGL62_YW_Up (Up in fveagl62 mutant seeds)
GO:0009691	cytokinin biosynthetic process	37	6	2.03	0.01467	AGL62_YW_Up (Up in fveagl62 mutant seeds)
GO:0016103	diterpenoid catabolic process	37	6	2.03	0.01467	AGL62_YW_Up (Up in fveagl62 mutant seeds)
GO:0009593	detection of chemical stimulus	173	17	9.51	0.01476	AGL62_YW_Up (Up in fveagl62 mutant seeds)
GO:0006572	tyrosine catabolic process	10	3	0.55	0.01487	AGL62_YW_Up (Up in fveagl62 mutant seeds)
GO:1902039	negative regulation of seed dormancy pro...	10	3	0.55	0.01487	AGL62_YW_Up (Up in fveagl62 mutant seeds)
GO:0014001	sclerenchyma cell differentiation	18	4	0.99	0.01498	AGL62_YW_Up (Up in fveagl62 mutant seeds)
GO:0019253	reductive pentose-phosphate cycle	18	4	0.99	0.01498	AGL62_YW_Up (Up in fveagl62 mutant seeds)
GO:1904368	regulation of sclerenchyma cell differen...	18	4	0.99	0.01498	AGL62_YW_Up (Up in fveagl62 mutant seeds)
GO:1904369	positive regulation of sclerenchyma cell...	18	4	0.99	0.01498	AGL62_YW_Up (Up in fveagl62 mutant seeds)
GO:0051186	cofactor metabolic process	1191	83	65.48	0.01523	AGL62_YW_Up (Up in fveagl62 mutant seeds)
GO:0071244	cellular response to carbon dioxide	48	7	2.64	0.01526	AGL62_YW_Up (Up in fveagl62 mutant seeds)
GO:1902458	positive regulation of stomatal opening	48	7	2.64	0.01526	AGL62_YW_Up (Up in fveagl62 mutant seeds)
GO:2000379	positive regulation of reactive oxygen s...	83	10	4.56	0.01545	AGL62_YW_Up (Up in fveagl62 mutant seeds)
GO:1901658	glycosyl compound catabolic process	71	9	3.9	0.01547	AGL62_YW_Up (Up in fveagl62 mutant seeds)
GO:0000097	sulfur amino acid biosynthetic process	60	8	3.3	0.01645	AGL62_YW_Up (Up in fveagl62 mutant seeds)
GO:0045089	positive regulation of innate immune res...	605	46	33.26	0.01662	AGL62_YW_Up (Up in fveagl62 mutant seeds)
GO:0010358	leaf shaping	38	6	2.09	0.01664	AGL62_YW_Up (Up in fveagl62 mutant seeds)
GO:0015802	basic amino acid transport	38	6	2.09	0.01664	AGL62_YW_Up (Up in fveagl62 mutant seeds)
GO:0015860	purine nucleoside transmembrane transpor...	4	2	0.22	0.01682	AGL62_YW_Up (Up in fveagl62 mutant seeds)
GO:0019516	lactate oxidation	4	2	0.22	0.01682	AGL62_YW_Up (Up in fveagl62 mutant seeds)
GO:0034103	regulation of tissue remodeling	4	2	0.22	0.01682	AGL62_YW_Up (Up in fveagl62 mutant seeds)
GO:0042549	photosystem II stabilization	4	2	0.22	0.01682	AGL62_YW_Up (Up in fveagl62 mutant seeds)
GO:0046296	glycolate catabolic process	4	2	0.22	0.01682	AGL62_YW_Up (Up in fveagl62 mutant seeds)
GO:0046850	regulation of bone remodeling	4	2	0.22	0.01682	AGL62_YW_Up (Up in fveagl62 mutant seeds)
GO:0070839	divalent metal ion export	4	2	0.22	0.01682	AGL62_YW_Up (Up in fveagl62 mutant seeds)
GO:1902455	negative regulation of stem cell populat...	4	2	0.22	0.01682	AGL62_YW_Up (Up in fveagl62 mutant seeds)
GO:1903414	iron cation export	4	2	0.22	0.01682	AGL62_YW_Up (Up in fveagl62 mutant seeds)
GO:1903988	ferrous iron export across plasma membra...	4	2	0.22	0.01682	AGL62_YW_Up (Up in fveagl62 mutant seeds)
GO:1990001	inhibition of cysteine-type endopeptidas...	4	2	0.22	0.01682	AGL62_YW_Up (Up in fveagl62 mutant seeds)
GO:1903508	positive regulation of nucleic acid-temp...	1642	110	90.28	0.01715	AGL62_YW_Up (Up in fveagl62 mutant seeds)
GO:2000022	regulation of jasmonic acid mediated sig...	149	15	8.19	0.01733	AGL62_YW_Up (Up in fveagl62 mutant seeds)
GO:0009910	negative regulation of flower developmen...	136	14	7.48	0.01765	AGL62_YW_Up (Up in fveagl62 mutant seeds)
GO:0009926	auxin polar transport	290	25	15.94	0.0178	AGL62_YW_Up (Up in fveagl62 mutant seeds)
GO:1902680	positive regulation of RNA biosynthetic ...	1645	110	90.44	0.01798	AGL62_YW_Up (Up in fveagl62 mutant seeds)
GO:0009963	positive regulation of flavonoid biosynt...	85	10	4.67	0.01803	AGL62_YW_Up (Up in fveagl62 mutant seeds)
GO:0010374	stomatal complex development	276	24	15.17	0.01815	AGL62_YW_Up (Up in fveagl62 mutant seeds)
GO:2000488	positive regulation of brassinosteroid b...	19	4	1.04	0.01816	AGL62_YW_Up (Up in fveagl62 mutant seeds)
GO:0043901	negative regulation of multi-organism pr...	248	22	13.64	0.01875	AGL62_YW_Up (Up in fveagl62 mutant seeds)
GO:1903428	positive regulation of reactive oxygen s...	39	6	2.14	0.01877	AGL62_YW_Up (Up in fveagl62 mutant seeds)
GO:0032515	negative regulation of phosphoprotein ph...	50	7	2.75	0.01885	AGL62_YW_Up (Up in fveagl62 mutant seeds)
GO:0048764	trichoblast maturation	441	35	24.25	0.01914	AGL62_YW_Up (Up in fveagl62 mutant seeds)
GO:0048765	root hair cell differentiation	441	35	24.25	0.01914	AGL62_YW_Up (Up in fveagl62 mutant seeds)
GO:0009734	auxin-activated signaling pathway	426	34	23.42	0.01923	AGL62_YW_Up (Up in fveagl62 mutant seeds)
GO:0090408	phloem nitrate loading	11	3	0.6	0.01962	AGL62_YW_Up (Up in fveagl62 mutant seeds)
GO:0005992	trehalose biosynthetic process	29	5	1.59	0.01966	AGL62_YW_Up (Up in fveagl62 mutant seeds)
GO:0001676	long-chain fatty acid metabolic process	62	8	3.41	0.01976	AGL62_YW_Up (Up in fveagl62 mutant seeds)
GO:0009704	de-etiolation	62	8	3.41	0.01976	AGL62_YW_Up (Up in fveagl62 mutant seeds)
GO:0002218	activation of innate immune response	473	37	26.01	0.02002	AGL62_YW_Up (Up in fveagl62 mutant seeds)
GO:0002253	activation of immune response	535	41	29.41	0.02029	AGL62_YW_Up (Up in fveagl62 mutant seeds)
GO:0006714	sesquiterpenoid metabolic process	166	16	9.13	0.02079	AGL62_YW_Up (Up in fveagl62 mutant seeds)
GO:0009942	longitudinal axis specification	51	7	2.8	0.02084	AGL62_YW_Up (Up in fveagl62 mutant seeds)
GO:0003006	developmental process involved in reprod...	5449	330	299.59	0.02086	AGL62_YW_Up (Up in fveagl62 mutant seeds)
GO:0009312	oligosaccharide biosynthetic process	87	10	4.78	0.02091	AGL62_YW_Up (Up in fveagl62 mutant seeds)
GO:0071369	cellular response to ethylene stimulus	309	26	16.99	0.02094	AGL62_YW_Up (Up in fveagl62 mutant seeds)
GO:0009086	methionine biosynthetic process	40	6	2.2	0.02109	AGL62_YW_Up (Up in fveagl62 mutant seeds)
GO:0000160	phosphorelay signal transduction system	324	27	17.81	0.02112	AGL62_YW_Up (Up in fveagl62 mutant seeds)
GO:0006817	phosphate ion transport	75	9	4.12	0.0215	AGL62_YW_Up (Up in fveagl62 mutant seeds)
GO:0009767	photosynthetic electron transport chain	75	9	4.12	0.0215	AGL62_YW_Up (Up in fveagl62 mutant seeds)
GO:0032410	negative regulation of transporter activ...	63	8	3.46	0.02158	AGL62_YW_Up (Up in fveagl62 mutant seeds)
GO:0032413	negative regulation of ion transmembrane...	63	8	3.46	0.02158	AGL62_YW_Up (Up in fveagl62 mutant seeds)
GO:0035337	fatty-acyl-CoA metabolic process	63	8	3.46	0.02158	AGL62_YW_Up (Up in fveagl62 mutant seeds)
GO:0009687	abscisic acid metabolic process	140	14	7.7	0.02214	AGL62_YW_Up (Up in fveagl62 mutant seeds)
GO:0043288	apocarotenoid metabolic process	140	14	7.7	0.02214	AGL62_YW_Up (Up in fveagl62 mutant seeds)
GO:2000772	regulation of cellular senescence	30	5	1.65	0.02255	AGL62_YW_Up (Up in fveagl62 mutant seeds)
GO:0003333	amino acid transmembrane transport	154	15	8.47	0.02267	AGL62_YW_Up (Up in fveagl62 mutant seeds)
GO:0080168	abscisic acid transport	52	7	2.86	0.02298	AGL62_YW_Up (Up in fveagl62 mutant seeds)
GO:0072593	reactive oxygen species metabolic proces...	448	35	24.63	0.02356	AGL62_YW_Up (Up in fveagl62 mutant seeds)
GO:2000762	regulation of phenylpropanoid metabolic ...	155	15	8.52	0.02387	AGL62_YW_Up (Up in fveagl62 mutant seeds)
GO:0060918	auxin transport	373	30	20.51	0.02428	AGL62_YW_Up (Up in fveagl62 mutant seeds)
GO:0010023	proanthocyanidin biosynthetic process	115	12	6.32	0.02433	AGL62_YW_Up (Up in fveagl62 mutant seeds)
GO:0010037	response to carbon dioxide	102	11	5.61	0.02442	AGL62_YW_Up (Up in fveagl62 mutant seeds)
GO:0007584	response to nutrient	284	24	15.61	0.0246	AGL62_YW_Up (Up in fveagl62 mutant seeds)
GO:0010359	regulation of anion channel activity	142	14	7.81	0.02468	AGL62_YW_Up (Up in fveagl62 mutant seeds)
GO:0071804	cellular potassium ion transport	142	14	7.81	0.02468	AGL62_YW_Up (Up in fveagl62 mutant seeds)
GO:0071805	potassium ion transmembrane transport	142	14	7.81	0.02468	AGL62_YW_Up (Up in fveagl62 mutant seeds)
GO:0042268	regulation of cytolysis	12	3	0.66	0.02511	AGL62_YW_Up (Up in fveagl62 mutant seeds)
GO:0045919	positive regulation of cytolysis	12	3	0.66	0.02511	AGL62_YW_Up (Up in fveagl62 mutant seeds)
GO:0051710	regulation of cytolysis in other organis...	12	3	0.66	0.02511	AGL62_YW_Up (Up in fveagl62 mutant seeds)
GO:0051714	positive regulation of cytolysis in othe...	12	3	0.66	0.02511	AGL62_YW_Up (Up in fveagl62 mutant seeds)
GO:0051802	regulation of cytolysis in other organis...	12	3	0.66	0.02511	AGL62_YW_Up (Up in fveagl62 mutant seeds)
GO:0051804	positive regulation of cytolysis in othe...	12	3	0.66	0.02511	AGL62_YW_Up (Up in fveagl62 mutant seeds)
GO:0051838	cytolysis by host of symbiont cells	12	3	0.66	0.02511	AGL62_YW_Up (Up in fveagl62 mutant seeds)
GO:0051839	regulation by host of cytolysis of symbi...	12	3	0.66	0.02511	AGL62_YW_Up (Up in fveagl62 mutant seeds)
GO:0051841	positive regulation by host of cytolysis...	12	3	0.66	0.02511	AGL62_YW_Up (Up in fveagl62 mutant seeds)
GO:0051852	disruption by host of symbiont cells	12	3	0.66	0.02511	AGL62_YW_Up (Up in fveagl62 mutant seeds)
GO:0051873	killing by host of symbiont cells	12	3	0.66	0.02511	AGL62_YW_Up (Up in fveagl62 mutant seeds)
GO:0080092	regulation of pollen tube growth	129	13	7.09	0.02535	AGL62_YW_Up (Up in fveagl62 mutant seeds)
GO:0009067	aspartate family amino acid biosynthetic...	65	8	3.57	0.02557	AGL62_YW_Up (Up in fveagl62 mutant seeds)
GO:0046689	response to mercury ion	31	5	1.7	0.02571	AGL62_YW_Up (Up in fveagl62 mutant seeds)
GO:0055073	cadmium ion homeostasis	31	5	1.7	0.02571	AGL62_YW_Up (Up in fveagl62 mutant seeds)
GO:0006570	tyrosine metabolic process	21	4	1.15	0.02571	AGL62_YW_Up (Up in fveagl62 mutant seeds)
GO:0010155	regulation of proton transport	21	4	1.15	0.02571	AGL62_YW_Up (Up in fveagl62 mutant seeds)
GO:0055065	metal ion homeostasis	591	44	32.49	0.0258	AGL62_YW_Up (Up in fveagl62 mutant seeds)
GO:1902644	tertiary alcohol metabolic process	143	14	7.86	0.02602	AGL62_YW_Up (Up in fveagl62 mutant seeds)
GO:2000030	regulation of response to red or far red...	143	14	7.86	0.02602	AGL62_YW_Up (Up in fveagl62 mutant seeds)
GO:0001906	cell killing	103	11	5.66	0.02604	AGL62_YW_Up (Up in fveagl62 mutant seeds)
GO:0010188	response to microbial phytotoxin	5	2	0.27	0.02702	AGL62_YW_Up (Up in fveagl62 mutant seeds)
GO:0015684	ferrous iron transport	5	2	0.27	0.02702	AGL62_YW_Up (Up in fveagl62 mutant seeds)
GO:0031069	hair follicle morphogenesis	5	2	0.27	0.02702	AGL62_YW_Up (Up in fveagl62 mutant seeds)
GO:0070424	regulation of nucleotide-binding oligome...	5	2	0.27	0.02702	AGL62_YW_Up (Up in fveagl62 mutant seeds)
GO:0080127	fruit septum development	5	2	0.27	0.02702	AGL62_YW_Up (Up in fveagl62 mutant seeds)
GO:1902395	regulation of 1-deoxy-D-xylulose-5-phosp...	5	2	0.27	0.02702	AGL62_YW_Up (Up in fveagl62 mutant seeds)
GO:1903874	ferrous iron transmembrane transport	5	2	0.27	0.02702	AGL62_YW_Up (Up in fveagl62 mutant seeds)
GO:0047484	regulation of response to osmotic stress	302	25	16.6	0.0276	AGL62_YW_Up (Up in fveagl62 mutant seeds)
GO:0009803	cinnamic acid metabolic process	66	8	3.63	0.02775	AGL62_YW_Up (Up in fveagl62 mutant seeds)
GO:0010199	organ boundary specification between lat...	66	8	3.63	0.02775	AGL62_YW_Up (Up in fveagl62 mutant seeds)
GO:0042547	cell wall modification involved in multi...	66	8	3.63	0.02775	AGL62_YW_Up (Up in fveagl62 mutant seeds)
GO:0009838	abscission	258	22	14.19	0.02785	AGL62_YW_Up (Up in fveagl62 mutant seeds)
GO:2000377	regulation of reactive oxygen species me...	273	23	15.01	0.02818	AGL62_YW_Up (Up in fveagl62 mutant seeds)
GO:0019216	regulation of lipid metabolic process	424	33	23.31	0.02857	AGL62_YW_Up (Up in fveagl62 mutant seeds)
GO:0071483	cellular response to blue light	79	9	4.34	0.02906	AGL62_YW_Up (Up in fveagl62 mutant seeds)
GO:0010098	suspensor development	43	6	2.36	0.02917	AGL62_YW_Up (Up in fveagl62 mutant seeds)
GO:2000031	regulation of salicylic acid mediated si...	105	11	5.77	0.02949	AGL62_YW_Up (Up in fveagl62 mutant seeds)
GO:0009862	systemic acquired resistance, salicylic ...	132	13	7.26	0.0299	AGL62_YW_Up (Up in fveagl62 mutant seeds)
GO:0010220	positive regulation of vernalization res...	22	4	1.21	0.0301	AGL62_YW_Up (Up in fveagl62 mutant seeds)
GO:0019685	photosynthesis, dark reaction	22	4	1.21	0.0301	AGL62_YW_Up (Up in fveagl62 mutant seeds)
GO:0051501	diterpene phytoalexin metabolic process	22	4	1.21	0.0301	AGL62_YW_Up (Up in fveagl62 mutant seeds)
GO:0051502	diterpene phytoalexin biosynthetic proce...	22	4	1.21	0.0301	AGL62_YW_Up (Up in fveagl62 mutant seeds)
GO:0090158	endoplasmic reticulum membrane organizat...	22	4	1.21	0.0301	AGL62_YW_Up (Up in fveagl62 mutant seeds)
GO:1990110	callus formation	22	4	1.21	0.0301	AGL62_YW_Up (Up in fveagl62 mutant seeds)
GO:1901568	fatty acid derivative metabolic process	231	20	12.7	0.03027	AGL62_YW_Up (Up in fveagl62 mutant seeds)
GO:0061687	detoxification of inorganic compound	55	7	3.02	0.03028	AGL62_YW_Up (Up in fveagl62 mutant seeds)
GO:0005975	carbohydrate metabolic process	1748	114	96.11	0.03073	AGL62_YW_Up (Up in fveagl62 mutant seeds)
GO:0030435	sporulation resulting in formation of a ...	119	12	6.54	0.03074	AGL62_YW_Up (Up in fveagl62 mutant seeds)
GO:0051709	regulation of killing of cells of other ...	13	3	0.71	0.03133	AGL62_YW_Up (Up in fveagl62 mutant seeds)
GO:0051712	positive regulation of killing of cells ...	13	3	0.71	0.03133	AGL62_YW_Up (Up in fveagl62 mutant seeds)
GO:0051801	cytolysis in other organism involved in ...	13	3	0.71	0.03133	AGL62_YW_Up (Up in fveagl62 mutant seeds)
GO:0090449	phloem glucosinolate loading	13	3	0.71	0.03133	AGL62_YW_Up (Up in fveagl62 mutant seeds)
GO:0009809	lignin biosynthetic process	276	23	15.17	0.03141	AGL62_YW_Up (Up in fveagl62 mutant seeds)
GO:0071555	cell wall organization	1002	69	55.09	0.03158	AGL62_YW_Up (Up in fveagl62 mutant seeds)
GO:0045088	regulation of innate immune response	824	58	45.3	0.03208	AGL62_YW_Up (Up in fveagl62 mutant seeds)
GO:1901136	carbohydrate derivative catabolic proces...	161	15	8.85	0.0321	AGL62_YW_Up (Up in fveagl62 mutant seeds)
GO:0043900	regulation of multi-organism process	1185	80	65.15	0.03283	AGL62_YW_Up (Up in fveagl62 mutant seeds)
GO:0080190	lateral growth	33	5	1.81	0.03283	AGL62_YW_Up (Up in fveagl62 mutant seeds)
GO:1902065	response to L-glutamate	33	5	1.81	0.03283	AGL62_YW_Up (Up in fveagl62 mutant seeds)
GO:0031407	oxylipin metabolic process	56	7	3.08	0.03303	AGL62_YW_Up (Up in fveagl62 mutant seeds)
GO:0032490	detection of molecule of bacterial origi...	56	7	3.08	0.03303	AGL62_YW_Up (Up in fveagl62 mutant seeds)
GO:0010154	fruit development	2656	167	146.03	0.03318	AGL62_YW_Up (Up in fveagl62 mutant seeds)
GO:0071365	cellular response to auxin stimulus	570	42	31.34	0.03332	AGL62_YW_Up (Up in fveagl62 mutant seeds)
GO:0005985	sucrose metabolic process	81	9	4.45	0.03347	AGL62_YW_Up (Up in fveagl62 mutant seeds)
GO:0034599	cellular response to oxidative stress	369	29	20.29	0.0343	AGL62_YW_Up (Up in fveagl62 mutant seeds)
GO:0071071	regulation of phospholipid biosynthetic ...	23	4	1.26	0.03489	AGL62_YW_Up (Up in fveagl62 mutant seeds)
GO:0006633	fatty acid biosynthetic process	385	30	21.17	0.03502	AGL62_YW_Up (Up in fveagl62 mutant seeds)
GO:1903959	regulation of anion transmembrane transp...	177	16	9.73	0.03503	AGL62_YW_Up (Up in fveagl62 mutant seeds)
GO:0009695	jasmonic acid biosynthetic process	69	8	3.79	0.03504	AGL62_YW_Up (Up in fveagl62 mutant seeds)
GO:0034059	response to anoxia	69	8	3.79	0.03504	AGL62_YW_Up (Up in fveagl62 mutant seeds)
GO:0031537	regulation of anthocyanin metabolic proc...	163	15	8.96	0.03526	AGL62_YW_Up (Up in fveagl62 mutant seeds)
GO:0032496	response to lipopolysaccharide	163	15	8.96	0.03526	AGL62_YW_Up (Up in fveagl62 mutant seeds)
GO:0015807	L-amino acid transport	108	11	5.94	0.03527	AGL62_YW_Up (Up in fveagl62 mutant seeds)
GO:0071554	cell wall organization or biogenesis	1506	99	82.8	0.0354	AGL62_YW_Up (Up in fveagl62 mutant seeds)
GO:0035308	negative regulation of protein dephospho...	57	7	3.13	0.03593	AGL62_YW_Up (Up in fveagl62 mutant seeds)
GO:0070542	response to fatty acid	57	7	3.13	0.03593	AGL62_YW_Up (Up in fveagl62 mutant seeds)
GO:0042545	cell wall modification	448	34	24.63	0.03626	AGL62_YW_Up (Up in fveagl62 mutant seeds)
GO:0098656	anion transmembrane transport	558	41	30.68	0.0365	AGL62_YW_Up (Up in fveagl62 mutant seeds)
GO:0010205	photoinhibition	34	5	1.87	0.03681	AGL62_YW_Up (Up in fveagl62 mutant seeds)
GO:0031288	sorocarp morphogenesis	34	5	1.87	0.03681	AGL62_YW_Up (Up in fveagl62 mutant seeds)
GO:0043155	negative regulation of photosynthesis, l...	34	5	1.87	0.03681	AGL62_YW_Up (Up in fveagl62 mutant seeds)
GO:0034605	cellular response to heat	341	27	18.75	0.03699	AGL62_YW_Up (Up in fveagl62 mutant seeds)
GO:0009062	fatty acid catabolic process	109	11	5.99	0.03736	AGL62_YW_Up (Up in fveagl62 mutant seeds)
GO:0006690	icosanoid metabolic process	70	8	3.85	0.03773	AGL62_YW_Up (Up in fveagl62 mutant seeds)
GO:0009826	unidimensional cell growth	1144	77	62.9	0.03786	AGL62_YW_Up (Up in fveagl62 mutant seeds)
GO:0051715	cytolysis in other organism	14	3	0.77	0.03828	AGL62_YW_Up (Up in fveagl62 mutant seeds)
GO:0051883	killing of cells in other organism invol...	14	3	0.77	0.03828	AGL62_YW_Up (Up in fveagl62 mutant seeds)
GO:1904526	regulation of microtubule binding	14	3	0.77	0.03828	AGL62_YW_Up (Up in fveagl62 mutant seeds)
GO:2000652	regulation of secondary cell wall biogen...	137	13	7.53	0.03874	AGL62_YW_Up (Up in fveagl62 mutant seeds)
GO:1905421	regulation of plant organ morphogenesis	151	14	8.3	0.03883	AGL62_YW_Up (Up in fveagl62 mutant seeds)
GO:0051365	cellular response to potassium ion starv...	58	7	3.19	0.039	AGL62_YW_Up (Up in fveagl62 mutant seeds)
GO:0006212	uracil catabolic process	6	2	0.33	0.03907	AGL62_YW_Up (Up in fveagl62 mutant seeds)
GO:0006528	asparagine metabolic process	6	2	0.33	0.03907	AGL62_YW_Up (Up in fveagl62 mutant seeds)
GO:0006751	glutathione catabolic process	6	2	0.33	0.03907	AGL62_YW_Up (Up in fveagl62 mutant seeds)
GO:0009441	glycolate metabolic process	6	2	0.33	0.03907	AGL62_YW_Up (Up in fveagl62 mutant seeds)
GO:0036092	phosphatidylinositol-3-phosphate biosynt...	6	2	0.33	0.03907	AGL62_YW_Up (Up in fveagl62 mutant seeds)
GO:0080169	cellular response to boron-containing su...	6	2	0.33	0.03907	AGL62_YW_Up (Up in fveagl62 mutant seeds)
GO:0097340	inhibition of cysteine-type endopeptidas...	6	2	0.33	0.03907	AGL62_YW_Up (Up in fveagl62 mutant seeds)
GO:0097341	zymogen inhibition	6	2	0.33	0.03907	AGL62_YW_Up (Up in fveagl62 mutant seeds)
GO:1901012	(S)-reticuline biosynthetic process	6	2	0.33	0.03907	AGL62_YW_Up (Up in fveagl62 mutant seeds)
GO:1902523	positive regulation of protein K63-linke...	6	2	0.33	0.03907	AGL62_YW_Up (Up in fveagl62 mutant seeds)
GO:0032352	positive regulation of hormone metabolic...	110	11	6.05	0.03954	AGL62_YW_Up (Up in fveagl62 mutant seeds)
GO:0042181	ketone biosynthetic process	110	11	6.05	0.03954	AGL62_YW_Up (Up in fveagl62 mutant seeds)
GO:0009768	photosynthesis, light harvesting in phot...	24	4	1.32	0.04011	AGL62_YW_Up (Up in fveagl62 mutant seeds)
GO:0097272	ammonia homeostasis	24	4	1.32	0.04011	AGL62_YW_Up (Up in fveagl62 mutant seeds)
GO:0097275	cellular ammonia homeostasis	24	4	1.32	0.04011	AGL62_YW_Up (Up in fveagl62 mutant seeds)
GO:0048868	pollen tube development	674	48	37.06	0.04036	AGL62_YW_Up (Up in fveagl62 mutant seeds)
GO:0010223	secondary shoot formation	195	17	10.72	0.04091	AGL62_YW_Up (Up in fveagl62 mutant seeds)
GO:0010346	shoot axis formation	195	17	10.72	0.04091	AGL62_YW_Up (Up in fveagl62 mutant seeds)
GO:2000024	regulation of leaf development	345	27	18.97	0.04177	AGL62_YW_Up (Up in fveagl62 mutant seeds)
GO:0060862	negative regulation of floral organ absc...	47	6	2.58	0.04278	AGL62_YW_Up (Up in fveagl62 mutant seeds)
GO:0009741	response to brassinosteroid	597	43	32.82	0.04315	AGL62_YW_Up (Up in fveagl62 mutant seeds)
GO:0090698	post-embryonic plant morphogenesis	988	67	54.32	0.04412	AGL62_YW_Up (Up in fveagl62 mutant seeds)
GO:0052543	callose deposition in cell wall	126	12	6.93	0.04474	AGL62_YW_Up (Up in fveagl62 mutant seeds)
GO:0048653	anther development	472	35	25.95	0.04504	AGL62_YW_Up (Up in fveagl62 mutant seeds)
GO:0006865	amino acid transport	183	16	10.06	0.04528	AGL62_YW_Up (Up in fveagl62 mutant seeds)
GO:0005991	trehalose metabolic process	36	5	1.98	0.04562	AGL62_YW_Up (Up in fveagl62 mutant seeds)
GO:0046864	isoprenoid transport	60	7	3.3	0.04565	AGL62_YW_Up (Up in fveagl62 mutant seeds)
GO:0046865	terpenoid transport	60	7	3.3	0.04565	AGL62_YW_Up (Up in fveagl62 mutant seeds)
GO:0071485	cellular response to absence of light	25	4	1.37	0.04574	AGL62_YW_Up (Up in fveagl62 mutant seeds)
GO:0071585	detoxification of cadmium ion	25	4	1.37	0.04574	AGL62_YW_Up (Up in fveagl62 mutant seeds)
GO:0005513	detection of calcium ion	15	3	0.82	0.04595	AGL62_YW_Up (Up in fveagl62 mutant seeds)
GO:0007391	dorsal closure	15	3	0.82	0.04595	AGL62_YW_Up (Up in fveagl62 mutant seeds)
GO:0010041	response to iron(III) ion	15	3	0.82	0.04595	AGL62_YW_Up (Up in fveagl62 mutant seeds)
GO:0010099	regulation of photomorphogenesis	86	9	4.73	0.04644	AGL62_YW_Up (Up in fveagl62 mutant seeds)
GO:1901332	negative regulation of lateral root deve...	73	8	4.01	0.04663	AGL62_YW_Up (Up in fveagl62 mutant seeds)
GO:0044070	regulation of anion transport	213	18	11.71	0.04673	AGL62_YW_Up (Up in fveagl62 mutant seeds)
GO:0071482	cellular response to light stimulus	570	41	31.34	0.04819	AGL62_YW_Up (Up in fveagl62 mutant seeds)
GO:0009750	response to fructose	114	11	6.27	0.04913	AGL62_YW_Up (Up in fveagl62 mutant seeds)
GO:0046351	disaccharide biosynthetic process	61	7	3.35	0.04922	AGL62_YW_Up (Up in fveagl62 mutant seeds)
GO:1900376	regulation of secondary metabolite biosy...	200	17	11	0.04987	AGL62_YW_Up (Up in fveagl62 mutant seeds)
GO:0045229	external encapsulating structure organiz...	1211	111	49.23	4.90E-16	AGL62_YW_Down (Down in fveagl62 mutant seeds)
GO:0009698	phenylpropanoid metabolic process	757	82	30.77	4.90E-16	AGL62_YW_Down (Down in fveagl62 mutant seeds)
GO:0071554	cell wall organization or biogenesis	1506	125	61.22	1.10E-14	AGL62_YW_Down (Down in fveagl62 mutant seeds)
GO:0009699	phenylpropanoid biosynthetic process	679	72	27.6	9.80E-14	AGL62_YW_Down (Down in fveagl62 mutant seeds)
GO:0071669	plant-type cell wall organization or bio...	857	83	34.84	1.80E-13	AGL62_YW_Down (Down in fveagl62 mutant seeds)
GO:0019748	secondary metabolic process	1382	114	56.18	2.80E-13	AGL62_YW_Down (Down in fveagl62 mutant seeds)
GO:0071555	cell wall organization	1002	91	40.73	4.70E-13	AGL62_YW_Down (Down in fveagl62 mutant seeds)
GO:0009664	plant-type cell wall organization	498	57	20.24	1.90E-12	AGL62_YW_Down (Down in fveagl62 mutant seeds)
GO:0009827	plant-type cell wall modification	226	36	9.19	2.10E-12	AGL62_YW_Down (Down in fveagl62 mutant seeds)
GO:0044550	secondary metabolite biosynthetic proces...	935	85	38.01	2.80E-12	AGL62_YW_Down (Down in fveagl62 mutant seeds)
GO:0042545	cell wall modification	448	51	18.21	3.40E-11	AGL62_YW_Down (Down in fveagl62 mutant seeds)
GO:0005976	polysaccharide metabolic process	927	78	37.68	9.10E-10	AGL62_YW_Down (Down in fveagl62 mutant seeds)
GO:0048856	anatomical structure development	10199	499	414.61	4.30E-09	AGL62_YW_Down (Down in fveagl62 mutant seeds)
GO:0032502	developmental process	10446	509	424.65	4.40E-09	AGL62_YW_Down (Down in fveagl62 mutant seeds)
GO:0009812	flavonoid metabolic process	599	56	24.35	6.50E-09	AGL62_YW_Down (Down in fveagl62 mutant seeds)
GO:0043062	extracellular structure organization	307	36	12.48	1.30E-08	AGL62_YW_Down (Down in fveagl62 mutant seeds)
GO:0032501	multicellular organismal process	10297	499	418.59	2.10E-08	AGL62_YW_Down (Down in fveagl62 mutant seeds)
GO:0009813	flavonoid biosynthetic process	492	48	20	2.10E-08	AGL62_YW_Down (Down in fveagl62 mutant seeds)
GO:0030198	extracellular matrix organization	291	34	11.83	3.50E-08	AGL62_YW_Down (Down in fveagl62 mutant seeds)
GO:0009555	pollen development	1156	86	46.99	4.10E-08	AGL62_YW_Down (Down in fveagl62 mutant seeds)
GO:0048316	seed development	2462	152	100.08	7.40E-08	AGL62_YW_Down (Down in fveagl62 mutant seeds)
GO:0044264	cellular polysaccharide metabolic proces...	584	52	23.74	1.10E-07	AGL62_YW_Down (Down in fveagl62 mutant seeds)
GO:0007275	multicellular organism development	9389	457	381.68	1.30E-07	AGL62_YW_Down (Down in fveagl62 mutant seeds)
GO:0010154	fruit development	2656	160	107.97	1.50E-07	AGL62_YW_Down (Down in fveagl62 mutant seeds)
GO:0017144	drug metabolic process	1752	115	71.22	1.80E-07	AGL62_YW_Down (Down in fveagl62 mutant seeds)
GO:0009733	response to auxin	1274	90	51.79	2.00E-07	AGL62_YW_Down (Down in fveagl62 mutant seeds)
GO:0009828	plant-type cell wall loosening	64	14	2.6	2.20E-07	AGL62_YW_Down (Down in fveagl62 mutant seeds)
GO:0005975	carbohydrate metabolic process	1748	114	71.06	2.90E-07	AGL62_YW_Down (Down in fveagl62 mutant seeds)
GO:0009808	lignin metabolic process	310	33	12.6	4.90E-07	AGL62_YW_Down (Down in fveagl62 mutant seeds)
GO:0048229	gametophyte development	1563	103	63.54	7.20E-07	AGL62_YW_Down (Down in fveagl62 mutant seeds)
GO:0009653	anatomical structure morphogenesis	4756	253	193.34	9.30E-07	AGL62_YW_Down (Down in fveagl62 mutant seeds)
GO:0009791	post-embryonic development	5504	285	223.75	1.40E-06	AGL62_YW_Down (Down in fveagl62 mutant seeds)
GO:0046189	phenol-containing compound biosynthetic ...	237	27	9.63	1.40E-06	AGL62_YW_Down (Down in fveagl62 mutant seeds)
GO:0050896	response to stimulus	14250	643	579.29	1.90E-06	AGL62_YW_Down (Down in fveagl62 mutant seeds)
GO:0031640	killing of cells of other organism	56	12	2.28	2.00E-06	AGL62_YW_Down (Down in fveagl62 mutant seeds)
GO:0044364	disruption of cells of other organism	58	12	2.36	3.00E-06	AGL62_YW_Down (Down in fveagl62 mutant seeds)
GO:0010383	cell wall polysaccharide metabolic proce...	261	28	10.61	3.10E-06	AGL62_YW_Down (Down in fveagl62 mutant seeds)
GO:0009809	lignin biosynthetic process	276	29	11.22	3.10E-06	AGL62_YW_Down (Down in fveagl62 mutant seeds)
GO:0010023	proanthocyanidin biosynthetic process	115	17	4.67	4.00E-06	AGL62_YW_Down (Down in fveagl62 mutant seeds)
GO:0009834	plant-type secondary cell wall biogenesi...	313	31	12.72	4.90E-06	AGL62_YW_Down (Down in fveagl62 mutant seeds)
GO:0055114	oxidation-reduction process	1534	98	62.36	5.20E-06	AGL62_YW_Down (Down in fveagl62 mutant seeds)
GO:0080167	response to karrikin	577	47	23.46	5.30E-06	AGL62_YW_Down (Down in fveagl62 mutant seeds)
GO:0018958	phenol-containing compound metabolic pro...	362	34	14.72	5.60E-06	AGL62_YW_Down (Down in fveagl62 mutant seeds)
GO:0048731	system development	7794	378	316.84	8.90E-06	AGL62_YW_Down (Down in fveagl62 mutant seeds)
GO:0009832	plant-type cell wall biogenesis	487	41	19.8	9.60E-06	AGL62_YW_Down (Down in fveagl62 mutant seeds)
GO:0048608	reproductive structure development	4473	234	181.84	1.00E-05	AGL62_YW_Down (Down in fveagl62 mutant seeds)
GO:0061458	reproductive system development	4474	234	181.88	1.00E-05	AGL62_YW_Down (Down in fveagl62 mutant seeds)
GO:0010101	post-embryonic root morphogenesis	343	32	13.94	1.20E-05	AGL62_YW_Down (Down in fveagl62 mutant seeds)
GO:0010102	lateral root morphogenesis	343	32	13.94	1.20E-05	AGL62_YW_Down (Down in fveagl62 mutant seeds)
GO:0048646	anatomical structure formation involved ...	1551	97	63.05	1.40E-05	AGL62_YW_Down (Down in fveagl62 mutant seeds)
GO:0044042	glucan metabolic process	461	39	18.74	1.40E-05	AGL62_YW_Down (Down in fveagl62 mutant seeds)
GO:0090697	post-embryonic plant organ morphogenesis	603	47	24.51	1.70E-05	AGL62_YW_Down (Down in fveagl62 mutant seeds)
GO:0042546	cell wall biogenesis	586	46	23.82	1.70E-05	AGL62_YW_Down (Down in fveagl62 mutant seeds)
GO:0009739	response to gibberellin	736	54	29.92	2.20E-05	AGL62_YW_Down (Down in fveagl62 mutant seeds)
GO:0006073	cellular glucan metabolic process	459	38	18.66	2.90E-05	AGL62_YW_Down (Down in fveagl62 mutant seeds)
GO:0080001	mucilage extrusion from seed coat	85	13	3.46	3.70E-05	AGL62_YW_Down (Down in fveagl62 mutant seeds)
GO:0030245	cellulose catabolic process	17	6	0.69	3.70E-05	AGL62_YW_Down (Down in fveagl62 mutant seeds)
GO:0046283	anthocyanin-containing compound metaboli...	267	26	10.85	3.70E-05	AGL62_YW_Down (Down in fveagl62 mutant seeds)
GO:0010927	cellular component assembly involved in ...	315	29	12.81	3.90E-05	AGL62_YW_Down (Down in fveagl62 mutant seeds)
GO:0006949	syncytium formation	52	10	2.11	3.90E-05	AGL62_YW_Down (Down in fveagl62 mutant seeds)
GO:0044036	cell wall macromolecule metabolic proces...	332	30	13.5	4.10E-05	AGL62_YW_Down (Down in fveagl62 mutant seeds)
GO:0009058	biosynthetic process	9000	423	365.87	4.40E-05	AGL62_YW_Down (Down in fveagl62 mutant seeds)
GO:0045488	pectin metabolic process	336	30	13.66	5.10E-05	AGL62_YW_Down (Down in fveagl62 mutant seeds)
GO:0090698	post-embryonic plant morphogenesis	988	66	40.16	5.30E-05	AGL62_YW_Down (Down in fveagl62 mutant seeds)
GO:0099402	plant organ development	3818	200	155.21	5.30E-05	AGL62_YW_Down (Down in fveagl62 mutant seeds)
GO:0060320	rejection of self pollen	18	6	0.73	5.40E-05	AGL62_YW_Down (Down in fveagl62 mutant seeds)
GO:0042737	drug catabolic process	354	31	14.39	5.50E-05	AGL62_YW_Down (Down in fveagl62 mutant seeds)
GO:0010208	pollen wall assembly	212	22	8.62	5.60E-05	AGL62_YW_Down (Down in fveagl62 mutant seeds)
GO:0010393	galacturonan metabolic process	339	30	13.78	6.00E-05	AGL62_YW_Down (Down in fveagl62 mutant seeds)
GO:0072348	sulfur compound transport	77	12	3.13	6.10E-05	AGL62_YW_Down (Down in fveagl62 mutant seeds)
GO:0033692	cellular polysaccharide biosynthetic pro...	340	30	13.82	6.30E-05	AGL62_YW_Down (Down in fveagl62 mutant seeds)
GO:0010191	mucilage metabolic process	214	22	8.7	6.50E-05	AGL62_YW_Down (Down in fveagl62 mutant seeds)
GO:0010214	seed coat development	293	27	11.91	6.90E-05	AGL62_YW_Down (Down in fveagl62 mutant seeds)
GO:0085029	extracellular matrix assembly	215	22	8.74	7.00E-05	AGL62_YW_Down (Down in fveagl62 mutant seeds)
GO:0003006	developmental process involved in reprod...	5449	271	221.51	7.20E-05	AGL62_YW_Down (Down in fveagl62 mutant seeds)
GO:0044262	cellular carbohydrate metabolic process	904	61	36.75	7.60E-05	AGL62_YW_Down (Down in fveagl62 mutant seeds)
GO:0042440	pigment metabolic process	606	45	24.64	7.90E-05	AGL62_YW_Down (Down in fveagl62 mutant seeds)
GO:0009718	anthocyanin-containing compound biosynth...	203	21	8.25	8.60E-05	AGL62_YW_Down (Down in fveagl62 mutant seeds)
GO:0046148	pigment biosynthetic process	501	39	20.37	8.80E-05	AGL62_YW_Down (Down in fveagl62 mutant seeds)
GO:0090696	post-embryonic plant organ development	950	63	38.62	9.60E-05	AGL62_YW_Down (Down in fveagl62 mutant seeds)
GO:0042221	response to chemical	9625	445	391.27	0.00013	AGL62_YW_Down (Down in fveagl62 mutant seeds)
GO:2000034	regulation of seed maturation	49	9	1.99	0.00014	AGL62_YW_Down (Down in fveagl62 mutant seeds)
GO:0080022	primary root development	110	14	4.47	0.00015	AGL62_YW_Down (Down in fveagl62 mutant seeds)
GO:0000003	reproduction	6320	306	256.92	0.00015	AGL62_YW_Down (Down in fveagl62 mutant seeds)
GO:0000271	polysaccharide biosynthetic process	409	33	16.63	0.00016	AGL62_YW_Down (Down in fveagl62 mutant seeds)
GO:0042335	cuticle development	212	21	8.62	0.00016	AGL62_YW_Down (Down in fveagl62 mutant seeds)
GO:1905393	plant organ formation	686	48	27.89	0.00019	AGL62_YW_Down (Down in fveagl62 mutant seeds)
GO:0010410	hemicellulose metabolic process	170	18	6.91	0.0002	AGL62_YW_Down (Down in fveagl62 mutant seeds)
GO:0030243	cellulose metabolic process	142	16	5.77	0.00022	AGL62_YW_Down (Down in fveagl62 mutant seeds)
GO:0022414	reproductive process	6264	302	254.64	0.00023	AGL62_YW_Down (Down in fveagl62 mutant seeds)
GO:0070592	cell wall polysaccharide biosynthetic pr...	129	15	5.24	0.00024	AGL62_YW_Down (Down in fveagl62 mutant seeds)
GO:0048527	lateral root development	637	45	25.9	0.00024	AGL62_YW_Down (Down in fveagl62 mutant seeds)
GO:0009072	aromatic amino acid family metabolic pro...	158	17	6.42	0.00025	AGL62_YW_Down (Down in fveagl62 mutant seeds)
GO:0009628	response to abiotic stimulus	6907	329	280.78	0.00026	AGL62_YW_Down (Down in fveagl62 mutant seeds)
GO:0009802	cinnamic acid ester biosynthetic process	4	3	0.16	0.00026	AGL62_YW_Down (Down in fveagl62 mutant seeds)
GO:0090431	alkyl caffeate ester biosynthetic proces...	4	3	0.16	0.00026	AGL62_YW_Down (Down in fveagl62 mutant seeds)
GO:1901617	organic hydroxy compound biosynthetic pr...	696	48	28.29	0.00027	AGL62_YW_Down (Down in fveagl62 mutant seeds)
GO:0042445	hormone metabolic process	947	61	38.5	0.00027	AGL62_YW_Down (Down in fveagl62 mutant seeds)
GO:0010584	pollen exine formation	160	17	6.5	0.00029	AGL62_YW_Down (Down in fveagl62 mutant seeds)
GO:0034637	cellular carbohydrate biosynthetic proce...	407	32	16.55	0.00031	AGL62_YW_Down (Down in fveagl62 mutant seeds)
GO:0010226	response to lithium ion	24	6	0.98	0.00032	AGL62_YW_Down (Down in fveagl62 mutant seeds)
GO:0045491	xylan metabolic process	105	13	4.27	0.00033	AGL62_YW_Down (Down in fveagl62 mutant seeds)
GO:0098869	cellular oxidant detoxification	119	14	4.84	0.00034	AGL62_YW_Down (Down in fveagl62 mutant seeds)
GO:0009627	systemic acquired resistance	375	30	15.24	0.00035	AGL62_YW_Down (Down in fveagl62 mutant seeds)
GO:0080050	regulation of seed development	164	17	6.67	0.00038	AGL62_YW_Down (Down in fveagl62 mutant seeds)
GO:0009200	deoxyribonucleoside triphosphate metabol...	25	6	1.02	0.0004	AGL62_YW_Down (Down in fveagl62 mutant seeds)
GO:0048236	plant-type sporogenesis	166	17	6.75	0.00044	AGL62_YW_Down (Down in fveagl62 mutant seeds)
GO:0046417	chorismate metabolic process	17	5	0.69	0.00045	AGL62_YW_Down (Down in fveagl62 mutant seeds)
GO:0016049	cell growth	1874	105	76.18	0.00045	AGL62_YW_Down (Down in fveagl62 mutant seeds)
GO:0000272	polysaccharide catabolic process	296	25	12.03	0.00048	AGL62_YW_Down (Down in fveagl62 mutant seeds)
GO:0044249	cellular biosynthetic process	8590	397	349.2	0.00049	AGL62_YW_Down (Down in fveagl62 mutant seeds)
GO:0044038	cell wall macromolecule biosynthetic pro...	138	15	5.61	0.0005	AGL62_YW_Down (Down in fveagl62 mutant seeds)
GO:0070589	cellular component macromolecule biosynt...	138	15	5.61	0.0005	AGL62_YW_Down (Down in fveagl62 mutant seeds)
GO:1990748	cellular detoxification	153	16	6.22	0.00051	AGL62_YW_Down (Down in fveagl62 mutant seeds)
GO:0016052	carbohydrate catabolic process	510	37	20.73	0.00052	AGL62_YW_Down (Down in fveagl62 mutant seeds)
GO:0048438	floral whorl development	977	61	39.72	0.0006	AGL62_YW_Down (Down in fveagl62 mutant seeds)
GO:0051273	beta-glucan metabolic process	202	19	8.21	0.00061	AGL62_YW_Down (Down in fveagl62 mutant seeds)
GO:0019438	aromatic compound biosynthetic process	5184	252	210.74	0.00063	AGL62_YW_Down (Down in fveagl62 mutant seeds)
GO:0006556	S-adenosylmethionine biosynthetic proces...	5	3	0.2	0.00063	AGL62_YW_Down (Down in fveagl62 mutant seeds)
GO:0098709	glutathione import across plasma membran...	5	3	0.2	0.00063	AGL62_YW_Down (Down in fveagl62 mutant seeds)
GO:0140205	oligopeptide import across plasma membra...	5	3	0.2	0.00063	AGL62_YW_Down (Down in fveagl62 mutant seeds)
GO:0140207	tripeptide import across plasma membrane	5	3	0.2	0.00063	AGL62_YW_Down (Down in fveagl62 mutant seeds)
GO:0009556	microsporogenesis	127	14	5.16	0.00066	AGL62_YW_Down (Down in fveagl62 mutant seeds)
GO:0055076	transition metal ion homeostasis	269	23	10.94	0.00067	AGL62_YW_Down (Down in fveagl62 mutant seeds)
GO:0048869	cellular developmental process	4871	238	198.02	0.00071	AGL62_YW_Down (Down in fveagl62 mutant seeds)
GO:0055072	iron ion homeostasis	158	16	6.42	0.00073	AGL62_YW_Down (Down in fveagl62 mutant seeds)
GO:1905392	plant organ morphogenesis	1730	97	70.33	0.00074	AGL62_YW_Down (Down in fveagl62 mutant seeds)
GO:0045492	xylan biosynthetic process	61	9	2.48	0.00076	AGL62_YW_Down (Down in fveagl62 mutant seeds)
GO:0009856	pollination	887	56	36.06	0.00077	AGL62_YW_Down (Down in fveagl62 mutant seeds)
GO:1901362	organic cyclic compound biosynthetic pro...	5556	267	225.86	0.00082	AGL62_YW_Down (Down in fveagl62 mutant seeds)
GO:0048443	stamen development	600	41	24.39	0.00087	AGL62_YW_Down (Down in fveagl62 mutant seeds)
GO:0048466	androecium development	600	41	24.39	0.00087	AGL62_YW_Down (Down in fveagl62 mutant seeds)
GO:0019752	carboxylic acid metabolic process	2325	124	94.52	0.00094	AGL62_YW_Down (Down in fveagl62 mutant seeds)
GO:0009292	genetic transfer	89	11	3.62	0.00095	AGL62_YW_Down (Down in fveagl62 mutant seeds)
GO:0009294	DNA mediated transformation	89	11	3.62	0.00095	AGL62_YW_Down (Down in fveagl62 mutant seeds)
GO:0042537	benzene-containing compound metabolic pr...	276	23	11.22	0.00095	AGL62_YW_Down (Down in fveagl62 mutant seeds)
GO:0001906	cell killing	103	12	4.19	0.00097	AGL62_YW_Down (Down in fveagl62 mutant seeds)
GO:0048653	anther development	472	34	19.19	0.00097	AGL62_YW_Down (Down in fveagl62 mutant seeds)
GO:0010311	lateral root formation	243	21	9.88	0.00099	AGL62_YW_Down (Down in fveagl62 mutant seeds)
GO:1901576	organic substance biosynthetic process	8784	402	357.09	0.00101	AGL62_YW_Down (Down in fveagl62 mutant seeds)
GO:0009423	chorismate biosynthetic process	12	4	0.49	0.00103	AGL62_YW_Down (Down in fveagl62 mutant seeds)
GO:0010345	suberin biosynthetic process	90	11	3.66	0.00105	AGL62_YW_Down (Down in fveagl62 mutant seeds)
GO:0043436	oxoacid metabolic process	2664	139	108.3	0.00109	AGL62_YW_Down (Down in fveagl62 mutant seeds)
GO:0006082	organic acid metabolic process	2689	140	109.31	0.00113	AGL62_YW_Down (Down in fveagl62 mutant seeds)
GO:0006730	one-carbon metabolic process	30	6	1.22	0.00114	AGL62_YW_Down (Down in fveagl62 mutant seeds)
GO:0010114	response to red light	246	21	10	0.00115	AGL62_YW_Down (Down in fveagl62 mutant seeds)
GO:0048437	floral organ development	1229	72	49.96	0.00116	AGL62_YW_Down (Down in fveagl62 mutant seeds)
GO:0044706	multi-multicellular organism process	964	59	39.19	0.00118	AGL62_YW_Down (Down in fveagl62 mutant seeds)
GO:1901615	organic hydroxy compound metabolic proce...	1128	67	45.86	0.00121	AGL62_YW_Down (Down in fveagl62 mutant seeds)
GO:0009962	regulation of flavonoid biosynthetic pro...	215	19	8.74	0.0013	AGL62_YW_Down (Down in fveagl62 mutant seeds)
GO:0017001	antibiotic catabolic process	136	14	5.53	0.00131	AGL62_YW_Down (Down in fveagl62 mutant seeds)
GO:0051704	multi-organism process	7419	344	301.6	0.00133	AGL62_YW_Down (Down in fveagl62 mutant seeds)
GO:0048528	post-embryonic root development	691	45	28.09	0.00134	AGL62_YW_Down (Down in fveagl62 mutant seeds)
GO:0042547	cell wall modification involved in multi...	66	9	2.68	0.00135	AGL62_YW_Down (Down in fveagl62 mutant seeds)
GO:0097237	cellular response to toxic substance	355	27	14.43	0.00143	AGL62_YW_Down (Down in fveagl62 mutant seeds)
GO:0006007	glucose catabolic process	13	4	0.53	0.00145	AGL62_YW_Down (Down in fveagl62 mutant seeds)
GO:0051553	flavone biosynthetic process	108	12	4.39	0.00147	AGL62_YW_Down (Down in fveagl62 mutant seeds)
GO:0048367	shoot system development	3270	165	132.93	0.00156	AGL62_YW_Down (Down in fveagl62 mutant seeds)
GO:0097264	self proteolysis	32	6	1.3	0.00162	AGL62_YW_Down (Down in fveagl62 mutant seeds)
GO:0007157	heterophilic cell-cell adhesion via plas...	2	2	0.08	0.00165	AGL62_YW_Down (Down in fveagl62 mutant seeds)
GO:0098917	retrograde trans-synaptic signaling	2	2	0.08	0.00165	AGL62_YW_Down (Down in fveagl62 mutant seeds)
GO:0098942	retrograde trans-synaptic signaling by t...	2	2	0.08	0.00165	AGL62_YW_Down (Down in fveagl62 mutant seeds)
GO:0099545	trans-synaptic signaling by trans-synapt...	2	2	0.08	0.00165	AGL62_YW_Down (Down in fveagl62 mutant seeds)
GO:0010015	root morphogenesis	1103	65	44.84	0.00173	AGL62_YW_Down (Down in fveagl62 mutant seeds)
GO:0071668	plant-type cell wall assembly	33	6	1.34	0.00192	AGL62_YW_Down (Down in fveagl62 mutant seeds)
GO:0010074	maintenance of meristem identity	206	18	8.37	0.00194	AGL62_YW_Down (Down in fveagl62 mutant seeds)
GO:0010215	cellulose microfibril organization	23	5	0.93	0.002	AGL62_YW_Down (Down in fveagl62 mutant seeds)
GO:0042744	hydrogen peroxide catabolic process	70	9	2.85	0.00205	AGL62_YW_Down (Down in fveagl62 mutant seeds)
GO:0030240	skeletal muscle thin filament assembly	7	3	0.28	0.00207	AGL62_YW_Down (Down in fveagl62 mutant seeds)
GO:0048769	sarcomerogenesis	7	3	0.28	0.00207	AGL62_YW_Down (Down in fveagl62 mutant seeds)
GO:0070726	cell wall assembly	34	6	1.38	0.00225	AGL62_YW_Down (Down in fveagl62 mutant seeds)
GO:0044272	sulfur compound biosynthetic process	405	29	16.46	0.00241	AGL62_YW_Down (Down in fveagl62 mutant seeds)
GO:0006558	L-phenylalanine metabolic process	24	5	0.98	0.00245	AGL62_YW_Down (Down in fveagl62 mutant seeds)
GO:0090358	positive regulation of tryptophan metabo...	24	5	0.98	0.00245	AGL62_YW_Down (Down in fveagl62 mutant seeds)
GO:1902221	erythrose 4-phosphate/phosphoenolpyruvat...	24	5	0.98	0.00245	AGL62_YW_Down (Down in fveagl62 mutant seeds)
GO:0009651	response to salt stress	1821	98	74.03	0.00251	AGL62_YW_Down (Down in fveagl62 mutant seeds)
GO:0010047	fruit dehiscence	115	12	4.67	0.00251	AGL62_YW_Down (Down in fveagl62 mutant seeds)
GO:0044281	small molecule metabolic process	3785	186	153.87	0.00252	AGL62_YW_Down (Down in fveagl62 mutant seeds)
GO:0010431	seed maturation	245	20	9.96	0.00253	AGL62_YW_Down (Down in fveagl62 mutant seeds)
GO:0009262	deoxyribonucleotide metabolic process	35	6	1.42	0.00262	AGL62_YW_Down (Down in fveagl62 mutant seeds)
GO:0046271	phenylpropanoid catabolic process	35	6	1.42	0.00262	AGL62_YW_Down (Down in fveagl62 mutant seeds)
GO:0006555	methionine metabolic process	60	8	2.44	0.00284	AGL62_YW_Down (Down in fveagl62 mutant seeds)
GO:1901806	beta-glucoside biosynthetic process	60	8	2.44	0.00284	AGL62_YW_Down (Down in fveagl62 mutant seeds)
GO:0032989	cellular component morphogenesis	2158	113	87.73	0.00293	AGL62_YW_Down (Down in fveagl62 mutant seeds)
GO:0034293	sexual sporulation	231	19	9.39	0.00294	AGL62_YW_Down (Down in fveagl62 mutant seeds)
GO:0032787	monocarboxylic acid metabolic process	1359	76	55.25	0.00294	AGL62_YW_Down (Down in fveagl62 mutant seeds)
GO:0009147	pyrimidine nucleoside triphosphate metab...	25	5	1.02	0.00296	AGL62_YW_Down (Down in fveagl62 mutant seeds)
GO:2000692	negative regulation of seed maturation	25	5	1.02	0.00296	AGL62_YW_Down (Down in fveagl62 mutant seeds)
GO:0010262	somatic embryogenesis	74	9	3.01	0.00302	AGL62_YW_Down (Down in fveagl62 mutant seeds)
GO:0051552	flavone metabolic process	133	13	5.41	0.00303	AGL62_YW_Down (Down in fveagl62 mutant seeds)
GO:0060560	developmental growth involved in morphog...	1446	80	58.78	0.00305	AGL62_YW_Down (Down in fveagl62 mutant seeds)
GO:0006790	sulfur compound metabolic process	946	56	38.46	0.0032	AGL62_YW_Down (Down in fveagl62 mutant seeds)
GO:0009149	pyrimidine nucleoside triphosphate catab...	8	3	0.33	0.00322	AGL62_YW_Down (Down in fveagl62 mutant seeds)
GO:0009213	pyrimidine deoxyribonucleoside triphosph...	8	3	0.33	0.00322	AGL62_YW_Down (Down in fveagl62 mutant seeds)
GO:0030241	skeletal muscle myosin thick filament as...	8	3	0.33	0.00322	AGL62_YW_Down (Down in fveagl62 mutant seeds)
GO:1901959	positive regulation of cutin biosyntheti...	16	4	0.65	0.00334	AGL62_YW_Down (Down in fveagl62 mutant seeds)
GO:0051555	flavonol biosynthetic process	104	11	4.23	0.00336	AGL62_YW_Down (Down in fveagl62 mutant seeds)
GO:0009250	glucan biosynthetic process	234	19	9.51	0.00339	AGL62_YW_Down (Down in fveagl62 mutant seeds)
GO:0016043	cellular component organization	7689	351	312.57	0.00345	AGL62_YW_Down (Down in fveagl62 mutant seeds)
GO:0010216	maintenance of DNA methylation	37	6	1.5	0.00351	AGL62_YW_Down (Down in fveagl62 mutant seeds)
GO:0046500	S-adenosylmethionine metabolic process	26	5	1.06	0.00354	AGL62_YW_Down (Down in fveagl62 mutant seeds)
GO:0080117	secondary growth	26	5	1.06	0.00354	AGL62_YW_Down (Down in fveagl62 mutant seeds)
GO:0009624	response to nematode	473	32	19.23	0.00357	AGL62_YW_Down (Down in fveagl62 mutant seeds)
GO:0009910	negative regulation of flower developmen...	136	13	5.53	0.00367	AGL62_YW_Down (Down in fveagl62 mutant seeds)
GO:0048878	chemical homeostasis	1630	88	66.26	0.00379	AGL62_YW_Down (Down in fveagl62 mutant seeds)
GO:0045764	positive regulation of cellular amino ac...	50	7	2.03	0.0039	AGL62_YW_Down (Down in fveagl62 mutant seeds)
GO:0009850	auxin metabolic process	220	18	8.94	0.00395	AGL62_YW_Down (Down in fveagl62 mutant seeds)
GO:0042939	tripeptide transport	77	9	3.13	0.00396	AGL62_YW_Down (Down in fveagl62 mutant seeds)
GO:1900378	positive regulation of secondary metabol...	38	6	1.54	0.00402	AGL62_YW_Down (Down in fveagl62 mutant seeds)
GO:0051554	flavonol metabolic process	107	11	4.35	0.00419	AGL62_YW_Down (Down in fveagl62 mutant seeds)
GO:0009264	deoxyribonucleotide catabolic process	17	4	0.69	0.00422	AGL62_YW_Down (Down in fveagl62 mutant seeds)
GO:0009713	catechol-containing compound biosyntheti...	17	4	0.69	0.00422	AGL62_YW_Down (Down in fveagl62 mutant seeds)
GO:0015012	heparan sulfate proteoglycan biosyntheti...	17	4	0.69	0.00422	AGL62_YW_Down (Down in fveagl62 mutant seeds)
GO:0019835	cytolysis	17	4	0.69	0.00422	AGL62_YW_Down (Down in fveagl62 mutant seeds)
GO:0046386	deoxyribose phosphate catabolic process	17	4	0.69	0.00422	AGL62_YW_Down (Down in fveagl62 mutant seeds)
GO:0071329	cellular response to sucrose stimulus	17	4	0.69	0.00422	AGL62_YW_Down (Down in fveagl62 mutant seeds)
GO:0009909	regulation of flower development	596	38	24.23	0.00434	AGL62_YW_Down (Down in fveagl62 mutant seeds)
GO:0009725	response to hormone	5675	265	230.7	0.00454	AGL62_YW_Down (Down in fveagl62 mutant seeds)
GO:0010374	stomatal complex development	276	21	11.22	0.00457	AGL62_YW_Down (Down in fveagl62 mutant seeds)
GO:0009900	dehiscence	206	17	8.37	0.00459	AGL62_YW_Down (Down in fveagl62 mutant seeds)
GO:0009611	response to wounding	1235	69	50.21	0.00461	AGL62_YW_Down (Down in fveagl62 mutant seeds)
GO:0007427	epithelial cell migration, open tracheal...	9	3	0.37	0.00468	AGL62_YW_Down (Down in fveagl62 mutant seeds)
GO:0009211	pyrimidine deoxyribonucleoside triphosph...	9	3	0.37	0.00468	AGL62_YW_Down (Down in fveagl62 mutant seeds)
GO:0009801	cinnamic acid ester metabolic process	9	3	0.37	0.00468	AGL62_YW_Down (Down in fveagl62 mutant seeds)
GO:0033303	quercetin O-glucoside biosynthetic proce...	9	3	0.37	0.00468	AGL62_YW_Down (Down in fveagl62 mutant seeds)
GO:0033330	kaempferol O-glucoside biosynthetic proc...	9	3	0.37	0.00468	AGL62_YW_Down (Down in fveagl62 mutant seeds)
GO:0061621	canonical glycolysis	9	3	0.37	0.00468	AGL62_YW_Down (Down in fveagl62 mutant seeds)
GO:0061718	glucose catabolic process to pyruvate	9	3	0.37	0.00468	AGL62_YW_Down (Down in fveagl62 mutant seeds)
GO:1901583	tetrapeptide transmembrane transport	9	3	0.37	0.00468	AGL62_YW_Down (Down in fveagl62 mutant seeds)
GO:0051275	beta-glucan catabolic process	65	8	2.64	0.0047	AGL62_YW_Down (Down in fveagl62 mutant seeds)
GO:1901696	cannabinoid biosynthetic process	3	2	0.12	0.00482	AGL62_YW_Down (Down in fveagl62 mutant seeds)
GO:0009409	response to cold	1495	81	60.77	0.00494	AGL62_YW_Down (Down in fveagl62 mutant seeds)
GO:0090357	regulation of tryptophan metabolic proce...	28	5	1.14	0.00495	AGL62_YW_Down (Down in fveagl62 mutant seeds)
GO:0035821	modification of morphology or physiology...	225	18	9.15	0.00498	AGL62_YW_Down (Down in fveagl62 mutant seeds)
GO:0040007	growth	2891	144	117.52	0.00515	AGL62_YW_Down (Down in fveagl62 mutant seeds)
GO:0009803	cinnamic acid metabolic process	66	8	2.68	0.00516	AGL62_YW_Down (Down in fveagl62 mutant seeds)
GO:0045490	pectin catabolic process	110	11	4.47	0.00516	AGL62_YW_Down (Down in fveagl62 mutant seeds)
GO:0009204	deoxyribonucleoside triphosphate catabol...	18	4	0.73	0.00526	AGL62_YW_Down (Down in fveagl62 mutant seeds)
GO:0030201	heparan sulfate proteoglycan metabolic p...	18	4	0.73	0.00526	AGL62_YW_Down (Down in fveagl62 mutant seeds)
GO:0060774	auxin mediated signaling pathway involve...	18	4	0.73	0.00526	AGL62_YW_Down (Down in fveagl62 mutant seeds)
GO:0071324	cellular response to disaccharide stimul...	18	4	0.73	0.00526	AGL62_YW_Down (Down in fveagl62 mutant seeds)
GO:1990059	fruit valve development	18	4	0.73	0.00526	AGL62_YW_Down (Down in fveagl62 mutant seeds)
GO:0048359	mucilage metabolic process involved in s...	159	14	6.46	0.0055	AGL62_YW_Down (Down in fveagl62 mutant seeds)
GO:0006857	oligopeptide transport	96	10	3.9	0.00563	AGL62_YW_Down (Down in fveagl62 mutant seeds)
GO:0018904	ether metabolic process	41	6	1.67	0.00591	AGL62_YW_Down (Down in fveagl62 mutant seeds)
GO:0009719	response to endogenous stimulus	5964	276	242.45	0.00595	AGL62_YW_Down (Down in fveagl62 mutant seeds)
GO:0048827	phyllome development	2186	112	88.87	0.00598	AGL62_YW_Down (Down in fveagl62 mutant seeds)
GO:0033240	positive regulation of cellular amine me...	54	7	2.2	0.00601	AGL62_YW_Down (Down in fveagl62 mutant seeds)
GO:0090567	reproductive shoot system development	2010	104	81.71	0.00607	AGL62_YW_Down (Down in fveagl62 mutant seeds)
GO:0009908	flower development	1947	101	79.15	0.00635	AGL62_YW_Down (Down in fveagl62 mutant seeds)
GO:0010038	response to metal ion	1597	85	64.92	0.00636	AGL62_YW_Down (Down in fveagl62 mutant seeds)
GO:0010817	regulation of hormone levels	1446	78	58.78	0.00641	AGL62_YW_Down (Down in fveagl62 mutant seeds)
GO:0009143	nucleoside triphosphate catabolic proces...	19	4	0.77	0.00645	AGL62_YW_Down (Down in fveagl62 mutant seeds)
GO:0060771	phyllotactic patterning	19	4	0.77	0.00645	AGL62_YW_Down (Down in fveagl62 mutant seeds)
GO:0060772	leaf phyllotactic patterning	19	4	0.77	0.00645	AGL62_YW_Down (Down in fveagl62 mutant seeds)
GO:0071287	cellular response to manganese ion	19	4	0.77	0.00645	AGL62_YW_Down (Down in fveagl62 mutant seeds)
GO:0044275	cellular carbohydrate catabolic process	162	14	6.59	0.00647	AGL62_YW_Down (Down in fveagl62 mutant seeds)
GO:0009223	pyrimidine deoxyribonucleotide catabolic...	10	3	0.41	0.00648	AGL62_YW_Down (Down in fveagl62 mutant seeds)
GO:0009453	energy taxis	10	3	0.41	0.00648	AGL62_YW_Down (Down in fveagl62 mutant seeds)
GO:0021591	ventricular system development	10	3	0.41	0.00648	AGL62_YW_Down (Down in fveagl62 mutant seeds)
GO:0042331	phototaxis	10	3	0.41	0.00648	AGL62_YW_Down (Down in fveagl62 mutant seeds)
GO:0060717	chorion development	10	3	0.41	0.00648	AGL62_YW_Down (Down in fveagl62 mutant seeds)
GO:1903867	extraembryonic membrane development	10	3	0.41	0.00648	AGL62_YW_Down (Down in fveagl62 mutant seeds)
GO:0010231	maintenance of seed dormancy	42	6	1.71	0.00667	AGL62_YW_Down (Down in fveagl62 mutant seeds)
GO:0097437	maintenance of dormancy	42	6	1.71	0.00667	AGL62_YW_Down (Down in fveagl62 mutant seeds)
GO:0072330	monocarboxylic acid biosynthetic process	754	45	30.65	0.00674	AGL62_YW_Down (Down in fveagl62 mutant seeds)
GO:0031537	regulation of anthocyanin metabolic proc...	163	14	6.63	0.00682	AGL62_YW_Down (Down in fveagl62 mutant seeds)
GO:0048448	stamen morphogenesis	99	10	4.02	0.00698	AGL62_YW_Down (Down in fveagl62 mutant seeds)
GO:0042592	homeostatic process	2176	111	88.46	0.00706	AGL62_YW_Down (Down in fveagl62 mutant seeds)
GO:0006835	dicarboxylic acid transport	131	12	5.33	0.00719	AGL62_YW_Down (Down in fveagl62 mutant seeds)
GO:0016051	carbohydrate biosynthetic process	696	42	28.29	0.00722	AGL62_YW_Down (Down in fveagl62 mutant seeds)
GO:0010529	negative regulation of transposition	56	7	2.28	0.00734	AGL62_YW_Down (Down in fveagl62 mutant seeds)
GO:0019252	starch biosynthetic process	56	7	2.28	0.00734	AGL62_YW_Down (Down in fveagl62 mutant seeds)
GO:0043934	sporulation	289	21	11.75	0.00763	AGL62_YW_Down (Down in fveagl62 mutant seeds)
GO:0030166	proteoglycan biosynthetic process	31	5	1.26	0.00774	AGL62_YW_Down (Down in fveagl62 mutant seeds)
GO:0009607	response to biotic stimulus	5265	245	214.03	0.00794	AGL62_YW_Down (Down in fveagl62 mutant seeds)
GO:0070542	response to fatty acid	57	7	2.32	0.00808	AGL62_YW_Down (Down in fveagl62 mutant seeds)
GO:0043207	response to external biotic stimulus	5155	240	209.56	0.0085	AGL62_YW_Down (Down in fveagl62 mutant seeds)
GO:0051707	response to other organism	5155	240	209.56	0.0085	AGL62_YW_Down (Down in fveagl62 mutant seeds)
GO:0006244	pyrimidine nucleotide catabolic process	11	3	0.45	0.00865	AGL62_YW_Down (Down in fveagl62 mutant seeds)
GO:0006735	NADH regeneration	11	3	0.45	0.00865	AGL62_YW_Down (Down in fveagl62 mutant seeds)
GO:0030204	chondroitin sulfate metabolic process	11	3	0.45	0.00865	AGL62_YW_Down (Down in fveagl62 mutant seeds)
GO:0030206	chondroitin sulfate biosynthetic process	11	3	0.45	0.00865	AGL62_YW_Down (Down in fveagl62 mutant seeds)
GO:0042372	phylloquinone biosynthetic process	11	3	0.45	0.00865	AGL62_YW_Down (Down in fveagl62 mutant seeds)
GO:0061620	glycolytic process through glucose-6-pho...	11	3	0.45	0.00865	AGL62_YW_Down (Down in fveagl62 mutant seeds)
GO:0071688	striated muscle myosin thick filament as...	11	3	0.45	0.00865	AGL62_YW_Down (Down in fveagl62 mutant seeds)
GO:1900026	positive regulation of substrate adhesio...	11	3	0.45	0.00865	AGL62_YW_Down (Down in fveagl62 mutant seeds)
GO:1990388	xylem-to-phloem iron transport	11	3	0.45	0.00865	AGL62_YW_Down (Down in fveagl62 mutant seeds)
GO:1990937	xylan acetylation	11	3	0.45	0.00865	AGL62_YW_Down (Down in fveagl62 mutant seeds)
GO:2000693	positive regulation of seed maturation	11	3	0.45	0.00865	AGL62_YW_Down (Down in fveagl62 mutant seeds)
GO:1901570	fatty acid derivative biosynthetic proce...	118	11	4.8	0.00867	AGL62_YW_Down (Down in fveagl62 mutant seeds)
GO:0009394	2'-deoxyribonucleotide metabolic process	32	5	1.3	0.00888	AGL62_YW_Down (Down in fveagl62 mutant seeds)
GO:0019692	deoxyribose phosphate metabolic process	32	5	1.3	0.00888	AGL62_YW_Down (Down in fveagl62 mutant seeds)
GO:0032973	amino acid export across plasma membrane	32	5	1.3	0.00888	AGL62_YW_Down (Down in fveagl62 mutant seeds)
GO:0098542	defense response to other organism	3647	175	148.26	0.00891	AGL62_YW_Down (Down in fveagl62 mutant seeds)
GO:0090626	plant epidermis morphogenesis	407	27	16.55	0.00903	AGL62_YW_Down (Down in fveagl62 mutant seeds)
GO:0045489	pectin biosynthetic process	135	12	5.49	0.00906	AGL62_YW_Down (Down in fveagl62 mutant seeds)
GO:0009631	cold acclimation	152	13	6.18	0.00924	AGL62_YW_Down (Down in fveagl62 mutant seeds)
GO:0042743	hydrogen peroxide metabolic process	169	14	6.87	0.00926	AGL62_YW_Down (Down in fveagl62 mutant seeds)
GO:0009712	catechol-containing compound metabolic p...	21	4	0.85	0.00934	AGL62_YW_Down (Down in fveagl62 mutant seeds)
GO:1901598	(-)-pinoresinol metabolic process	21	4	0.85	0.00934	AGL62_YW_Down (Down in fveagl62 mutant seeds)
GO:0010875	positive regulation of cholesterol efflu...	4	2	0.16	0.00938	AGL62_YW_Down (Down in fveagl62 mutant seeds)
GO:0021577	hindbrain structural organization	4	2	0.16	0.00938	AGL62_YW_Down (Down in fveagl62 mutant seeds)
GO:0021589	cerebellum structural organization	4	2	0.16	0.00938	AGL62_YW_Down (Down in fveagl62 mutant seeds)
GO:0034264	isopentenyl adenine metabolic process	4	2	0.16	0.00938	AGL62_YW_Down (Down in fveagl62 mutant seeds)
GO:0034265	isopentenyl adenine biosynthetic process	4	2	0.16	0.00938	AGL62_YW_Down (Down in fveagl62 mutant seeds)
GO:1901349	glucosinolate transport	4	2	0.16	0.00938	AGL62_YW_Down (Down in fveagl62 mutant seeds)
GO:2000425	regulation of apoptotic cell clearance	4	2	0.16	0.00938	AGL62_YW_Down (Down in fveagl62 mutant seeds)
GO:2000427	positive regulation of apoptotic cell cl...	4	2	0.16	0.00938	AGL62_YW_Down (Down in fveagl62 mutant seeds)
GO:1901804	beta-glucoside metabolic process	88	9	3.58	0.00946	AGL62_YW_Down (Down in fveagl62 mutant seeds)
GO:0080190	lateral growth	33	5	1.34	0.01012	AGL62_YW_Down (Down in fveagl62 mutant seeds)
GO:0048589	developmental growth	2204	111	89.6	0.01018	AGL62_YW_Down (Down in fveagl62 mutant seeds)
GO:0030968	endoplasmic reticulum unfolded protein r...	105	10	4.27	0.01042	AGL62_YW_Down (Down in fveagl62 mutant seeds)
GO:0015711	organic anion transport	550	34	22.36	0.01048	AGL62_YW_Down (Down in fveagl62 mutant seeds)
GO:0071840	cellular component organization or bioge...	8234	368	334.73	0.01055	AGL62_YW_Down (Down in fveagl62 mutant seeds)
GO:0010103	stomatal complex morphogenesis	138	12	5.61	0.01069	AGL62_YW_Down (Down in fveagl62 mutant seeds)
GO:0043562	cellular response to nitrogen levels	90	9	3.66	0.01089	AGL62_YW_Down (Down in fveagl62 mutant seeds)
GO:0048364	root development	2120	107	86.18	0.01091	AGL62_YW_Down (Down in fveagl62 mutant seeds)
GO:0010097	specification of stamen identity	22	4	0.89	0.01105	AGL62_YW_Down (Down in fveagl62 mutant seeds)
GO:0010166	wax metabolic process	106	10	4.31	0.0111	AGL62_YW_Down (Down in fveagl62 mutant seeds)
GO:0009151	purine deoxyribonucleotide metabolic pro...	12	3	0.49	0.01119	AGL62_YW_Down (Down in fveagl62 mutant seeds)
GO:0009215	purine deoxyribonucleoside triphosphate ...	12	3	0.49	0.01119	AGL62_YW_Down (Down in fveagl62 mutant seeds)
GO:0010321	regulation of vegetative phase change	12	3	0.49	0.01119	AGL62_YW_Down (Down in fveagl62 mutant seeds)
GO:0033485	cyanidin 3-O-glucoside biosynthetic proc...	12	3	0.49	0.01119	AGL62_YW_Down (Down in fveagl62 mutant seeds)
GO:0042268	regulation of cytolysis	12	3	0.49	0.01119	AGL62_YW_Down (Down in fveagl62 mutant seeds)
GO:0045919	positive regulation of cytolysis	12	3	0.49	0.01119	AGL62_YW_Down (Down in fveagl62 mutant seeds)
GO:0051710	regulation of cytolysis in other organis...	12	3	0.49	0.01119	AGL62_YW_Down (Down in fveagl62 mutant seeds)
GO:0051714	positive regulation of cytolysis in othe...	12	3	0.49	0.01119	AGL62_YW_Down (Down in fveagl62 mutant seeds)
GO:0051802	regulation of cytolysis in other organis...	12	3	0.49	0.01119	AGL62_YW_Down (Down in fveagl62 mutant seeds)
GO:0051804	positive regulation of cytolysis in othe...	12	3	0.49	0.01119	AGL62_YW_Down (Down in fveagl62 mutant seeds)
GO:0051838	cytolysis by host of symbiont cells	12	3	0.49	0.01119	AGL62_YW_Down (Down in fveagl62 mutant seeds)
GO:0051839	regulation by host of cytolysis of symbi...	12	3	0.49	0.01119	AGL62_YW_Down (Down in fveagl62 mutant seeds)
GO:0051841	positive regulation by host of cytolysis...	12	3	0.49	0.01119	AGL62_YW_Down (Down in fveagl62 mutant seeds)
GO:0051852	disruption by host of symbiont cells	12	3	0.49	0.01119	AGL62_YW_Down (Down in fveagl62 mutant seeds)
GO:0051873	killing by host of symbiont cells	12	3	0.49	0.01119	AGL62_YW_Down (Down in fveagl62 mutant seeds)
GO:0060867	fruit abscission	12	3	0.49	0.01119	AGL62_YW_Down (Down in fveagl62 mutant seeds)
GO:1902123	(-)-pinoresinol catabolic process	12	3	0.49	0.01119	AGL62_YW_Down (Down in fveagl62 mutant seeds)
GO:1902128	(-)-lariciresinol catabolic process	12	3	0.49	0.01119	AGL62_YW_Down (Down in fveagl62 mutant seeds)
GO:1902133	(+)-secoisolariciresinol metabolic proce...	12	3	0.49	0.01119	AGL62_YW_Down (Down in fveagl62 mutant seeds)
GO:1902135	(+)-secoisolariciresinol biosynthetic pr...	12	3	0.49	0.01119	AGL62_YW_Down (Down in fveagl62 mutant seeds)
GO:0048507	meristem development	1073	59	43.62	0.01152	AGL62_YW_Down (Down in fveagl62 mutant seeds)
GO:0022611	dormancy process	123	11	5	0.01165	AGL62_YW_Down (Down in fveagl62 mutant seeds)
GO:0022622	root system development	2126	107	86.43	0.01178	AGL62_YW_Down (Down in fveagl62 mutant seeds)
GO:0010162	seed dormancy process	107	10	4.35	0.01182	AGL62_YW_Down (Down in fveagl62 mutant seeds)
GO:0010192	mucilage biosynthetic process	157	13	6.38	0.01192	AGL62_YW_Down (Down in fveagl62 mutant seeds)
GO:0009793	embryo development ending in seed dorman...	1421	75	57.77	0.01213	AGL62_YW_Down (Down in fveagl62 mutant seeds)
GO:0006950	response to stress	10062	442	409.04	0.01292	AGL62_YW_Down (Down in fveagl62 mutant seeds)
GO:0016053	organic acid biosynthetic process	1230	66	50	0.01295	AGL62_YW_Down (Down in fveagl62 mutant seeds)
GO:0046394	carboxylic acid biosynthetic process	1230	66	50	0.01295	AGL62_YW_Down (Down in fveagl62 mutant seeds)
GO:0006568	tryptophan metabolic process	93	9	3.78	0.01333	AGL62_YW_Down (Down in fveagl62 mutant seeds)
GO:0006586	indolalkylamine metabolic process	93	9	3.78	0.01333	AGL62_YW_Down (Down in fveagl62 mutant seeds)
GO:0045785	positive regulation of cell adhesion	93	9	3.78	0.01333	AGL62_YW_Down (Down in fveagl62 mutant seeds)
GO:2000038	regulation of stomatal complex developme...	93	9	3.78	0.01333	AGL62_YW_Down (Down in fveagl62 mutant seeds)
GO:0010033	response to organic substance	7520	337	305.7	0.01361	AGL62_YW_Down (Down in fveagl62 mutant seeds)
GO:1901568	fatty acid derivative metabolic process	231	17	9.39	0.01367	AGL62_YW_Down (Down in fveagl62 mutant seeds)
GO:0035337	fatty-acyl-CoA metabolic process	63	7	2.56	0.01373	AGL62_YW_Down (Down in fveagl62 mutant seeds)
GO:0009251	glucan catabolic process	126	11	5.12	0.01379	AGL62_YW_Down (Down in fveagl62 mutant seeds)
GO:0009073	aromatic amino acid family biosynthetic ...	78	8	3.17	0.0138	AGL62_YW_Down (Down in fveagl62 mutant seeds)
GO:0009875	pollen-pistil interaction	78	8	3.17	0.0138	AGL62_YW_Down (Down in fveagl62 mutant seeds)
GO:1901657	glycosyl compound metabolic process	725	42	29.47	0.01384	AGL62_YW_Down (Down in fveagl62 mutant seeds)
GO:0006880	intracellular sequestering of iron ion	13	3	0.53	0.01411	AGL62_YW_Down (Down in fveagl62 mutant seeds)
GO:0019305	dTDP-rhamnose biosynthetic process	13	3	0.53	0.01411	AGL62_YW_Down (Down in fveagl62 mutant seeds)
GO:0034975	protein folding in endoplasmic reticulum	13	3	0.53	0.01411	AGL62_YW_Down (Down in fveagl62 mutant seeds)
GO:0046273	lignan catabolic process	13	3	0.53	0.01411	AGL62_YW_Down (Down in fveagl62 mutant seeds)
GO:0046383	dTDP-rhamnose metabolic process	13	3	0.53	0.01411	AGL62_YW_Down (Down in fveagl62 mutant seeds)
GO:0050650	chondroitin sulfate proteoglycan biosynt...	13	3	0.53	0.01411	AGL62_YW_Down (Down in fveagl62 mutant seeds)
GO:0051709	regulation of killing of cells of other ...	13	3	0.53	0.01411	AGL62_YW_Down (Down in fveagl62 mutant seeds)
GO:0051712	positive regulation of killing of cells ...	13	3	0.53	0.01411	AGL62_YW_Down (Down in fveagl62 mutant seeds)
GO:0051801	cytolysis in other organism involved in ...	13	3	0.53	0.01411	AGL62_YW_Down (Down in fveagl62 mutant seeds)
GO:1901502	ether catabolic process	13	3	0.53	0.01411	AGL62_YW_Down (Down in fveagl62 mutant seeds)
GO:1902124	(+)-pinoresinol metabolic process	13	3	0.53	0.01411	AGL62_YW_Down (Down in fveagl62 mutant seeds)
GO:1902125	(+)-pinoresinol catabolic process	13	3	0.53	0.01411	AGL62_YW_Down (Down in fveagl62 mutant seeds)
GO:1902127	(-)-lariciresinol metabolic process	13	3	0.53	0.01411	AGL62_YW_Down (Down in fveagl62 mutant seeds)
GO:1902129	(-)-lariciresinol biosynthetic process	13	3	0.53	0.01411	AGL62_YW_Down (Down in fveagl62 mutant seeds)
GO:1902130	(+)-lariciresinol metabolic process	13	3	0.53	0.01411	AGL62_YW_Down (Down in fveagl62 mutant seeds)
GO:1902132	(+)-lariciresinol biosynthetic process	13	3	0.53	0.01411	AGL62_YW_Down (Down in fveagl62 mutant seeds)
GO:0032352	positive regulation of hormone metabolic...	110	10	4.47	0.01416	AGL62_YW_Down (Down in fveagl62 mutant seeds)
GO:0090558	plant epidermis development	1171	63	47.6	0.01422	AGL62_YW_Down (Down in fveagl62 mutant seeds)
GO:0010025	wax biosynthetic process	94	9	3.82	0.01423	AGL62_YW_Down (Down in fveagl62 mutant seeds)
GO:0055081	anion homeostasis	307	21	12.48	0.01443	AGL62_YW_Down (Down in fveagl62 mutant seeds)
GO:0010228	vegetative to reproductive phase transit...	769	44	31.26	0.01456	AGL62_YW_Down (Down in fveagl62 mutant seeds)
GO:0006970	response to osmotic stress	2166	108	88.05	0.01467	AGL62_YW_Down (Down in fveagl62 mutant seeds)
GO:0051782	negative regulation of cell division	79	8	3.21	0.01482	AGL62_YW_Down (Down in fveagl62 mutant seeds)
GO:0015813	L-glutamate transmembrane transport	64	7	2.6	0.01489	AGL62_YW_Down (Down in fveagl62 mutant seeds)
GO:0001843	neural tube closure	24	4	0.98	0.01506	AGL62_YW_Down (Down in fveagl62 mutant seeds)
GO:0014020	primary neural tube formation	24	4	0.98	0.01506	AGL62_YW_Down (Down in fveagl62 mutant seeds)
GO:0060606	tube closure	24	4	0.98	0.01506	AGL62_YW_Down (Down in fveagl62 mutant seeds)
GO:1901503	ether biosynthetic process	24	4	0.98	0.01506	AGL62_YW_Down (Down in fveagl62 mutant seeds)
GO:0001554	luteolysis	5	2	0.2	0.01521	AGL62_YW_Down (Down in fveagl62 mutant seeds)
GO:0010425	DNA methylation on cytosine within a CNG...	5	2	0.2	0.01521	AGL62_YW_Down (Down in fveagl62 mutant seeds)
GO:0010874	regulation of cholesterol efflux	5	2	0.2	0.01521	AGL62_YW_Down (Down in fveagl62 mutant seeds)
GO:0022617	extracellular matrix disassembly	5	2	0.2	0.01521	AGL62_YW_Down (Down in fveagl62 mutant seeds)
GO:0046963	3'-phosphoadenosine 5'-phosphosulfate tr...	5	2	0.2	0.01521	AGL62_YW_Down (Down in fveagl62 mutant seeds)
GO:0097307	response to farnesol	5	2	0.2	0.01521	AGL62_YW_Down (Down in fveagl62 mutant seeds)
GO:0097308	cellular response to farnesol	5	2	0.2	0.01521	AGL62_YW_Down (Down in fveagl62 mutant seeds)
GO:1904313	response to methamphetamine hydrochlorid...	5	2	0.2	0.01521	AGL62_YW_Down (Down in fveagl62 mutant seeds)
GO:0009734	auxin-activated signaling pathway	426	27	17.32	0.01566	AGL62_YW_Down (Down in fveagl62 mutant seeds)
GO:0050832	defense response to fungus	1483	77	60.29	0.01592	AGL62_YW_Down (Down in fveagl62 mutant seeds)
GO:0006260	DNA replication	407	26	16.55	0.01597	AGL62_YW_Down (Down in fveagl62 mutant seeds)
GO:0005982	starch metabolic process	146	12	5.94	0.01616	AGL62_YW_Down (Down in fveagl62 mutant seeds)
GO:0010035	response to inorganic substance	3501	166	142.32	0.01652	AGL62_YW_Down (Down in fveagl62 mutant seeds)
GO:0010143	cutin biosynthetic process	113	10	4.59	0.01684	AGL62_YW_Down (Down in fveagl62 mutant seeds)
GO:0010152	pollen maturation	81	8	3.29	0.01704	AGL62_YW_Down (Down in fveagl62 mutant seeds)
GO:0071365	cellular response to auxin stimulus	570	34	23.17	0.01706	AGL62_YW_Down (Down in fveagl62 mutant seeds)
GO:0048831	regulation of shoot system development	1010	55	41.06	0.01707	AGL62_YW_Down (Down in fveagl62 mutant seeds)
GO:0006479	protein methylation	351	23	14.27	0.01723	AGL62_YW_Down (Down in fveagl62 mutant seeds)
GO:0008213	protein alkylation	351	23	14.27	0.01723	AGL62_YW_Down (Down in fveagl62 mutant seeds)
GO:0042220	response to cocaine	25	4	1.02	0.01737	AGL62_YW_Down (Down in fveagl62 mutant seeds)
GO:0051715	cytolysis in other organism	14	3	0.57	0.01742	AGL62_YW_Down (Down in fveagl62 mutant seeds)
GO:0051883	killing of cells in other organism invol...	14	3	0.57	0.01742	AGL62_YW_Down (Down in fveagl62 mutant seeds)
GO:1900024	regulation of substrate adhesion-depende...	14	3	0.57	0.01742	AGL62_YW_Down (Down in fveagl62 mutant seeds)
GO:0033993	response to lipid	3671	173	149.23	0.01781	AGL62_YW_Down (Down in fveagl62 mutant seeds)
GO:0006826	iron ion transport	148	12	6.02	0.01781	AGL62_YW_Down (Down in fveagl62 mutant seeds)
GO:1901137	carbohydrate derivative biosynthetic pro...	949	52	38.58	0.01802	AGL62_YW_Down (Down in fveagl62 mutant seeds)
GO:0019827	stem cell population maintenance	353	23	14.35	0.01829	AGL62_YW_Down (Down in fveagl62 mutant seeds)
GO:0033500	carbohydrate homeostasis	202	15	8.21	0.01834	AGL62_YW_Down (Down in fveagl62 mutant seeds)
GO:0072347	response to anesthetic	149	12	6.06	0.01868	AGL62_YW_Down (Down in fveagl62 mutant seeds)
GO:0042113	B cell activation	67	7	2.72	0.01879	AGL62_YW_Down (Down in fveagl62 mutant seeds)
GO:0001678	cellular glucose homeostasis	115	10	4.67	0.01882	AGL62_YW_Down (Down in fveagl62 mutant seeds)
GO:0031540	regulation of anthocyanin biosynthetic p...	115	10	4.67	0.01882	AGL62_YW_Down (Down in fveagl62 mutant seeds)
GO:0071326	cellular response to monosaccharide stim...	115	10	4.67	0.01882	AGL62_YW_Down (Down in fveagl62 mutant seeds)
GO:0071331	cellular response to hexose stimulus	115	10	4.67	0.01882	AGL62_YW_Down (Down in fveagl62 mutant seeds)
GO:0071333	cellular response to glucose stimulus	115	10	4.67	0.01882	AGL62_YW_Down (Down in fveagl62 mutant seeds)
GO:0009314	response to radiation	2827	136	114.92	0.01951	AGL62_YW_Down (Down in fveagl62 mutant seeds)
GO:0048588	developmental cell growth	848	47	34.47	0.01984	AGL62_YW_Down (Down in fveagl62 mutant seeds)
GO:0010050	vegetative phase change	26	4	1.06	0.01988	AGL62_YW_Down (Down in fveagl62 mutant seeds)
GO:1901064	syringal lignin metabolic process	26	4	1.06	0.01988	AGL62_YW_Down (Down in fveagl62 mutant seeds)
GO:1901066	syringal lignin biosynthetic process	26	4	1.06	0.01988	AGL62_YW_Down (Down in fveagl62 mutant seeds)
GO:1901428	regulation of syringal lignin biosynthet...	26	4	1.06	0.01988	AGL62_YW_Down (Down in fveagl62 mutant seeds)
GO:1901430	positive regulation of syringal lignin b...	26	4	1.06	0.01988	AGL62_YW_Down (Down in fveagl62 mutant seeds)
GO:0098754	detoxification	317	21	12.89	0.01989	AGL62_YW_Down (Down in fveagl62 mutant seeds)
GO:0042593	glucose homeostasis	186	14	7.56	0.01999	AGL62_YW_Down (Down in fveagl62 mutant seeds)
GO:0035336	long-chain fatty-acyl-CoA metabolic proc...	53	6	2.15	0.02007	AGL62_YW_Down (Down in fveagl62 mutant seeds)
GO:0090355	positive regulation of auxin metabolic p...	53	6	2.15	0.02007	AGL62_YW_Down (Down in fveagl62 mutant seeds)
GO:0046688	response to copper ion	134	11	5.45	0.02091	AGL62_YW_Down (Down in fveagl62 mutant seeds)
GO:0061647	histone H3-K9 modification	134	11	5.45	0.02091	AGL62_YW_Down (Down in fveagl62 mutant seeds)
GO:0010424	DNA methylation on cytosine within a CG ...	15	3	0.61	0.02113	AGL62_YW_Down (Down in fveagl62 mutant seeds)
GO:0014866	skeletal myofibril assembly	15	3	0.61	0.02113	AGL62_YW_Down (Down in fveagl62 mutant seeds)
GO:0042374	phylloquinone metabolic process	15	3	0.61	0.02113	AGL62_YW_Down (Down in fveagl62 mutant seeds)
GO:0051491	positive regulation of filopodium assemb...	15	3	0.61	0.02113	AGL62_YW_Down (Down in fveagl62 mutant seeds)
GO:0071353	cellular response to interleukin-4	15	3	0.61	0.02113	AGL62_YW_Down (Down in fveagl62 mutant seeds)
GO:0098727	maintenance of cell number	358	23	14.55	0.02117	AGL62_YW_Down (Down in fveagl62 mutant seeds)
GO:0009416	response to light stimulus	2721	131	110.61	0.0213	AGL62_YW_Down (Down in fveagl62 mutant seeds)
GO:0042761	very long-chain fatty acid biosynthetic ...	69	7	2.8	0.02176	AGL62_YW_Down (Down in fveagl62 mutant seeds)
GO:0046184	aldehyde biosynthetic process	69	7	2.8	0.02176	AGL62_YW_Down (Down in fveagl62 mutant seeds)
GO:0010249	auxin conjugate metabolic process	6	2	0.24	0.0222	AGL62_YW_Down (Down in fveagl62 mutant seeds)
GO:0031064	negative regulation of histone deacetyla...	6	2	0.24	0.0222	AGL62_YW_Down (Down in fveagl62 mutant seeds)
GO:0033319	UDP-D-xylose metabolic process	6	2	0.24	0.0222	AGL62_YW_Down (Down in fveagl62 mutant seeds)
GO:0033320	UDP-D-xylose biosynthetic process	6	2	0.24	0.0222	AGL62_YW_Down (Down in fveagl62 mutant seeds)
GO:0034721	histone H3-K4 demethylation, trimethyl-H...	6	2	0.24	0.0222	AGL62_YW_Down (Down in fveagl62 mutant seeds)
GO:0035584	calcium-mediated signaling using intrace...	6	2	0.24	0.0222	AGL62_YW_Down (Down in fveagl62 mutant seeds)
GO:0042262	DNA protection	6	2	0.24	0.0222	AGL62_YW_Down (Down in fveagl62 mutant seeds)
GO:0048499	synaptic vesicle membrane organization	6	2	0.24	0.0222	AGL62_YW_Down (Down in fveagl62 mutant seeds)
GO:0055088	lipid homeostasis	263	18	10.69	0.02221	AGL62_YW_Down (Down in fveagl62 mutant seeds)
GO:0009226	nucleotide-sugar biosynthetic process	40	5	1.63	0.02225	AGL62_YW_Down (Down in fveagl62 mutant seeds)
GO:0010068	protoderm histogenesis	40	5	1.63	0.02225	AGL62_YW_Down (Down in fveagl62 mutant seeds)
GO:0030026	cellular manganese ion homeostasis	27	4	1.1	0.02261	AGL62_YW_Down (Down in fveagl62 mutant seeds)
GO:0090151	establishment of protein localization to...	27	4	1.1	0.02261	AGL62_YW_Down (Down in fveagl62 mutant seeds)
GO:0009553	embryo sac development	420	26	17.07	0.02271	AGL62_YW_Down (Down in fveagl62 mutant seeds)
GO:0048582	positive regulation of post-embryonic de...	420	26	17.07	0.02271	AGL62_YW_Down (Down in fveagl62 mutant seeds)
GO:0009790	embryo development	2341	114	95.17	0.02315	AGL62_YW_Down (Down in fveagl62 mutant seeds)
GO:0010016	shoot system morphogenesis	878	48	35.69	0.02323	AGL62_YW_Down (Down in fveagl62 mutant seeds)
GO:0044247	cellular polysaccharide catabolic proces...	119	10	4.84	0.0233	AGL62_YW_Down (Down in fveagl62 mutant seeds)
GO:0016571	histone methylation	303	20	12.32	0.02345	AGL62_YW_Down (Down in fveagl62 mutant seeds)
GO:1901700	response to oxygen-containing compound	6490	291	263.83	0.0235	AGL62_YW_Down (Down in fveagl62 mutant seeds)
GO:0010336	gibberellic acid homeostasis	86	8	3.5	0.0236	AGL62_YW_Down (Down in fveagl62 mutant seeds)
GO:1902475	L-alpha-amino acid transmembrane transpo...	86	8	3.5	0.0236	AGL62_YW_Down (Down in fveagl62 mutant seeds)
GO:0048544	recognition of pollen	55	6	2.24	0.02368	AGL62_YW_Down (Down in fveagl62 mutant seeds)
GO:0051567	histone H3-K9 methylation	120	10	4.88	0.02453	AGL62_YW_Down (Down in fveagl62 mutant seeds)
GO:0052546	cell wall pectin metabolic process	155	12	6.3	0.02459	AGL62_YW_Down (Down in fveagl62 mutant seeds)
GO:0006629	lipid metabolic process	2348	114	95.45	0.02498	AGL62_YW_Down (Down in fveagl62 mutant seeds)
GO:0010252	auxin homeostasis	87	8	3.54	0.0251	AGL62_YW_Down (Down in fveagl62 mutant seeds)
GO:0006559	L-phenylalanine catabolic process	16	3	0.65	0.02524	AGL62_YW_Down (Down in fveagl62 mutant seeds)
GO:0051818	disruption of cells of other organism in...	16	3	0.65	0.02524	AGL62_YW_Down (Down in fveagl62 mutant seeds)
GO:0070670	response to interleukin-4	16	3	0.65	0.02524	AGL62_YW_Down (Down in fveagl62 mutant seeds)
GO:0098760	response to interleukin-7	16	3	0.65	0.02524	AGL62_YW_Down (Down in fveagl62 mutant seeds)
GO:0098761	cellular response to interleukin-7	16	3	0.65	0.02524	AGL62_YW_Down (Down in fveagl62 mutant seeds)
GO:1902222	erythrose 4-phosphate/phosphoenolpyruvat...	16	3	0.65	0.02524	AGL62_YW_Down (Down in fveagl62 mutant seeds)
GO:1904550	response to arachidonic acid	16	3	0.65	0.02524	AGL62_YW_Down (Down in fveagl62 mutant seeds)
GO:0007424	open tracheal system development	28	4	1.14	0.02555	AGL62_YW_Down (Down in fveagl62 mutant seeds)
GO:0001504	neurotransmitter uptake	56	6	2.28	0.02564	AGL62_YW_Down (Down in fveagl62 mutant seeds)
GO:0040019	positive regulation of embryonic develop...	56	6	2.28	0.02564	AGL62_YW_Down (Down in fveagl62 mutant seeds)
GO:0050900	leukocyte migration	56	6	2.28	0.02564	AGL62_YW_Down (Down in fveagl62 mutant seeds)
GO:0098712	L-glutamate import across plasma membran...	56	6	2.28	0.02564	AGL62_YW_Down (Down in fveagl62 mutant seeds)
GO:0006633	fatty acid biosynthetic process	385	24	15.65	0.02586	AGL62_YW_Down (Down in fveagl62 mutant seeds)
GO:0009826	unidimensional cell growth	1144	60	46.51	0.02601	AGL62_YW_Down (Down in fveagl62 mutant seeds)
GO:0046686	response to cadmium ion	993	53	40.37	0.02643	AGL62_YW_Down (Down in fveagl62 mutant seeds)
GO:0009911	positive regulation of flower developmen...	193	14	7.85	0.02644	AGL62_YW_Down (Down in fveagl62 mutant seeds)
GO:0009605	response to external stimulus	6771	302	275.25	0.02661	AGL62_YW_Down (Down in fveagl62 mutant seeds)
GO:0001101	response to acid chemical	4893	223	198.91	0.02739	AGL62_YW_Down (Down in fveagl62 mutant seeds)
GO:0009682	induced systemic resistance	213	15	8.66	0.0279	AGL62_YW_Down (Down in fveagl62 mutant seeds)
GO:0009690	cytokinin metabolic process	73	7	2.97	0.02864	AGL62_YW_Down (Down in fveagl62 mutant seeds)
GO:0009066	aspartate family amino acid metabolic pr...	106	9	4.31	0.02874	AGL62_YW_Down (Down in fveagl62 mutant seeds)
GO:0048767	root hair elongation	271	18	11.02	0.02883	AGL62_YW_Down (Down in fveagl62 mutant seeds)
GO:0072522	purine-containing compound biosynthetic ...	252	17	10.24	0.02903	AGL62_YW_Down (Down in fveagl62 mutant seeds)
GO:0006631	fatty acid metabolic process	636	36	25.85	0.02907	AGL62_YW_Down (Down in fveagl62 mutant seeds)
GO:0009694	jasmonic acid metabolic process	141	11	5.73	0.02909	AGL62_YW_Down (Down in fveagl62 mutant seeds)
GO:0002690	positive regulation of leukocyte chemota...	17	3	0.69	0.02974	AGL62_YW_Down (Down in fveagl62 mutant seeds)
GO:0042430	indole-containing compound metabolic pro...	272	18	11.06	0.02975	AGL62_YW_Down (Down in fveagl62 mutant seeds)
GO:0071456	cellular response to hypoxia	272	18	11.06	0.02975	AGL62_YW_Down (Down in fveagl62 mutant seeds)
GO:0080060	integument development	58	6	2.36	0.02989	AGL62_YW_Down (Down in fveagl62 mutant seeds)
GO:0009142	nucleoside triphosphate biosynthetic pro...	178	13	7.24	0.03018	AGL62_YW_Down (Down in fveagl62 mutant seeds)
GO:0006571	tyrosine biosynthetic process	7	2	0.28	0.03026	AGL62_YW_Down (Down in fveagl62 mutant seeds)
GO:0009094	L-phenylalanine biosynthetic process	7	2	0.28	0.03026	AGL62_YW_Down (Down in fveagl62 mutant seeds)
GO:0010430	fatty acid omega-oxidation	7	2	0.28	0.03026	AGL62_YW_Down (Down in fveagl62 mutant seeds)
GO:0032727	positive regulation of interferon-alpha ...	7	2	0.28	0.03026	AGL62_YW_Down (Down in fveagl62 mutant seeds)
GO:0033344	cholesterol efflux	7	2	0.28	0.03026	AGL62_YW_Down (Down in fveagl62 mutant seeds)
GO:0046956	positive phototaxis	7	2	0.28	0.03026	AGL62_YW_Down (Down in fveagl62 mutant seeds)
GO:0052128	positive energy taxis	7	2	0.28	0.03026	AGL62_YW_Down (Down in fveagl62 mutant seeds)
GO:0070989	oxidative demethylation	7	2	0.28	0.03026	AGL62_YW_Down (Down in fveagl62 mutant seeds)
GO:0071604	transforming growth factor beta producti...	7	2	0.28	0.03026	AGL62_YW_Down (Down in fveagl62 mutant seeds)
GO:0071634	regulation of transforming growth factor...	7	2	0.28	0.03026	AGL62_YW_Down (Down in fveagl62 mutant seeds)
GO:1902223	erythrose 4-phosphate/phosphoenolpyruvat...	7	2	0.28	0.03026	AGL62_YW_Down (Down in fveagl62 mutant seeds)
GO:0009744	response to sucrose	292	19	11.87	0.0303	AGL62_YW_Down (Down in fveagl62 mutant seeds)
GO:0009145	purine nucleoside triphosphate biosynthe...	160	12	6.5	0.03047	AGL62_YW_Down (Down in fveagl62 mutant seeds)
GO:0006261	DNA-dependent DNA replication	313	20	12.72	0.03158	AGL62_YW_Down (Down in fveagl62 mutant seeds)
GO:0006457	protein folding	393	24	15.98	0.03184	AGL62_YW_Down (Down in fveagl62 mutant seeds)
GO:0015807	L-amino acid transport	108	9	4.39	0.0319	AGL62_YW_Down (Down in fveagl62 mutant seeds)
GO:0042447	hormone catabolic process	108	9	4.39	0.0319	AGL62_YW_Down (Down in fveagl62 mutant seeds)
GO:0010227	floral organ abscission	198	14	8.05	0.03192	AGL62_YW_Down (Down in fveagl62 mutant seeds)
GO:0062013	positive regulation of small molecule me...	198	14	8.05	0.03192	AGL62_YW_Down (Down in fveagl62 mutant seeds)
GO:0016999	antibiotic metabolic process	495	29	20.12	0.03194	AGL62_YW_Down (Down in fveagl62 mutant seeds)
GO:0090351	seedling development	940	50	38.21	0.03204	AGL62_YW_Down (Down in fveagl62 mutant seeds)
GO:0009805	coumarin biosynthetic process	30	4	1.22	0.0321	AGL62_YW_Down (Down in fveagl62 mutant seeds)
GO:0033302	quercetin O-glucoside metabolic process	30	4	1.22	0.0321	AGL62_YW_Down (Down in fveagl62 mutant seeds)
GO:0033329	kaempferol O-glucoside metabolic process	30	4	1.22	0.0321	AGL62_YW_Down (Down in fveagl62 mutant seeds)
GO:0034285	response to disaccharide	294	19	11.95	0.03216	AGL62_YW_Down (Down in fveagl62 mutant seeds)
GO:0042938	dipeptide transport	59	6	2.4	0.03217	AGL62_YW_Down (Down in fveagl62 mutant seeds)
GO:0048577	negative regulation of short-day photope...	44	5	1.79	0.03219	AGL62_YW_Down (Down in fveagl62 mutant seeds)
GO:0010528	regulation of transposition	75	7	3.05	0.03258	AGL62_YW_Down (Down in fveagl62 mutant seeds)
GO:0010928	regulation of auxin mediated signaling p...	180	13	7.32	0.03262	AGL62_YW_Down (Down in fveagl62 mutant seeds)
GO:0048532	anatomical structure arrangement	296	19	12.03	0.0341	AGL62_YW_Down (Down in fveagl62 mutant seeds)
GO:0021700	developmental maturation	1031	54	41.91	0.03415	AGL62_YW_Down (Down in fveagl62 mutant seeds)
GO:1900376	regulation of secondary metabolite biosy...	200	14	8.13	0.03433	AGL62_YW_Down (Down in fveagl62 mutant seeds)
GO:1901659	glycosyl compound biosynthetic process	376	23	15.29	0.03449	AGL62_YW_Down (Down in fveagl62 mutant seeds)
GO:0060860	regulation of floral organ abscission	60	6	2.44	0.03456	AGL62_YW_Down (Down in fveagl62 mutant seeds)
GO:0009435	NAD biosynthetic process	18	3	0.73	0.03463	AGL62_YW_Down (Down in fveagl62 mutant seeds)
GO:0015949	nucleobase-containing small molecule int...	18	3	0.73	0.03463	AGL62_YW_Down (Down in fveagl62 mutant seeds)
GO:0010315	auxin efflux	76	7	3.09	0.03467	AGL62_YW_Down (Down in fveagl62 mutant seeds)
GO:0009647	skotomorphogenesis	45	5	1.83	0.03505	AGL62_YW_Down (Down in fveagl62 mutant seeds)
GO:2000122	negative regulation of stomatal complex ...	45	5	1.83	0.03505	AGL62_YW_Down (Down in fveagl62 mutant seeds)
GO:0048609	multicellular organismal reproductive pr...	1565	78	63.62	0.03543	AGL62_YW_Down (Down in fveagl62 mutant seeds)
GO:0010093	specification of floral organ identity	93	8	3.78	0.03551	AGL62_YW_Down (Down in fveagl62 mutant seeds)
GO:0015706	nitrate transport	93	8	3.78	0.03551	AGL62_YW_Down (Down in fveagl62 mutant seeds)
GO:0009804	coumarin metabolic process	31	4	1.26	0.0357	AGL62_YW_Down (Down in fveagl62 mutant seeds)
GO:0036498	IRE1-mediated unfolded protein response	31	4	1.26	0.0357	AGL62_YW_Down (Down in fveagl62 mutant seeds)
GO:0036294	cellular response to decreased oxygen le...	278	18	11.3	0.03574	AGL62_YW_Down (Down in fveagl62 mutant seeds)
GO:0009932	cell tip growth	563	32	22.89	0.03614	AGL62_YW_Down (Down in fveagl62 mutant seeds)
GO:0051938	L-glutamate import	61	6	2.48	0.03707	AGL62_YW_Down (Down in fveagl62 mutant seeds)
GO:0034968	histone lysine methylation	260	17	10.57	0.03741	AGL62_YW_Down (Down in fveagl62 mutant seeds)
GO:0044283	small molecule biosynthetic process	1727	85	70.21	0.03745	AGL62_YW_Down (Down in fveagl62 mutant seeds)
GO:0090701	specification of plant organ identity	94	8	3.82	0.03748	AGL62_YW_Down (Down in fveagl62 mutant seeds)
GO:0000096	sulfur amino acid metabolic process	147	11	5.98	0.03775	AGL62_YW_Down (Down in fveagl62 mutant seeds)
GO:0015800	acidic amino acid transport	78	7	3.17	0.03913	AGL62_YW_Down (Down in fveagl62 mutant seeds)
GO:0051570	regulation of histone H3-K9 methylation	78	7	3.17	0.03913	AGL62_YW_Down (Down in fveagl62 mutant seeds)
GO:0009155	purine deoxyribonucleotide catabolic pro...	8	2	0.33	0.03927	AGL62_YW_Down (Down in fveagl62 mutant seeds)
GO:0009217	purine deoxyribonucleoside triphosphate ...	8	2	0.33	0.03927	AGL62_YW_Down (Down in fveagl62 mutant seeds)
GO:0009233	menaquinone metabolic process	8	2	0.33	0.03927	AGL62_YW_Down (Down in fveagl62 mutant seeds)
GO:0009234	menaquinone biosynthetic process	8	2	0.33	0.03927	AGL62_YW_Down (Down in fveagl62 mutant seeds)
GO:0009964	negative regulation of flavonoid biosynt...	8	2	0.33	0.03927	AGL62_YW_Down (Down in fveagl62 mutant seeds)
GO:0010151	chloroplast elongation	8	2	0.33	0.03927	AGL62_YW_Down (Down in fveagl62 mutant seeds)
GO:0010426	DNA methylation on cytosine within a CHH...	8	2	0.33	0.03927	AGL62_YW_Down (Down in fveagl62 mutant seeds)
GO:0016046	detection of fungus	8	2	0.33	0.03927	AGL62_YW_Down (Down in fveagl62 mutant seeds)
GO:0018106	peptidyl-histidine phosphorylation	8	2	0.33	0.03927	AGL62_YW_Down (Down in fveagl62 mutant seeds)
GO:0031222	arabinan catabolic process	8	2	0.33	0.03927	AGL62_YW_Down (Down in fveagl62 mutant seeds)
GO:0032607	interferon-alpha production	8	2	0.33	0.03927	AGL62_YW_Down (Down in fveagl62 mutant seeds)
GO:0032647	regulation of interferon-alpha productio...	8	2	0.33	0.03927	AGL62_YW_Down (Down in fveagl62 mutant seeds)
GO:0042873	aldonate transmembrane transport	8	2	0.33	0.03927	AGL62_YW_Down (Down in fveagl62 mutant seeds)
GO:0071586	CAAX-box protein processing	8	2	0.33	0.03927	AGL62_YW_Down (Down in fveagl62 mutant seeds)
GO:0080120	CAAX-box protein maturation	8	2	0.33	0.03927	AGL62_YW_Down (Down in fveagl62 mutant seeds)
GO:0080149	sucrose induced translational repression	8	2	0.33	0.03927	AGL62_YW_Down (Down in fveagl62 mutant seeds)
GO:1903297	regulation of hypoxia-induced intrinsic ...	8	2	0.33	0.03927	AGL62_YW_Down (Down in fveagl62 mutant seeds)
GO:1903298	negative regulation of hypoxia-induced i...	8	2	0.33	0.03927	AGL62_YW_Down (Down in fveagl62 mutant seeds)
GO:1903895	negative regulation of IRE1-mediated unf...	8	2	0.33	0.03927	AGL62_YW_Down (Down in fveagl62 mutant seeds)
GO:1990144	intrinsic apoptotic signaling pathway in...	8	2	0.33	0.03927	AGL62_YW_Down (Down in fveagl62 mutant seeds)
GO:0010417	glucuronoxylan biosynthetic process	32	4	1.3	0.03954	AGL62_YW_Down (Down in fveagl62 mutant seeds)
GO:0048578	positive regulation of long-day photoper...	32	4	1.3	0.03954	AGL62_YW_Down (Down in fveagl62 mutant seeds)
GO:0055071	manganese ion homeostasis	32	4	1.3	0.03954	AGL62_YW_Down (Down in fveagl62 mutant seeds)
GO:0090481	pyrimidine nucleotide-sugar transmembran...	32	4	1.3	0.03954	AGL62_YW_Down (Down in fveagl62 mutant seeds)
GO:0000038	very long-chain fatty acid metabolic pro...	95	8	3.86	0.03954	AGL62_YW_Down (Down in fveagl62 mutant seeds)
GO:0002687	positive regulation of leukocyte migrati...	19	3	0.77	0.03992	AGL62_YW_Down (Down in fveagl62 mutant seeds)
GO:0005987	sucrose catabolic process	19	3	0.77	0.03992	AGL62_YW_Down (Down in fveagl62 mutant seeds)
GO:0009757	hexose mediated signaling	19	3	0.77	0.03992	AGL62_YW_Down (Down in fveagl62 mutant seeds)
GO:0010255	glucose mediated signaling pathway	19	3	0.77	0.03992	AGL62_YW_Down (Down in fveagl62 mutant seeds)
GO:0031034	myosin filament assembly	19	3	0.77	0.03992	AGL62_YW_Down (Down in fveagl62 mutant seeds)
GO:0034309	primary alcohol biosynthetic process	19	3	0.77	0.03992	AGL62_YW_Down (Down in fveagl62 mutant seeds)
GO:0034446	substrate adhesion-dependent cell spread...	19	3	0.77	0.03992	AGL62_YW_Down (Down in fveagl62 mutant seeds)
GO:0045933	positive regulation of muscle contractio...	19	3	0.77	0.03992	AGL62_YW_Down (Down in fveagl62 mutant seeds)
GO:0050654	chondroitin sulfate proteoglycan metabol...	19	3	0.77	0.03992	AGL62_YW_Down (Down in fveagl62 mutant seeds)
GO:0097577	sequestering of iron ion	19	3	0.77	0.03992	AGL62_YW_Down (Down in fveagl62 mutant seeds)
GO:1901038	cyanidin 3-O-glucoside metabolic process	19	3	0.77	0.03992	AGL62_YW_Down (Down in fveagl62 mutant seeds)
GO:0002455	humoral immune response mediated by circ...	1	1	0.04	0.04065	AGL62_YW_Down (Down in fveagl62 mutant seeds)
GO:0008039	synaptic target recognition	1	1	0.04	0.04065	AGL62_YW_Down (Down in fveagl62 mutant seeds)
GO:0009714	chalcone metabolic process	1	1	0.04	0.04065	AGL62_YW_Down (Down in fveagl62 mutant seeds)
GO:0009715	chalcone biosynthetic process	1	1	0.04	0.04065	AGL62_YW_Down (Down in fveagl62 mutant seeds)
GO:0016200	synaptic target attraction	1	1	0.04	0.04065	AGL62_YW_Down (Down in fveagl62 mutant seeds)
GO:0018962	3-phenylpropionate metabolic process	1	1	0.04	0.04065	AGL62_YW_Down (Down in fveagl62 mutant seeds)
GO:0019276	UDP-N-acetylgalactosamine metabolic proc...	1	1	0.04	0.04065	AGL62_YW_Down (Down in fveagl62 mutant seeds)
GO:0019380	3-phenylpropionate catabolic process	1	1	0.04	0.04065	AGL62_YW_Down (Down in fveagl62 mutant seeds)
GO:0031860	telomeric 3' overhang formation	1	1	0.04	0.04065	AGL62_YW_Down (Down in fveagl62 mutant seeds)
GO:0034116	positive regulation of heterotypic cell-...	1	1	0.04	0.04065	AGL62_YW_Down (Down in fveagl62 mutant seeds)
GO:0034305	regulation of asexual sporulation	1	1	0.04	0.04065	AGL62_YW_Down (Down in fveagl62 mutant seeds)
GO:0035862	dITP metabolic process	1	1	0.04	0.04065	AGL62_YW_Down (Down in fveagl62 mutant seeds)
GO:0035863	dITP catabolic process	1	1	0.04	0.04065	AGL62_YW_Down (Down in fveagl62 mutant seeds)
GO:0038027	apolipoprotein A-I-mediated signaling pa...	1	1	0.04	0.04065	AGL62_YW_Down (Down in fveagl62 mutant seeds)
GO:0044321	response to leptin	1	1	0.04	0.04065	AGL62_YW_Down (Down in fveagl62 mutant seeds)
GO:0045467	R7 cell development	1	1	0.04	0.04065	AGL62_YW_Down (Down in fveagl62 mutant seeds)
GO:0048790	maintenance of presynaptic active zone s...	1	1	0.04	0.04065	AGL62_YW_Down (Down in fveagl62 mutant seeds)
GO:0072702	response to methyl methanesulfonate	1	1	0.04	0.04065	AGL62_YW_Down (Down in fveagl62 mutant seeds)
GO:0075306	regulation of conidium formation	1	1	0.04	0.04065	AGL62_YW_Down (Down in fveagl62 mutant seeds)
GO:0099190	postsynaptic spectrin-associated cytoske...	1	1	0.04	0.04065	AGL62_YW_Down (Down in fveagl62 mutant seeds)
GO:0099559	maintenance of alignment of postsynaptic...	1	1	0.04	0.04065	AGL62_YW_Down (Down in fveagl62 mutant seeds)
GO:0140125	thiamine import across plasma membrane	1	1	0.04	0.04065	AGL62_YW_Down (Down in fveagl62 mutant seeds)
GO:1900110	negative regulation of histone H3-K9 dim...	1	1	0.04	0.04065	AGL62_YW_Down (Down in fveagl62 mutant seeds)
GO:1900223	positive regulation of amyloid-beta clea...	1	1	0.04	0.04065	AGL62_YW_Down (Down in fveagl62 mutant seeds)
GO:1900245	positive regulation of MDA-5 signaling p...	1	1	0.04	0.04065	AGL62_YW_Down (Down in fveagl62 mutant seeds)
GO:1901074	regulation of engulfment of apoptotic ce...	1	1	0.04	0.04065	AGL62_YW_Down (Down in fveagl62 mutant seeds)
GO:1901076	positive regulation of engulfment of apo...	1	1	0.04	0.04065	AGL62_YW_Down (Down in fveagl62 mutant seeds)
GO:1901975	glycerate transmembrane transport	1	1	0.04	0.04065	AGL62_YW_Down (Down in fveagl62 mutant seeds)
GO:1902994	regulation of phospholipid efflux	1	1	0.04	0.04065	AGL62_YW_Down (Down in fveagl62 mutant seeds)
GO:1902995	positive regulation of phospholipid effl...	1	1	0.04	0.04065	AGL62_YW_Down (Down in fveagl62 mutant seeds)
GO:1903385	regulation of homophilic cell adhesion	1	1	0.04	0.04065	AGL62_YW_Down (Down in fveagl62 mutant seeds)
GO:1904147	response to nonylphenol	1	1	0.04	0.04065	AGL62_YW_Down (Down in fveagl62 mutant seeds)
GO:1904148	cellular response to nonylphenol	1	1	0.04	0.04065	AGL62_YW_Down (Down in fveagl62 mutant seeds)
GO:1904714	regulation of chaperone-mediated autopha...	1	1	0.04	0.04065	AGL62_YW_Down (Down in fveagl62 mutant seeds)
GO:1990709	presynaptic active zone organization	1	1	0.04	0.04065	AGL62_YW_Down (Down in fveagl62 mutant seeds)
GO:0009108	coenzyme biosynthetic process	383	23	15.57	0.0411	AGL62_YW_Down (Down in fveagl62 mutant seeds)
GO:0021915	neural tube development	47	5	1.91	0.04122	AGL62_YW_Down (Down in fveagl62 mutant seeds)
GO:0048830	adventitious root development	47	5	1.91	0.04122	AGL62_YW_Down (Down in fveagl62 mutant seeds)
GO:0060862	negative regulation of floral organ absc...	47	5	1.91	0.04122	AGL62_YW_Down (Down in fveagl62 mutant seeds)
GO:0120034	positive regulation of plasma membrane b...	47	5	1.91	0.04122	AGL62_YW_Down (Down in fveagl62 mutant seeds)
GO:1902182	shoot apical meristem development	47	5	1.91	0.04122	AGL62_YW_Down (Down in fveagl62 mutant seeds)
GO:0016138	glycoside biosynthetic process	168	12	6.83	0.04189	AGL62_YW_Down (Down in fveagl62 mutant seeds)
GO:0009845	seed germination	849	45	34.51	0.04235	AGL62_YW_Down (Down in fveagl62 mutant seeds)
GO:0050673	epithelial cell proliferation	63	6	2.56	0.04242	AGL62_YW_Down (Down in fveagl62 mutant seeds)
GO:0009736	cytokinin-activated signaling pathway	150	11	6.1	0.0427	AGL62_YW_Down (Down in fveagl62 mutant seeds)
GO:0010413	glucuronoxylan metabolic process	33	4	1.34	0.04359	AGL62_YW_Down (Down in fveagl62 mutant seeds)
GO:0045723	positive regulation of fatty acid biosyn...	33	4	1.34	0.04359	AGL62_YW_Down (Down in fveagl62 mutant seeds)
GO:0052541	plant-type cell wall cellulose metabolic...	33	4	1.34	0.04359	AGL62_YW_Down (Down in fveagl62 mutant seeds)
GO:0018022	peptidyl-lysine methylation	285	18	11.59	0.0438	AGL62_YW_Down (Down in fveagl62 mutant seeds)
GO:0048455	stamen formation	80	7	3.25	0.04395	AGL62_YW_Down (Down in fveagl62 mutant seeds)
GO:1901605	alpha-amino acid metabolic process	510	29	20.73	0.04416	AGL62_YW_Down (Down in fveagl62 mutant seeds)
GO:0048235	pollen sperm cell differentiation	151	11	6.14	0.04444	AGL62_YW_Down (Down in fveagl62 mutant seeds)
GO:1900992	(-)-secologanin metabolic process	48	5	1.95	0.04454	AGL62_YW_Down (Down in fveagl62 mutant seeds)
GO:1900994	(-)-secologanin biosynthetic process	48	5	1.95	0.04454	AGL62_YW_Down (Down in fveagl62 mutant seeds)
GO:1905954	positive regulation of lipid localizatio...	48	5	1.95	0.04454	AGL62_YW_Down (Down in fveagl62 mutant seeds)
GO:0072593	reactive oxygen species metabolic proces...	448	26	18.21	0.04454	AGL62_YW_Down (Down in fveagl62 mutant seeds)
GO:0016137	glycoside metabolic process	227	15	9.23	0.04487	AGL62_YW_Down (Down in fveagl62 mutant seeds)
GO:0009201	ribonucleoside triphosphate biosynthetic...	170	12	6.91	0.04516	AGL62_YW_Down (Down in fveagl62 mutant seeds)
GO:0044458	motile cilium assembly	20	3	0.81	0.04559	AGL62_YW_Down (Down in fveagl62 mutant seeds)
GO:0080037	negative regulation of cytokinin-activat...	20	3	0.81	0.04559	AGL62_YW_Down (Down in fveagl62 mutant seeds)
GO:0042446	hormone biosynthetic process	491	28	19.96	0.04594	AGL62_YW_Down (Down in fveagl62 mutant seeds)
GO:0043648	dicarboxylic acid metabolic process	152	11	6.18	0.04623	AGL62_YW_Down (Down in fveagl62 mutant seeds)
GO:0009825	multidimensional cell growth	228	15	9.27	0.04631	AGL62_YW_Down (Down in fveagl62 mutant seeds)
GO:0016129	phytosteroid biosynthetic process	81	7	3.29	0.0465	AGL62_YW_Down (Down in fveagl62 mutant seeds)
GO:0070417	cellular response to cold	190	13	7.72	0.04701	AGL62_YW_Down (Down in fveagl62 mutant seeds)
GO:0010073	meristem maintenance	598	33	24.31	0.04752	AGL62_YW_Down (Down in fveagl62 mutant seeds)
GO:0051240	positive regulation of multicellular org...	1231	62	50.04	0.04763	AGL62_YW_Down (Down in fveagl62 mutant seeds)
GO:0001838	embryonic epithelial tube formation	34	4	1.38	0.04788	AGL62_YW_Down (Down in fveagl62 mutant seeds)
GO:0001841	neural tube formation	34	4	1.38	0.04788	AGL62_YW_Down (Down in fveagl62 mutant seeds)
GO:0072175	epithelial tube formation	34	4	1.38	0.04788	AGL62_YW_Down (Down in fveagl62 mutant seeds)
GO:0006029	proteoglycan metabolic process	49	5	1.99	0.04801	AGL62_YW_Down (Down in fveagl62 mutant seeds)
GO:0022409	positive regulation of cell-cell adhesio...	49	5	1.99	0.04801	AGL62_YW_Down (Down in fveagl62 mutant seeds)
GO:0080144	amino acid homeostasis	49	5	1.99	0.04801	AGL62_YW_Down (Down in fveagl62 mutant seeds)
GO:0051094	positive regulation of developmental pro...	1254	63	50.98	0.04808	AGL62_YW_Down (Down in fveagl62 mutant seeds)
GO:0070828	heterochromatin organization	65	6	2.64	0.04823	AGL62_YW_Down (Down in fveagl62 mutant seeds)
GO:0006820	anion transport	901	47	36.63	0.04835	AGL62_YW_Down (Down in fveagl62 mutant seeds)
GO:0042538	hyperosmotic salinity response	249	16	10.12	0.04843	AGL62_YW_Down (Down in fveagl62 mutant seeds)
GO:0016143	S-glycoside metabolic process	390	23	15.85	0.04859	AGL62_YW_Down (Down in fveagl62 mutant seeds)
GO:0019757	glycosinolate metabolic process	390	23	15.85	0.04859	AGL62_YW_Down (Down in fveagl62 mutant seeds)
GO:0019760	glucosinolate metabolic process	390	23	15.85	0.04859	AGL62_YW_Down (Down in fveagl62 mutant seeds)
GO:0009888	tissue development	3413	157	138.74	0.04859	AGL62_YW_Down (Down in fveagl62 mutant seeds)
GO:0009901	anther dehiscence	135	10	5.49	0.04889	AGL62_YW_Down (Down in fveagl62 mutant seeds)
GO:0043090	amino acid import	82	7	3.33	0.04913	AGL62_YW_Down (Down in fveagl62 mutant seeds)
GO:0006842	tricarboxylic acid transport	9	2	0.37	0.04915	AGL62_YW_Down (Down in fveagl62 mutant seeds)
GO:0009758	carbohydrate utilization	9	2	0.37	0.04915	AGL62_YW_Down (Down in fveagl62 mutant seeds)
GO:0031204	posttranslational protein targeting to m...	9	2	0.37	0.04915	AGL62_YW_Down (Down in fveagl62 mutant seeds)
GO:0033194	response to hydroperoxide	9	2	0.37	0.04915	AGL62_YW_Down (Down in fveagl62 mutant seeds)
GO:0043610	regulation of carbohydrate utilization	9	2	0.37	0.04915	AGL62_YW_Down (Down in fveagl62 mutant seeds)
GO:0045039	protein import into mitochondrial inner ...	9	2	0.37	0.04915	AGL62_YW_Down (Down in fveagl62 mutant seeds)
GO:0045041	protein import into mitochondrial interm...	9	2	0.37	0.04915	AGL62_YW_Down (Down in fveagl62 mutant seeds)
GO:0080058	protein deglutathionylation	9	2	0.37	0.04915	AGL62_YW_Down (Down in fveagl62 mutant seeds)
GO:0080088	spermidine hydroxycinnamate conjugate bi...	9	2	0.37	0.04915	AGL62_YW_Down (Down in fveagl62 mutant seeds)
GO:0098742	cell-cell adhesion via plasma-membrane a...	9	2	0.37	0.04915	AGL62_YW_Down (Down in fveagl62 mutant seeds)
GO:1900038	negative regulation of cellular response...	9	2	0.37	0.04915	AGL62_YW_Down (Down in fveagl62 mutant seeds)
GO:1902407	assembly of actomyosin apparatus involve...	9	2	0.37	0.04915	AGL62_YW_Down (Down in fveagl62 mutant seeds)
GO:0009735	response to cytokinin	350	21	14.23	0.04962	AGL62_YW_Down (Down in fveagl62 mutant seeds)
