# Supplementary material for: Mechanism of fertilization-induced auxin synthesis in the endosperm for seed and fruit development
Source: Nat Commun. 2022 Jul 9;13:3985. doi: 10.1038/s41467-022-31656-y (PMC9271072; doi:10.1038/s41467-022-31656-y)
Supplement: Supplementary file 12 — Source Data [file 41467_2022_31656_MOESM12_ESM.xlsx]

## Sheet: Figure 2
Figure 2A
	Gene ID	Name	YW_1	YW_2	YW_3	AGL62_1	AGL62_2	AGL62_3			Gene ID	Name	YW_1	YW_2	YW_3	AGL62_1	AGL62_2	AGL62_3
	FvH4_2g24750	YUC10	12.6625	8.19043	20.4907	3.68293	3.1502	1.87287			FvH4_7g12610	GA20OX1c	31.5946	17.299	46.5588	8.37389	9.51688	0.410463
	FvH4_2g15120	YUC1	0	0.063951	1.17758	0	0	0			FvH4_7g28670	GA20OX1d	7.82157	6.12132	20.6654	0.131883	2.30591	0.043222
	FvH4_2g14550	YUC5	0.098184	0.143495	1.61512	0	0	0			FvH4_2g27140	GA3OX1a	3.67785	2.41432	7.1989	0	0	0
	FvH4_5g05900	TAR1	0.404549	0.280996	1.75357	0.036991	0.094007	0			FvH4_2g30010	GA3OX1b	5.49786	4.14572	12.8132	0.44724	0.526457	0.394334
	FvH4_2g20150	YUC3	0.125299	0.599743	0.20771	0	0.078377	0			FvH4_2g30021	GA3OX1d	0.218558	0.159256	4.45313	0	0	0
	FvH4_1g04800	YUC2	0	0	0.023577	0.060821	0.185806	0			FvH4_6g30780	GA3OX1f	0.810618	0.555532	1.41276	0.966542	1.58158	0.540637
	FvH4_2g36220	YUC6	0.049101	0	0.161901	0	0	0			FvH4_1g04200	GA3OX3	0	2.31988	0	0.088342	0.262886	0.168107
	FvH4_2g29930	YUC4	0	0	0	0	0.063369	0			FvH4_7g12600	GA20OX1b	0.221248	0	0.174597	0	0	0
	FvH4_4g17980	YUC11	0	0	0	0.06279	0	0			FvH4_2g30040	GA3OX1e	0	0	0	0	0	0.161667
	FvH4_4g05280	YUC7	0	0	0	0	0	0			FvH4_2g30020	GA3OX1c	0	0	0	0	0	0
	FvH4_7g02760	TAR3	0	0	0	0	0	0			FvH4_2g35050	GA20OX3	0	0	0	0	0	0
	FvH4_4g25850	TAA1	0.88396	0.717184	4.11261	0	0.121668	0.071063			FvH4_5g19970	GA20OX1a	0	0	0	0	0	0
	FvH4_5g05880	TAR2	1.40991	1.23424	2.15906	0.128895	0.344542	0.07187
Figure 2C
		FveTAR1-Cq			Reference-Cq			Relative expression	Standard deviation		P value
	WT	30.3877	30.5708	30.9362	26.5515	26.5213	26.3886	1	0.186839		0.00136621
	fveagl62	33.8907	33.3722	33.5459	26.7517	26.5407	26.4845	0.136969	0.0242451
		FveYUC10-Cq			Reference-Cq			Relative expression	Standard deviation		P value
	WT	27.2582	27.2457	27.4286	26.5515	26.5213	26.3886	1	0.0693454		9.23878e-05
	fveagl62	29.2057	29.322	29.6932	26.7517	26.5407	26.4845	0.253704	0.0428319
		FveYUC5-Cq			Reference-Cq			Relative expression	Standard deviation		P value
	WT	32.5084	33.0311	33.5623	22.3597	22.4222	22.5099	1	0.358803		0.0161863
	fveagl62	35.0801	40	40	22.9291	22.5274	22.6115	0.0985174	0.154775
		FveYUC11-Cq			Reference-Cq			Relative expression	Standard deviation		P value
	WT	32.4698	33.9972	33.2656	22.3597	22.4222	22.5099	1	0.51695		0.0674209
	fveagl62	34.5104	40	37.0148	22.9291	22.5274	22.6115	0.181251	0.238519
		FveTAA1-Cq			Reference-Cq			Relative expression	Standard deviation		P value
	WT	31.4743	30.993	30.823	22.3597	22.4222	22.5099	1	0.221103		0.0095016
	fveagl62	32.9538	32.4681	32.8684	22.9291	22.5274	22.6115	0.374391	0.0699838

## Sheet: Figure 3
Figure 3a										Figure 3c, d
		DII-Venus/mDII-tdTomato										Mock		2,4-D		P value
		WT	agl62			WT	agl62				Partial cellularization	28	0.0460526	46	0.0726698	P=0.0548
		0.348637	2.36335		25th percentile	0.45883	0.850272				Cellularization	138	0.226974	95	0.150079	P=0.0006
		0.339058	2.99037		50th percentile	0.554922	1.13579				No cellularization	442	0.726974	492	0.777251	P=0.0416
		0.335418	2.30602		75th percentile	0.624646	1.41914				Total	608		633
		0.590928	3.1926		upper whisker	0.796702	1.94932
		0.692931	2.35714		lower whisker	0.288208	0.490224
		0.653742	1.40514		maxima	0.796702	3.8328
		0.624646	1.94932		minima	0.288208	0.490224
		0.552258	2.58268
		0.796702	3.8328
		0.52799	0.659106
		0.560343	1.13135
		0.662015	0.633153
		0.42284	1.01046
		0.384787	1.39618
		0.45883	0.933701
		0.493146	0.663133
		0.632677	1.43627
		0.718263	1.35312
		0.491003	0.945498
		0.510301	0.7196
		0.554922	0.945124
		0.542506	1.02104
		0.288208	0.618251
		0.40471	0.562133
		0.568817	0.490224
		0.400201	1.1479
		0.526051	1.88673
		0.625927	1.5651
		0.4157	1.41344
		0.562087	1.26244
		0.592798	1.0012
		0.57315	1.39517
		0.715889	1.02605
		0.639962	1.05638
		0.367695	1.27985
		0.312981	0.948331
		0.556762	1.26143
		0.400288	0.849127
		0.478028	1.14022
		0.471418	1.53628
		0.568415	0.875883
		0.526846	1.34601
		0.583968	1.20356
		0.449267	0.850653
		0.690363	0.735784
		0.61125	0.689195
		0.680243	0.843285
		0.676151	0.684073
		0.523879
		0.612894
		0.570004
		0.631175
		0.552576
		P value	7.54837e-12

## Sheet: Figure 5
Figure 5a										Figure 5b
	Gene ID	Name	YW_1	YW_2	YW_3	AGL62_1	AGL62_2	AGL62_3			Gene ID	Name	Stage 1	Stage 2	Stage 3
	FvH4_5g27650	ATHB31	1.29069	0.790668	0.32713	0.299617	0.746371	0.175864			FvH4_4g31350	ATHB29a	16.58	4.81	2.54
	FvH4_2g39690	ATHB33	0.697598	0.697087	0.213012	0.807264	0.846568	1.20275			FvH4_5g17830	ATHB29b	12.45	2.95	0.76
	FvH4_5g35900	ATHB22	0.333237	0.314451	0.351043	0.799092	1.96616	0.493993			FvH4_6g48610	ATHB30	110.65	28.07	8.13
	FvH4_1g13170	ATHB24	3.74776	1.8669	3.2144	4.0439	5.80164	2.59448
	FvH4_1g20040	ATHB22	1.92356	1.84858	1.10337	3.84219	2.57018	2.72085
	FvH4_5g17830	ATHB29b	2.46276	1.4025	1.23043	9.88876	10.57	9.33617
	FvH4_6g48610	ATHB30	9.43393	9.37602	8.28184	67.8837	72.9734	56.4355
	FvH4_4g31350	ATHB29a	1.87708	0.660851	5.03207	77.4406	89.2889	41.838
Figure 5e										Figure 5f
	Constructs	LUC	REN	LUC/REN	Average	Std	Relative average	Relative Std	p value		Constructs	LUC	REN	LUC/REN	Average	Std	Relative average	Relative Std	p value
	PLAH-LARm-LEI02-ATHB29bpro	84.32	2832	0.029774	0.027651	0.00206786	1	0.0747844			PLAH-LARm-LEI02-ATHB30pro	128	4573	0.0279904	0.02808	0.00295986	1	0.105408
	JH23-UBIpro::GFP	63.25	2297	0.0275359							JH23-UBIpro::GFP	27.45	883.1	0.0310837
		69.98	2729	0.0256431								93.24	3705	0.025166
	PLAH-LARm-LEI02-ATHB29bpro	57.69	2853	0.0202208	0.0197088	0.00168085	0.71277	0.0607881	0.00668804		PLAH-LARm-LEI02-ATHB30pro	43.05	1695	0.0253982	0.0285084	0.00353854	1.01526	0.126016	0.880007
	JH23-UBIpro::FvAGL62	61.59	3454	0.0178315							JH23-UBIpro::FvAGL62	94.81	2930	0.0323584
		47.48	2253	0.0210741								68.2	2456	0.0277687
	PLAH-LARm-LEI02-ATHB29bpro	60.94	4972	0.0122566	0.0120914	0.00220835	0.437287	0.079865	0.000877805		PLAH-LARm-LEI02-ATHB30pro	30.09	2632	0.0114324	0.0132561	0.00158723	0.472084	0.0565251	0.0015729
	JH23-UBIpro::FvAGL80	52.16	3670	0.0142125							JH23-UBIpro::FvAGL80	61.76	4408	0.0140109
		56.35	5747	0.00980512								32.69	2282	0.0143252
	PLAH-LARm-LEI02-ATHB29bpro	17.59	3241	0.00542734	0.00627896	0.00163155	0.227079	0.059005	0.000148756		PLAH-LARm-LEI02-ATHB30pro	41.6	3614	0.0115108	0.0115912	0.00215649	0.412791	0.0767979	0.00145854
	JH23-UBIpro::FvAGL62	13.89	2646	0.00524943							JH23-UBIpro::FvAGL62	30.02	3168	0.00947601
	JH23-UBIpro::FvAGL80	18.45	2261	0.00816011							JH23-UBIpro::FvAGL80	36.59	2654	0.0137867
Figure 5h
	Constructs	LUC	REN	LUC/REN	Average	Std	Relative average	Relative Std	p value
	PLAH-LARm-LEI02-Citrine-FvYUC10pro	203.6	5325	0.0382347	0.0510915	0.0155536	1	0.304427
	JH23-UBIpro::GFP	175.6	2568	0.0683801
		132.7	2844	0.0466596
	PLAH-LARm-LEI02-Citrine-FvYUC10pro	118.2	2470	0.0478543	0.0428321	0.00460092	0.838341	0.0900525	0.427597
	JH23-UBIpro::FvATHB29b	132.3	3408	0.0388204
		137.3	3283	0.0418215
	PLAH-LARm-LEI02-Citrine-FvYUC10pro	49.45	2676	0.0184791	0.0117047	0.00589525	0.229093	0.115386	0.0148363
	JH23-UBIpro::FvATHB30	44.25	5718	0.00773872
		37	4159	0.00889637

## Sheet: Figure 6
Figure 6c
	WT			ATHB29b-1			ATHB29b-2			ATHB29b-3			ATHB30-1			ATHB30-2
	Width	Height		Width	Height		Width	Height		Width	Height		Width	Height		Width	Height		Width	WT	HB29-1	HB29-2	HB29-3	HB30-1	HB30-2
	1.1	1.5		0.4	0.7		0.6	0.8		0.7	1.1		0.9	1.2		0.7	1.1		25th percentile	0.9	0.4	0.4	0.5	0.7	0.6
	1.2	1.5		0.3	0.5		0.5	0.5		0.8	1		1	1.2		0.7	1		50th percentile	1.1	0.4	0.4	0.6	0.85	0.7
	0.9	1.3		0.4	0.5		0.4	0.5		0.4	0.6		0.7	1		0.6	0.9		75th percentile	1.2	0.5	0.525	0.7	0.9	0.8
	1.4	1.6		0.5	0.8		0.3	0.4		0.5	0.6		0.9	1		0.8	1.2		upper whisker	1.4	0.6	0.7	0.8	1.1	1
	0.8	1.4		0.4	0.7		0.5	0.7		1	1.4		1.1	1.4		0.8	1.1		lower whisker	0.8	0.3	0.3	0.5	0.5	0.5
	1.1	1.6		0.5	0.6		0.8	1.1		0.6	1		0.7	1		0.6	0.8		maxima	1.4	0.8	0.8	1	1.1	1
	0.9	1.3		0.4	0.9		0.6	0.8		0.7	1		0.9	1.1		0.7	0.9		minima	0.8	0.3	0.3	0.4	0.5	0.5
	1	1.3		0.7	1		0.5	0.8		0.7	1.2		0.6	0.9		0.6	0.9
	1	1.2		0.6	1		0.4	0.6		0.6	0.8		0.9	1		1	1.3
	1.3	1.5		0.4	0.5		0.4	0.4		0.4	0.6		0.7	1		0.9	1.2
	1.3	1.6		0.4	0.6		0.7	0.9		0.7	1		0.9	1.1		0.7	1		Height	WT	HB29-1	HB29-2	HB29-3	HB30-1	HB30-2
	1.2	1.5		0.3	0.5		0.6	0.7		0.5	0.8		0.5	0.8		0.8	1.2		25th percentile	1.3	0.5	0.5	0.675	1	0.9
	0.8	1.3		0.4	0.4		0.4	0.5		0.4	0.5		0.5	0.7		0.9	1.2		50th percentile	1.5	0.65	0.6	0.85	1.05	1
	0.8	1.2		0.4	0.5		0.4	0.6		0.4	0.4		0.8	1.1		0.5	0.8		75th percentile	1.525	0.8	0.725	1	1.2	1.2
	1.2	1.6		0.4	0.4		0.4	0.6		0.6	0.9		0.9	1.3		0.5	0.9		upper whisker	1.6	1	0.9	1.4	1.4	1.3
	1.1	1.4		0.3	0.4		0.5	0.7		0.6	0.7		0.8	1		0.6	1		lower whisker	1.2	0.4	0.3	0.4	0.8	0.8
	1.2	1.5		0.5	0.8		0.4	0.6		0.5	0.8		0.9	1.2		0.7	1		maxima	1.6	1	1.1	1.4	1.4	1.3
	1.3	1.6		0.8	1		0.3	0.4		0.6	0.7		1	1.2		0.8	1.2		minima	1.2	0.4	0.3	0.4	0.7	0.8
	0.9	1.2		0.5	0.7		0.3	0.3		0.7	1		0.5	0.9		1	1.3
	1	1.5		0.5	0.8		0.4	0.5		0.7	1.1		0.7	1.1		0.5	1
			P value	8.23866e-15	3.77198e-16	P value	2.8555e-14	2.19602e-17	P value	1.37797e-10	1.39787e-10	P value	1.88356e-05	5.57948e-09	P value	9.44669e-08	1.39708e-09
Figure 6d
		FveYUC10-Cq			Reference-Cq			Relative expression	Standard deviation	P value
	H4	31.5616	30.8813	30.9135	24.0959	24.089	22.3382	1	0.243259
	JH23-FveATHB29-line 01	34.4613	35.1886	33.4193	25.0593	24.6883	24.3703	0.270126	0.166421	0.0127547
	JH23-FveATHB29-line 02	32.21	32.4775	31.4198	23.5756	22.7471	23.3811	0.450786	0.181371	0.035015
	JH23-FveATHB29-line 03	33.7115	32.6045	32.3674	23.6419	23.095	23.4066	0.281803	0.118918	0.0100754
		FveTAA1-Cq			Reference-Cq			Relative expression	Standard deviation	P value
	H4	29.588	29.3034	29.4614	23.1411	22.6649	23.0189	1	0.0992401
	JH23-FveATHB29-line 01	34.8139	34.2758	33.2841	23.7228	23.0618	23.5707	0.0613912	0.0339918	0.000101185
	JH23-FveATHB29-line 02	34.5151	34.1626	34.3042	22.3276	21.9661	22.3189	0.0204565	0.00248095	6.87476e-05
	JH23-FveATHB29-line 03	30.7725	30.7806	30.1228	22.3397	22.6617	22.5018	0.349025	0.0969886	0.00124775
Figure 6e
		FveYUC10-Cq			Reference-Cq			Relative expression	Standard deviation	P value
	WT	27.7408	28.6319	28.8562	22.0081	23.0201	22.5785	1	0.436388
	JH23-FveATHB30-line 01	30.9214	30.4424	30.2369	21.5341	21.2065	21.5727	0.10305	0.0237988	0.0236969
	JH23-FveATHB30-line 02	30.5877	30.1927	29.6848	22.1433	22.0235	22.1744	0.217018	0.0685107	0.0372894
		FveTAA1-Cq			Reference-Cq			Relative expression	Standard deviation	P value
	WT	29.588	29.3034	29.4614	22.0081	23.0201	22.5785	1	0.0992401
	JH23-FveATHB30-line 01	30.7674	30.2935	31.1911	21.5341	21.2065	21.5727	0.195365	0.0605831	0.000277658
	JH23-FveATHB30-line 02	32.4149	33.4809	32.59	22.1433	22.0235	22.1744	0.0751224	0.026187	9.83998e-05

## Sheet: Figure S5
Figure S5c
	Gene	YW_1	YW_2	YW_3	AGL62_1	AGL62_2	AGL62_3
	FvH4_2g02230	5.27194	2.43329	6.23599	0	0	0
	FvH4_2g02270	0.193571	0.961253	0.189279	0	0	0
	FvH4_2g03020	0	0	0	0.452941	0	0
	FvH4_2g03030	28.8164	18.6712	68.3594	0	0.520375	0
	FvH4_2g11353	0.417883	0.244063	0.161332	0	0.065848	0.392763
	FvH4_2g23771	0	0.109403	0	0	0	0
	FvH4_2g27630	0.09526	0	3.75686	0	0	0
	FvH4_2g40280	0.147601	0.214085	0	0	0	0
	FvH4_3g05940	0.727621	0.30735	4.39413	0	0	0.73623
	FvH4_3g36320	8.13627	6.00441	8.56397	1.5452	1.04137	1.7785
	FvH4_4g07700	18.8115	11.9623	15.149	15.0398	16.7011	19.4119
	FvH4_4g08001	0	0	0	0.059252	0	0
	FvH4_4g31160	0	0	0	0	0.179419	0.18908
	FvH4_4g35860	0.492949	0.584186	1.34103	23.2429	13.7982	25.1813
	FvH4_5g14780	9.04343	5.58168	7.56705	7.17487	7.60754	3.09678
	FvH4_5g21500	0	0.540151	0.968736	0.075266	0.619327	0
	FvH4_5g34740	0.13112	0	0	0	0	0
	FvH4_6g03640	0	0	0	0.341727	0	0
	FvH4_6g08460	3.5554	2.16906	2.96066	0.042857	0.088595	0.213372
	FvH4_6g08570	2.14632	2.02263	3.80157	1.81627	1.37853	0.393919
	FvH4_6g21070	0	0	0	0.149244	0	0
	FvH4_6g21170	7.53478	6.3044	12.7879	0.214623	0.324759	0.372629
	FvH4_6g24141	3.96481	2.44351	8.28386	0	0.415294	0
	FvH4_6g32050	1.05719	0.115337	0.113206	0.397014	0.708907	0.246332
	FvH4_6g35690	0	0	0	0	0	0.066664
	FvH4_6g43410	0.114844	0.166777	0.545311	0.091389	0	0
	FvH4_6g46801	0	0.105816	0	0	0	0
	FvH4_7g02110	0	0.134851	0.264476	0	1.2654	0.4762
	FvH4_7g04141	0.498717	0	0.999792	0	1.82505	1.77743
	FvH4_7g09730	0.439495	0.989211	2.53359	0	0	0

## Sheet: Figure S6
Figure S6a								Figure S6b
	GeneID in new nomenclature	Symbol	Stage 1	Stage 2	Stage 3				GeneID in new nomenclature	Symbol	Stage 1	Stage 2	Stage 3
	FvH4_2g20150	YUC3	0.16	0.08	0.03				FvH4_2g30040	GA3OX1e	0	0.05	0
	FvH4_1g04800	YUC2	1.78	0.06	0.03				FvH4_1g04200	GA3OX3	0.84	0.19	0.25
	FvH4_4g05280	YUC7	0.1	0	0				FvH4_5g19970	GA20OX1a	0	0	0
	FvH4_2g29930	YUC4	0.4	0.27	0.3				FvH4_2g27140	GA3OX1a	0.15	9.98	171.81
	FvH4_2g15120	YUC1	0	0.54	0.1				FvH4_2g30010	GA3OX1b	5.7	15.39	154.3
	FvH4_2g14550	YUC5	0	0.6	2.65				FvH4_7g12610	GA20OX1c	35.36	61.05	739.43
	FvH4_2g24750	YUC10	2.44	27.15	79.37				FvH4_2g30020	GA3OX1c	2.68	5.1	236.25
	FvH4_4g17980	YUC11	0.06	0.08	4.28				FvH4_2g35050	GA20OX3	0	0	0.03
	FvH4_2g36220	YUC6	0.16	0.15	1.37				FvH4_2g30021	GA3OX1d	0	3.19	15.93
	FvH4_7g02760	TAR3	0.11	0.07	8.76				FvH4_7g12600	GA20OX1b	0	0.28	1.64
	FvH4_5g05900	TAR1	0.34	3.44	94.07				FvH4_7g28670	GA20OX1d	1.67	14.02	49.71
	FvH4_5g05880	TAR2	2.14	3.39	14.53				FvH4_6g30780	GA3OX1f	0.05	2.37	5.59
	FvH4_4g25850	TAA1	0.04	5.68	9.62
Figure S6c
		FveYUC5-Cq			Reference-Cq			Relative expression	Standard deviation	P value
	Stage 1				23.6494	23.5556	23.5805	0	0
	Stage 2	36.4221	34.1064	32.8726	23.1102	23.0117	23.0052	1	0.918115	0.13228
	Stage 3	30.8076	30.7866	30.9335	23.6212	23.6908	23.6635	12.4446	0.675221	6.41391e-05
		FveYUC10-Cq			Reference-Cq			Relative expression	Standard deviation	P value
	Stage 1	35.7094	35.3609	35.0867	23.6494	23.5556	23.5805	0.0745658	0.0158331
	Stage 2	30.9605	31.1145	31.1267	23.1102	23.0117	23.0052	1	0.0653228	1.83358e-05
	Stage 3	27.6949	27.798	27.6858	23.6212	23.6908	23.6635	15.52	0.662363	2.92963e-06
		FveYUC11-Cq			Reference-Cq			Relative expression	Standard deviation	P value
	Stage 1				23.6494	23.5556	23.5805	0	0
	Stage 2	32.0765	31.1326	32.0577	23.1102	23.0117	23.0052	1	0.403565	0.0127272
	Stage 3	28.4321	28.3973	28.4739	23.6212	23.6908	23.6635	14.5857	0.387074	1.90623e-06
		FveTAA1-Cq			Reference-Cq			Relative expression	Standard deviation	P value
	Stage 1	34.0435	34.0474	34.489	23.6494	23.5556	23.5805	0.18822	0.0315437
	Stage 2	31.225	31.303	31.1266	23.1102	23.0117	23.0052	1	0.0614422	3.43768e-05
	Stage 3	29.5693	30.0719	30.139	23.6212	23.6908	23.6635	3.80776	0.863188	0.00492888
		FveTAR1-Cq			Reference-Cq			Relative expression	Standard deviation	P value
	Stage 1	32.3921	31.8922	32.1104	23.6494	23.5556	23.5805	0.11099	0.0189985
	Stage 2	28.3979	28.3117	28.4736	23.1102	23.0117	23.0052	1	0.0562165	1.31034e-05
	Stage 3	24.2844	24.2837	24.3906	23.6212	23.6908	23.6635	25.818	1.08685	2.45467e-06
		FveGA20OX1d-Cq			Reference-Cq			Relative expression	Standard deviation	P value
	Stage 1	35.3562	35.4294	35.1862	23.6494	23.5556	23.5805	0.0737171	0.00646848
	Stage 2	30.9519	31.1209	30.9505	23.1102	23.0117	23.0052	1	0.0665445	1.78871e-05
	Stage 3	29.0031	29.0649	29.1502	23.6212	23.6908	23.6635	5.85742	0.298578	1.03946e-05
		FveGA20OX1c-Cq			Reference-Cq			Relative expression	Standard deviation	P value
	Stage 1	24.8619	24.5591	24.3625	23.6494	23.5556	23.5805	1.14408	0.195163
	Stage 2	24.2228	24.2302	24.2115	23.1102	23.0117	23.0052	1	0.00653998	0.270373
	Stage 3	20.9364	21.1155	21.2738	23.6212	23.6908	23.6635	13.3209	1.5613	0.000165939
		FveGA3OX1b-Cq			Reference-Cq			Relative expression	Standard deviation	P value
	Stage 1	29.5242	29.0872	28.9993	23.6494	23.5556	23.5805	0.323777	0.0595985
	Stage 2	26.9475	27.0739	27	23.1102	23.0117	23.0052	1	0.0438703	9.31316e-05
	Stage 3	24.0586	23.9647	24.0944	23.6212	23.6908	23.6635	11.9932	0.561602	4.56962e-06
		FveGA3OX1c-Cq			Reference-Cq			Relative expression	Standard deviation	P value
	Stage 1	38.2382	38.682	39.6293	23.6494	23.5556	23.5805	0.000623308	0.000274274
	Stage 2	27.3543	27.6921	27.5979	23.1102	23.0117	23.0052	1	0.123419	0.000149949
	Stage 3	23.581	23.655	23.6242	23.6212	23.6908	23.6635	23.2206	0.599211	3.82438e-07

## Sheet: Figure S8
Figure S8b
		WT	atagl62	complement-1	complement-2	complement-3
	Normal	222	157	214	206	212
	cellularization	0	47	0	2	0
	other	3	13	4	2	2
	Total	225	217	218	210	214

## Sheet: Figure S11
Figure S11a
		FveATHB29b-Cq			Reference-Cq			Relative expression	Standard deviation	P value
	H4	22.3378	22.0009	21.8064	24.0959	24.089	22.3382	1	0.181136
	JH23-FveATHB29-line 01	19.2433	19.2935	18.6831	25.0593	24.6883	24.3703	18.1821	4.50772	0.0027357
	JH23-FveATHB29-line 02	18.3618	18.3271	18.2284	23.5756	22.7471	23.3811	10.9604	0.531023	6.66511e-06
	JH23-FveATHB29-line 03	18.8024	17.8252	18.0222	23.6419	23.095	23.4066	13.4211	4.31891	0.00761365
Figure S11b
		FveATHB30-Cq			Reference-Cq			Relative expression	Standard deviation	P value
	WT	21.3302	20.8632	20.6959	22.0081	23.0201	22.5785	1	0.215662
	JH23-FveATHB30-line 01	18.5786	17.6143	18.4783	21.5341	21.2065	21.5727	3.21756	1.27063	0.0407292
	JH23-FveATHB30-line 02	17.2219	18.251	17.974	22.1433	22.0235	22.1744	6.81864	2.64594	0.0191641

## Sheet: Figure S12
Figure S12
		WT	ATHB29bOE	ATHB30OE	ATHB29bOE-NAA	ATHB30OE-NAA
	Normal	153	26	34	49	44
	Dead endosperm	7	117	127	106	99
	cellularization	3	13	15	9	11
	Total	163	156	176	164	154
		WT	ATHB29bOE	ATHB30OE	ATHB29bOE-NAA	ATHB30OE-NAA
	Normal	0.93865	0.166667	0.193182	0.29878	0.285714
	dead endosperm	0.0429448	0.75	0.721591	0.646341	0.642857
	cellularization	0.0184049	0.0833333	0.0852273	0.054878	0.0714286
